# Supplementary material for: Molecular interactome of HNRNPU reveals regulatory networks in neuronal differentiation and DNA methylation
Source: Nucleic Acids Res. 2026 Feb 12;54(4):gkag107. doi: 10.1093/nar/gkag107 (PMC12895067; doi:10.1093/nar/gkag107)
Supplement: gkag107_Supplemental_Files [file gkag107_supplemental_files.zip]

Archive with 8 entries (8 files):
- Supplementary_File_1_15012026.pdf
- Supplementary_Table_1.xlsx
- Supplementary_Table_11.xlsx
- Supplementary_Table_12.xlsx
- Supplementary_Table_3.xlsx
- Supplementary_Table_5.xlsx
- Supplementary_Table_6.xlsx
- Supplementary_Table_8.xlsx
