# Supplementary material for: Molecular interactome of HNRNPU reveals regulatory networks in neuronal differentiation and DNA methylation
Source: Nucleic Acids Res. 2026 Feb 12;54(4):gkag107. doi: 10.1093/nar/gkag107 (PMC12895067; doi:10.1093/nar/gkag107)
Supplement: gkag107_Supplemental_Files [file gkag107_supplemental_files.zip › Supplementary_Table_12.xlsx]

## Sheet: DMR_D0
chr	start	end	length	nCG	siHNRNPU_D0_meanMethy	siNTC_D0_meanMethy	diff.Methy	areaStat	C_context	annotation	annotation_detail	geneId	distanceToTSS	SYMBOL
1	144247611	144247783	173	8	0.921533	0.225288	0.696245	62.4725	CG	Intron	ENST00000452399/ENSG00000232527, intron 1 of 2	ENSG00000232527	2543	LINC02802
18	20019716	20019800	85	5	0.923928	0.340075	0.583853	28.5811	CG	Distal Intergenic		ENSG00000067900	1092013	ROCK1
1	143799287	143799412	126	8	0.266232	0.8292	-0.562968	-50.6791	CG	Distal Intergenic		ENSG00000252105	-7600	RNU1-143P
12	95842258	95842345	88	5	0.258233	0.816515	-0.558282	-22.9366	CG	Intron	ENST00000670743/ENSG00000258343, intron 1 of 3	ENSG00000258343	16494	SNRPF-DT
20	26618286	26618363	78	6	0.272742	0.785216	-0.512474	-29.2068	CG	Distal Intergenic		ENSG00000227195	-366740	MIR663AHG
14	17409633	17409696	64	6	0.362399	0.866243	-0.503844	-28.5926	CG	Distal Intergenic		ENSG00000215398	-924030
22	14790837	14790894	58	7	0.920665	0.419778	0.500887	29.5032	CG	Distal Intergenic		ENSG00000276138	-482961	LOC124905168
18	20551893	20551967	75	5	0.922734	0.426048	0.496686	26.3416	CG	Distal Intergenic		ENSG00000067900	559846	ROCK1
6	83334331	83334399	69	5	0.402391	0.897468	-0.495078	-37.1667	CG	Intron	ENST00000369705/ENSG00000065833, intron 5 of 13	ENSG00000065833	96652	ME1
19	7925786	7925941	156	24	0.111874	0.605605	-0.493731	-139.912	CG	Promoter	<=1kb	ENSG00000178531	194	CTXN1
2	92255687	92255738	52	5	0.345298	0.826142	-0.480843	-25.1039	CG	Distal Intergenic		ENSG00000223816	-220687
1	23168323	23168424	102	14	0.148221	0.617264	-0.469043	-69.7442	CG	Intron	ENST00000302291/ENSG00000169641, intron 1 of 3	ENSG00000169641	9384	LUZP1
4	176792468	176792624	157	29	0.152999	0.61824	-0.465242	-157.758	CG	Promoter	<=1kb	ENSG00000150630	298	VEGFC
7	94658056	94658252	197	15	0.299292	0.762307	-0.463014	-104.373	CG	Promoter	1-2kb	ENSG00000242265	1731	PEG10
8	21110231	21110323	93	5	0.374083	0.8356	-0.461517	-28.0666	CG	Intron	ENST00000701650/ENSG00000254092, intron 1 of 3	ENSG00000254092	187845
10	100621506	100621629	124	24	0.232302	0.69293	-0.460628	-168.47	CG	Distal Intergenic		ENSG00000274660	45380
9	44658666	44658721	56	7	0.492553	0.948705	-0.456152	-36.8717	CG	Distal Intergenic		ENSG00000286916	-1413679
13	17860844	17860902	59	8	0.863941	0.407943	0.455998	39.8491	CG	Distal Intergenic		ENSG00000279924	317563
13	16282815	16282869	55	5	0.752245	0.297131	0.455114	19.316	CG	Distal Intergenic		ENSG00000279924	1895596
3	75580185	75580404	220	48	0.1677	0.620574	-0.452874	-342.931	CG	Promoter	<=1kb	ENSG00000272710	0
11	51441353	51441528	176	5	0.350679	0.796496	-0.445817	-22.6566	CG	Distal Intergenic		ENSG00000214883	1032311
5	108749313	108749370	58	9	0.560505	0.119161	0.441345	46.8458	CG	Promoter	1-2kb	ENSG00000151422	1472	FER
18	18778662	18778775	114	7	0.438512	0.878618	-0.440106	-32.3552	CG	Distal Intergenic		ENSG00000067900	2333038	ROCK1
7	1665766	1665998	233	72	0.137106	0.57677	-0.439664	-569.436	CG	Promoter	<=1kb	ENSG00000225968	21	ELFN1
X	39821304	39821378	75	15	0.113178	0.55222	-0.439041	-82.491	CG	Distal Intergenic		ENSG00000263972	-16183	MIR1587
2	174682994	174683151	158	28	0.11541	0.554193	-0.438783	-188.856	CG	Intron	ENST00000442996/ENSG00000236449, intron 2 of 3	ENSG00000236449	135853
10	132180466	132180558	93	6	0.909003	0.471326	0.437677	30.6099	CG	Intron	ENST00000668452/ENSG00000188385, intron 23 of 23	ENSG00000188385	144130	JAKMIP3
7	75410274	75410475	202	37	0.631116	0.194232	0.436884	213.758	CG	Promoter	<=1kb	ENSG00000223705	0	NSUN5P1
X	103585452	103585566	115	24	0.171596	0.607619	-0.436023	-119.528	CG	5' UTR		ENSG00000133142	9221	TCEAL4
9	121699424	121699628	205	35	0.101749	0.535494	-0.433745	-222.912	CG	Exon	ENST00000259371/ENSG00000136848, exon 3 of 17	ENSG00000136848	132367	DAB2IP
3	52534087	52534166	80	13	0.212004	0.645748	-0.433744	-88.358	CG	Promoter	<=1kb	ENSG00000168268	888	NT5DC2
4	50053956	50054025	70	5	0.467208	0.899446	-0.432237	-22.2524	CG	Distal Intergenic		ENSG00000249337	465184
10	52233532	52233678	147	22	0.68358	0.254596	0.428985	168.257	CG	Intron	ENST00000401604/ENSG00000185532, intron 9 of 17	ENSG00000185532	1242644	PRKG1
2	5692394	5692616	223	47	0.771592	0.342989	0.428602	365.198	CG	Promoter	<=1kb	ENSG00000176887	10	SOX11
2	132037874	132037954	81	9	0.169958	0.59333	-0.423372	-49.7567	CG	Promoter	<=1kb	ENSG00000226886	39
22	13436660	13436723	64	4	0.830885	0.408048	0.422836	19.4293	CG	Distal Intergenic		ENSG00000283023	834194
21	12070707	12070763	57	5	0.813014	0.390217	0.422797	19.8672	CG	Distal Intergenic		ENSG00000229306	945929
1	214281078	214281318	241	35	0.551409	0.13099	0.420419	214.31	CG	Promoter	<=1kb	ENSG00000143499	0	SMYD2
1	22143104	22143236	133	26	0.555052	0.135889	0.419163	168.141	CG	Promoter	<=1kb	ENSG00000162552	733	WNT4
13	16510176	16510230	55	5	0.755787	0.337667	0.41812	24.1946	CG	Distal Intergenic		ENSG00000279924	1668235
19	48498853	48499049	197	15	0.368694	0.786064	-0.41737	-84.8844	CG	Exon	ENST00000672160/ENSG00000142235, exon 5 of 9	ENSG00000142235	14886	LMTK3
5	150486417	150486569	153	32	0.544444	0.128208	0.416237	226.185	CG	Promoter	<=1kb	ENSG00000070614	599	NDST1
1	121637158	121637210	53	8	0.506423	0.92266	-0.416236	-34.5975	CG	Distal Intergenic		ENSG00000224857	-56634
14	105526570	105526776	207	31	0.314453	0.730532	-0.416079	-240.127	CG	Promoter	<=1kb	ENSG00000184986	0	TMEM121
X	134549570	134549877	308	10	0.171333	0.587057	-0.415724	-47.7046	CG	Promoter	<=1kb	ENSG00000227060	0	LINC00629
19	29039381	29039456	76	5	0.595041	0.18065	0.414392	28.6018	CG	Distal Intergenic		ENSG00000267014	37062
11	72243911	72244024	114	10	0.179896	0.593388	-0.413491	-54.8916	CG	Promoter	1-2kb	ENSG00000165462	1640	PHOX2A
12	54379086	54379272	187	39	0.163319	0.574178	-0.410858	-229.232	CG	Exon	ENST00000552382/ENSG00000161642, exon 1 of 7	ENSG00000161642	12026	ZNF385A
5	77210165	77210421	257	44	0.213353	0.62283	-0.409477	-240.07	CG	Intron	ENST00000646262/ENSG00000284762, intron 3 of 23	ENSG00000284762	123433	PDE8B
2	120345030	120345260	231	64	0.151973	0.560523	-0.40855	-496.21	CG	Promoter	<=1kb	ENSG00000163083	-876	INHBB
10	131901357	131901416	60	11	0.544898	0.137823	0.407075	65.0488	CG	Promoter	<=1kb	ENSG00000175470	349	PPP2R2D
6	29942878	29942948	71	12	0.369206	0.775378	-0.406172	-72.8977	CG	Promoter	1-2kb	ENSG00000206503	1618	HLA-A
X	49200133	49200212	80	14	0.621478	0.216158	0.405321	73.5529	CG	Promoter	<=1kb	ENSG00000102003	6	SYP
X	48697072	48697171	100	21	0.184883	0.590127	-0.405245	-101.623	CG	Promoter	1-2kb	ENSG00000101945	1518	SUV39H1
19	50567659	50567833	175	13	0.24518	0.648161	-0.402981	-68.5539	CG	Promoter	<=1kb	ENSG00000131409	602	LRRC4B
X	153724072	153724185	114	13	0.0949943	0.497011	-0.402017	-72.8999	CG	Promoter	<=1kb	ENSG00000185825	380	BCAP31
X	133985676	133985766	91	7	0.618093	0.216484	0.401609	32.0184	CG	Promoter	1-2kb	ENSG00000147257	1334	GPC3
12	46383392	46383491	100	30	0.150061	0.551282	-0.401221	-179.507	CG	Promoter	<=1kb	ENSG00000257261	0
7	129169231	129169400	170	53	0.219684	0.620508	-0.400824	-374.204	CG	3' UTR		ENSG00000158457	24524	TSPAN33
9	99819836	99819913	78	6	0.583294	0.182544	0.400749	28.3501	CG	Promoter	<=1kb	ENSG00000237461	8	LOC101928438
11	2700362	2700628	267	51	0.862103	0.46157	0.400534	539.422	CG	Intron	ENST00000155840/ENSG00000053918, intron 11 of 15	ENSG00000053918	255678	KCNQ1
X	69505704	69505758	55	5	0.567227	0.166907	0.40032	24.7479	CG	Promoter	1-2kb	ENSG00000130054	1378	NALF2
1	154325670	154325743	74	17	0.216246	0.616336	-0.400091	-88.4625	CG	Promoter	<=1kb	ENSG00000143515	145	ATP8B2
X	123765043	123765139	97	17	0.567965	0.167895	0.40007	84.6168	CG	Promoter	<=1kb	ENSG00000230376	-162	MEMO1P4
8	102412047	102412107	61	11	0.146123	0.546186	-0.400063	-57.1897	CG	Promoter	<=1kb	ENSG00000104517	652	UBR5
2	86441891	86441993	103	22	0.576586	0.178133	0.398453	125.313	CG	Promoter	1-2kb	ENSG00000115548	1244	KDM3A
X	11427512	11427662	151	25	0.198025	0.5957	-0.397675	-140.351	CG	5' UTR		ENSG00000047648	238258	ARHGAP6
22	42343604	42343663	60	7	0.234773	0.631722	-0.396948	-34.7113	CG	Promoter	<=1kb	ENSG00000100207	0	TCF20
21	32771950	32772038	89	15	0.122128	0.518784	-0.396656	-61.0379	CG	Promoter	<=1kb	ENSG00000205930	-62
12	6766393	6766472	80	30	0.615085	0.218679	0.396406	165.165	CG	Promoter	1-2kb	ENSG00000089693	1003	MLF2
8	9904017	9904076	60	9	0.546653	0.150717	0.395936	43.6517	CG	Exon	ENST00000689122/ENSG00000253230, exon 1 of 3	ENSG00000253230	15157	MIR124-1HG
19	4067302	4067451	150	19	0.51895	0.124047	0.394902	97.6465	CG	Promoter	<=1kb	ENSG00000178951	-403	ZBTB7A
17	82097647	82097713	67	9	0.189421	0.583484	-0.394063	-47.7001	CG	Promoter	<=1kb	ENSG00000169710	581	FASN
9	64368414	64368505	92	7	0.745979	0.351961	0.394018	41.9483	CG	Promoter	<=1kb	ENSG00000290972	-889	ANKRD20A5P
2	149038702	149038922	221	56	0.596883	0.202962	0.39392	359.127	CG	Promoter	<=1kb	ENSG00000150556	595	LYPD6B
18	76495210	76495402	193	76	0.182137	0.574928	-0.392791	-601.467	CG	Promoter	<=1kb	ENSG00000101493	0	ZNF516
9	64369836	64369990	155	27	0.247122	0.639904	-0.392781	-154.943	CG	Promoter	<=1kb	ENSG00000172014	161
18	70289153	70289387	235	57	0.148907	0.540596	-0.391689	-374.538	CG	Promoter	<=1kb	ENSG00000170677	108	SOCS6
10	119104058	119104110	53	8	0.571402	0.180172	0.391229	37.9709	CG	Promoter	<=1kb	ENSG00000119979	0	DENND10
17	42744955	42745136	182	55	0.109973	0.500723	-0.39075	-421.582	CG	Promoter	<=1kb	ENSG00000108799	0	EZH1
3	142964073	142964175	103	15	0.558131	0.167425	0.390706	73.2212	CG	Exon	ENST00000608349/ENSG00000241570, exon 1 of 3	ENSG00000241570	3423	PAQR9-AS1
21	44299922	44300039	118	20	0.522892	0.132519	0.390373	119.043	CG	Promoter	<=1kb	ENSG00000141959	-12	PFKL
8	135457559	135457862	304	111	0.528483	0.138803	0.38968	880.549	CG	Promoter	<=1kb	ENSG00000131773	103	KHDRBS3
13	29595448	29595611	164	28	0.533278	0.145372	0.387906	169.111	CG	Promoter	<=1kb	ENSG00000139514	77	SLC7A1
22	46577440	46577495	56	11	0.217491	0.605322	-0.387831	-55.3088	CG	Promoter	1-2kb	ENSG00000075240	1428	GRAMD4
6	159169361	159169577	217	70	0.115255	0.503018	-0.387764	-623.977	CG	Promoter	<=1kb	ENSG00000164694	0	FNDC1
13	101416008	101416072	65	12	0.583507	0.195746	0.387761	62.1004	CG	Promoter	<=1kb	ENSG00000102452	436	NALCN
X	151694751	151694872	122	31	0.308301	0.69584	-0.387539	-188.527	CG	Promoter	<=1kb	ENSG00000130032	144	PRRG3
11	53756484	53756580	97	6	0.803975	0.417587	0.386388	24.112	CG	Distal Intergenic		ENSG00000237610	-834900	OR4C50P
7	151632413	151632516	104	8	0.1376	0.523327	-0.385727	-43.2506	CG	Intron	ENST00000287878/ENSG00000106617, intron 4 of 15	ENSG00000106617	244609	PRKAG2
X	36957434	36957573	140	14	0.53853	0.152931	0.385599	64.3911	CG	Intron	ENST00000696486/ENSG00000290955, intron 2 of 3	ENSG00000290955	28060
16	30010956	30011028	73	11	0.170449	0.55597	-0.385521	-55.5784	CG	5' UTR		ENSG00000149927	12242	DOC2A
17	29589467	29589642	176	62	0.542982	0.157983	0.384999	477.348	CG	5' UTR		ENSG00000108262	4412	GIT1
X	103376481	103376579	99	23	0.0959854	0.48002	-0.384035	-149.003	CG	Promoter	<=1kb	ENSG00000166681	86	BEX3
X	40106763	40106883	121	17	0.125671	0.508521	-0.382849	-82.4145	CG	Intron	ENST00000378455/ENSG00000183337, intron 1 of 13	ENSG00000183337	70446	BCOR
2	226799966	226800063	98	10	0.546164	0.163437	0.382726	50.5369	CG	Promoter	<=1kb	ENSG00000272622	-83
X	100410066	100410203	138	25	0.522697	0.140018	0.382679	118.08	CG	Promoter	<=1kb	ENSG00000165194	70	PCDH19
16	1872088	1872193	106	22	0.22826	0.61079	-0.382529	-111.073	CG	Promoter	<=1kb	ENSG00000162039	0	MEIOB
5	1594331	1594416	86	13	0.15753	0.540029	-0.382498	-72.0256	CG	Promoter	<=1kb	ENSG00000291055	235	SDHAP3
Y	2891886	2891948	63	12	0.896648	0.514216	0.382432	57.0083	CG	Intron	ENST00000515575/ENSG00000129824, intron 1 of 2	ENSG00000129824	50284	RPS4Y1
2	24049734	24049892	159	32	0.537868	0.155673	0.382196	194.043	CG	Promoter	<=1kb	ENSG00000119782	33	FKBP1B
X	150363022	150363260	239	43	0.1408	0.522546	-0.381745	-263.227	CG	Promoter	1-2kb	ENSG00000013619	1600	MAMLD1
X	38220647	38220781	135	22	0.562134	0.180749	0.381384	140.063	CG	Promoter	<=1kb	ENSG00000101955	143	SRPX
6	15245058	15245196	139	23	0.153684	0.535008	-0.381324	-130.552	CG	Promoter	<=1kb	ENSG00000271888	-58
13	16422671	16422735	65	9	0.885451	0.504622	0.380829	34.1391	CG	Distal Intergenic		ENSG00000279924	1755730
14	18012702	18012759	58	7	0.947254	0.566446	0.380808	30.7752	CG	Distal Intergenic		ENSG00000215398	-320967
16	11668654	11668709	56	9	0.207829	0.588406	-0.380577	-45.4222	CG	Promoter	<=1kb	ENSG00000184602	199	SNN
4	7192591	7192643	53	5	0.193966	0.5745	-0.380534	-26.1136	CG	Promoter	<=1kb	ENSG00000184985	53	SORCS2
19	2900710	2901090	381	72	0.269164	0.649558	-0.380394	-677.537	CG	Promoter	<=1kb	ENSG00000171970	0	ZNF57
15	64046514	64046667	154	34	0.100775	0.480477	-0.379703	-213.66	CG	Intron	ENST00000559306/ENSG00000035664, intron 3 of 4	ENSG00000035664	25366	DAPK2
19	19273194	19273295	102	14	0.518156	0.138514	0.379642	70.8347	CG	Promoter	<=1kb	ENSG00000213996	96	TM6SF2
8	17157038	17157132	95	23	0.541513	0.162181	0.379331	143.468	CG	Promoter	<=1kb	ENSG00000104219	556	ZDHHC2
1	1273916	1274061	146	21	0.51958	0.140359	0.379222	116.636	CG	Promoter	<=1kb	ENSG00000160087	-52	UBE2J2
16	19884946	19885008	63	12	0.155327	0.534492	-0.379165	-62.747	CG	Promoter	1-2kb	ENSG00000167191	1159	GPRC5B
8	1248377	1248475	99	8	0.478155	0.857289	-0.379135	-40.4449	CG	Intron	ENST00000637795/ENSG00000198010, intron 2 of 14	ENSG00000198010	510749	DLGAP2
7	65509102	65509175	74	12	0.554292	0.175165	0.379128	66.6211	CG	Promoter	<=1kb	ENSG00000226767	-158
22	33921036	33921255	220	69	0.127664	0.506513	-0.378848	-530.911	CG	Promoter	1-2kb	ENSG00000133424	1586	LARGE1
12	54009025	54009088	64	36	0.258725	0.637216	-0.378491	-205.391	CG	Promoter	<=1kb	ENSG00000037965	40	HOXC8
14	105419896	105419986	91	8	0.201042	0.578816	-0.377774	-38.7592	CG	Promoter	<=1kb	ENSG00000182979	76	MTA1
17	4710787	4710885	99	22	0.138618	0.51603	-0.377411	-119.802	CG	Promoter	<=1kb	ENSG00000141480	191	ARRB2
6	31666133	31666199	67	5	0.575091	0.19842	0.376671	22.7676	CG	Promoter	<=1kb	ENSG00000204435	906	CSNK2B
2	100104124	100104179	56	4	0.480943	0.104643	0.3763	18.1642	CG	Intron	ENST00000409236/ENSG00000144218, intron 2 of 22	ENSG00000144218	88249	AFF3
6	59504712	59504809	98	5	0.247959	0.624009	-0.376049	-36.0074	CG	Distal Intergenic		ENSG00000283453	-776635	PRIM2BP
9	127754974	127755045	72	14	0.108578	0.484403	-0.375825	-74.8335	CG	5' UTR		ENSG00000095370	23665	SH2D3C
20	36573635	36573689	55	11	0.532626	0.157318	0.375308	53.5969	CG	Promoter	<=1kb	ENSG00000118707	147	TGIF2
18	80109265	80109511	247	77	0.515486	0.140253	0.375233	542.801	CG	Promoter	<=1kb	ENSG00000101544	3	ADNP2
17	65561283	65561338	56	6	0.570603	0.19551	0.375092	32.8464	CG	Promoter	<=1kb	ENSG00000168646	310	AXIN2
X	17376057	17376297	241	67	0.101725	0.476729	-0.375004	-532.378	CG	Promoter	<=1kb	ENSG00000188158	857	NHS
5	2751976	2752045	70	9	0.315824	0.690782	-0.374958	-45.7424	CG	Promoter	<=1kb	ENSG00000186493	-86
9	119369455	119369580	126	40	0.555149	0.181695	0.373454	257.601	CG	Promoter	<=1kb	ENSG00000078725	-20	BRINP1
7	106112263	106112346	84	11	0.169052	0.541903	-0.372851	-57.3483	CG	Promoter	<=1kb	ENSG00000008282	243	SYPL1
6	165804707	165804881	175	46	0.152761	0.525202	-0.37244	-315.802	CG	Intron	ENST00000366882/ENSG00000112541, intron 1 of 19	ENSG00000112541	183236	PDE10A
20	27968463	27968547	85	6	0.422486	0.794671	-0.372185	-29.1307	CG	Distal Intergenic		ENSG00000282826	634117	FRG1CP
X	9786875	9787019	145	11	0.125526	0.497597	-0.37207	-53.9942	CG	Promoter	<=1kb	ENSG00000146950	446	SHROOM2
9	14315562	14315635	74	11	0.199356	0.570994	-0.371639	-54.5009	CG	Intron	ENST00000635877/ENSG00000147862, intron 1 of 9	ENSG00000147862	83348	NFIB
X	46446846	46446958	113	12	0.189067	0.560403	-0.371335	-58.3342	CG	Promoter	<=1kb	ENSG00000147121	-334	KRBOX4
15	26773213	26773265	53	13	0.523935	0.152703	0.371233	74.8056	CG	Intron	ENST00000299267/ENSG00000166206, intron 1 of 8	ENSG00000166206	166274	GABRB3
6	1389655	1389739	85	31	0.146615	0.517646	-0.371031	-204.425	CG	Promoter	<=1kb	ENSG00000137273	79	FOXF2
16	21835975	21836130	156	14	0.256532	0.627395	-0.370863	-87.587	CG	Exon	ENST00000415645/ENSG00000185864, exon 7 of 9	ENSG00000185864	44697	NPIPB4
2	237627696	237627747	52	19	0.233335	0.604197	-0.370862	-100.236	CG	Promoter	<=1kb	ENSG00000124831	109	LRRFIP1
21	41167972	41168079	108	26	0.201981	0.572696	-0.370714	-154.785	CG	Promoter	<=1kb	ENSG00000182240	171	BACE2
1	248339650	248339746	97	11	0.230684	0.601129	-0.370445	-68.1382	CG	Distal Intergenic		ENSG00000177174	-9029	OR14C36
3	195909573	195909639	67	11	0.197959	0.568176	-0.370217	-59.7465	CG	5' UTR		ENSG00000061938	2306	TNK2
2	100819882	100820302	421	14	0.575563	0.205415	0.370147	67.8222	CG	Promoter	<=1kb	ENSG00000170485	0	NPAS2
15	40441721	40441833	113	16	0.518012	0.148289	0.369723	89.9539	CG	Promoter	1-2kb	ENSG00000140320	2000	BAHD1
14	64465415	64465485	71	10	0.161417	0.530729	-0.369312	-55.3073	CG	Intron	ENST00000555220/ENSG00000089775, intron 2 of 2	ENSG00000089775	39728	ZBTB25
10	74825324	74825409	86	17	0.580287	0.211177	0.36911	88.3348	CG	Promoter	<=1kb	ENSG00000156650	397	KAT6B
17	67825651	67825721	71	4	0.537677	0.169328	0.368349	19.9113	CG	Promoter	<=1kb	ENSG00000171634	148	BPTF
5	180618725	180618853	129	21	0.169534	0.53762	-0.368086	-127.782	CG	3' UTR		ENSG00000037280	30771	FLT4
18	76822408	76822552	145	32	0.501586	0.133527	0.368059	216.289	CG	Promoter	<=1kb	ENSG00000130856	-5	ZNF236
22	49853848	49854053	206	11	0.552291	0.184238	0.368053	52.8335	CG	Promoter	<=1kb	ENSG00000100426	4	ZBED4
2	24920222	24920307	86	10	0.174737	0.542574	-0.367837	-51.1648	CG	Promoter	<=1kb	ENSG00000138031	0	ADCY3
19	47256667	47256803	137	19	0.130956	0.49878	-0.367824	-100.432	CG	Promoter	<=1kb	ENSG00000105321	687	CCDC9
1	147599687	147599837	151	17	0.114651	0.48233	-0.367678	-93.9628	CG	Intron	ENST00000683836/ENSG00000116128, intron 1 of 9	ENSG00000116128	58186	BCL9
7	519271	519349	79	7	0.502124	0.134538	0.367586	36.5356	CG	Promoter	<=1kb	ENSG00000197461	947	PDGFA
1	228006851	228007037	187	4	0.126104	0.493528	-0.367424	-20.0887	CG	Promoter	<=1kb	ENSG00000154342	0	WNT3A
X	110795914	110796041	128	37	0.598209	0.230861	0.367347	208.637	CG	Promoter	<=1kb	ENSG00000101938	-95	CHRDL1
6	31621055	31621125	71	7	0.528681	0.161407	0.367274	34.5213	CG	Promoter	<=1kb	ENSG00000204469	340	PRRC2A
8	53880415	53880541	127	19	0.149659	0.516476	-0.366816	-105.617	CG	Intron	ENST00000297313/ENSG00000147509, intron 2 of 5	ENSG00000147509	28620	RGS20
19	33194133	33194242	110	16	0.188151	0.554135	-0.365984	-83.814	CG	Intron	ENST00000592484/ENSG00000130881, intron 1 of 4	ENSG00000130881	16530	LRP3
X	140091261	140091610	350	96	0.519445	0.153474	0.365971	645.3	CG	Promoter	<=1kb	ENSG00000230707	-68	HAPSTR2
17	25886876	25886933	58	7	0.912795	0.546898	0.365897	29.8586	CG	Distal Intergenic		ENSG00000263433	-1094761
3	185562914	185563011	98	9	0.752483	0.386943	0.36554	36.5232	CG	Distal Intergenic		ENSG00000163898	-10326	LIPH
17	55421852	55421939	88	13	0.204385	0.569759	-0.365374	-74.0915	CG	Promoter	<=1kb	ENSG00000108960	0	MMD
1	9823991	9824223	233	47	0.139144	0.504208	-0.365064	-281.825	CG	Promoter	<=1kb	ENSG00000171603	-7	CLSTN1
8	1763295	1763868	574	48	0.123552	0.488616	-0.365064	-303.196	CG	5' UTR		ENSG00000182372	7517	CLN8
12	1594319	1594540	222	86	0.139596	0.50457	-0.364974	-677.458	CG	5' UTR		ENSG00000111186	64428	WNT5B
7	65038467	65038604	138	23	0.132587	0.497356	-0.364769	-112.06	CG	Promoter	<=1kb	ENSG00000239985	95
21	12020428	12020524	97	6	0.558315	0.922807	-0.364493	-27.7844	CG	Distal Intergenic		ENSG00000229306	996168
1	37474513	37474565	53	14	0.191294	0.555499	-0.364206	-73.0881	CG	Promoter	<=1kb	ENSG00000163874	-15	ZC3H12A
X	103310394	103310504	111	26	0.326282	0.690345	-0.364063	-129.312	CG	Promoter	<=1kb	ENSG00000133134	503	BEX2
21	44300159	44300320	162	54	0.217736	0.581707	-0.363972	-322.515	CG	Promoter	<=1kb	ENSG00000141959	108	PFKL
18	111827	112007	181	48	0.144717	0.50848	-0.363763	-330.184	CG	Intron	ENST00000608049/ENSG00000290877, intron 1 of 4	ENSG00000290877	2762	ROCK1P1
20	63520623	63520889	267	66	0.523394	0.160152	0.363242	414.963	CG	Promoter	<=1kb	ENSG00000125534	0	PPDPF
1	25800199	25800363	165	31	0.249371	0.612576	-0.363205	-140.937	CG	Promoter	<=1kb	ENSG00000162430	6	SELENON
6	31271534	31271846	313	67	0.146158	0.509303	-0.363146	-388.827	CG	Promoter	<=1kb	ENSG00000204525	284	HLA-C
20	56358806	56358905	100	31	0.156072	0.519143	-0.36307	-165.76	CG	Promoter	<=1kb	ENSG00000124098	-69	FAM210B
17	56833658	56833843	186	39	0.104529	0.467469	-0.36294	-282.571	CG	5' UTR		ENSG00000214226	4930	C17orf67
4	8963435	8963639	205	30	0.558332	0.19556	0.362773	256.55	CG	Intron	ENST00000511903/ENSG00000249272, intron 2 of 2	ENSG00000249272	3807	UNC93B8
5	147234483	147234602	120	15	0.159966	0.522713	-0.362747	-63.9124	CG	Promoter	<=1kb	ENSG00000250343	257
22	40045231	40045349	119	49	0.125794	0.48845	-0.362657	-385.757	CG	Promoter	<=1kb	ENSG00000100354	414	TNRC6B
13	28138649	28138729	81	12	0.174532	0.537139	-0.362607	-52.4049	CG	Promoter	<=1kb	ENSG00000152520	143	PAN3
17	7294621	7294709	89	13	0.226223	0.588556	-0.362333	-65.7673	CG	Promoter	<=1kb	ENSG00000006047	0	YBX2
19	55374377	55374483	107	20	0.499569	0.137336	0.362234	105.502	CG	Distal Intergenic		ENSG00000160472	-2343	TMEM190
12	8390445	8390495	51	8	0.166027	0.527759	-0.361732	-43.2046	CG	Promoter	<=1kb	ENSG00000284687	0
17	21042601	21042701	101	31	0.117647	0.479362	-0.361715	-190.05	CG	Promoter	1-2kb	ENSG00000124422	1059	USP22
2	219522724	219522826	103	24	0.204311	0.565588	-0.361278	-138.38	CG	Intron	ENST00000461395/ENSG00000072182, intron 1 of 2	ENSG00000072182	8554	ASIC4
13	36131395	36131570	176	29	0.0990074	0.460247	-0.36124	-173.985	CG	Promoter	<=1kb	ENSG00000133083	-13	DCLK1
10	14604032	14604132	101	13	0.529341	0.168579	0.360762	71.1448	CG	Intron	ENST00000181796/ENSG00000065809, intron 2 of 4	ENSG00000065809	170765	FAM107B
10	3067413	3067505	93	15	0.188401	0.549045	-0.360644	-79.7318	CG	Promoter	1-2kb	ENSG00000067057	1080	PFKP
5	180291981	180292122	142	44	0.582623	0.222038	0.360586	274.125	CG	Promoter	<=1kb	ENSG00000050748	0	MAPK9
1	65148282	65148454	173	41	0.149709	0.509873	-0.360163	-246.869	CG	Promoter	<=1kb	ENSG00000162433	733	AK4
17	45620533	45620613	81	16	0.487249	0.127408	0.359841	84.005	CG	Promoter	<=1kb	ENSG00000204650	205	LINC02210
1	173868699	173868798	100	23	0.11403	0.473186	-0.359156	-119.506	CG	Promoter	<=1kb	ENSG00000185278	617	ZBTB37
10	43409069	43409278	210	61	0.493808	0.13467	0.359137	413.963	CG	Promoter	<=1kb	ENSG00000169813	0	HNRNPF
8	22599868	22599933	66	12	0.469007	0.110302	0.358705	58.9567	CG	Promoter	<=1kb	ENSG00000241852	269	C8orf58
X	136497065	136497125	61	18	0.574734	0.21635	0.358384	111.185	CG	Promoter	<=1kb	ENSG00000102241	0	HTATSF1
X	74924692	74924843	152	27	0.165231	0.523405	-0.358174	-138.362	CG	Promoter	<=1kb	ENSG00000050030	629	NEXMIF
18	9614116	9614235	120	16	0.474878	0.116714	0.358164	87.7835	CG	Promoter	1-2kb	ENSG00000154845	1005	PPP4R1
4	98658740	98658830	91	17	0.485056	0.12697	0.358086	106.328	CG	Promoter	<=1kb	ENSG00000260641	-64
7	152436101	152436159	59	9	0.533513	0.175539	0.357975	50.2762	CG	Promoter	<=1kb	ENSG00000055609	485	KMT2C
17	40062901	40062968	68	5	0.511628	0.154181	0.357447	25.0329	CG	5' UTR		ENSG00000126351	4611	THRA
8	143246665	143246720	56	6	0.500616	0.143202	0.357414	30.1092	CG	Promoter	<=1kb	ENSG00000181638	-101	ZFP41
Y	17579485	17579788	304	32	0.489636	0.132459	0.357177	193.604	CG	Promoter	<=1kb	ENSG00000230663	0
3	125519825	125519899	75	8	0.191326	0.548474	-0.357149	-38.7468	CG	Promoter	<=1kb	ENSG00000114520	303	SNX4
11	119149745	119149874	130	13	0.500988	0.143947	0.357041	62.7703	CG	Promoter	<=1kb	ENSG00000172350	693	ABCG4
6	79077622	79077719	98	20	0.139282	0.496103	-0.356821	-126.027	CG	Promoter	<=1kb	ENSG00000146247	568	PHIP
19	26935127	26935209	83	7	0.508947	0.865698	-0.356752	-32.9296	CG	Distal Intergenic		ENSG00000279882	704456
21	12027906	12029660	1755	10	0.393655	0.749975	-0.35632	-49.088	CG	Distal Intergenic		ENSG00000229306	987032
20	63072154	63072234	81	12	0.53061	0.174564	0.356045	57.9323	CG	Intron	ENST00000606208/ENSG00000272259, intron 1 of 1	ENSG00000272259	62771	LINC01749
7	87628650	87628741	92	13	0.193421	0.549374	-0.355953	-61.6437	CG	5' UTR		ENSG00000085563	84582	ABCB1
1	124747954	124748017	64	4	0.733198	0.377381	0.355817	21.179	CG	Distal Intergenic		ENSG00000224857	-3167430
3	72447282	72447448	167	56	0.465638	0.110057	0.355581	428.37	CG	Promoter	<=1kb	ENSG00000163602	-661	RYBP
7	27130931	27131011	81	24	0.154	0.509491	-0.355491	-140.291	CG	Intron	ENST00000521159/ENSG00000253552, intron 3 of 3	ENSG00000105997	21572	HOXA3
X	120630147	120630244	98	27	0.181028	0.536311	-0.355283	-144.98	CG	Promoter	<=1kb	ENSG00000171155	-93	C1GALT1C1
10	98268344	98268504	161	29	0.177438	0.532518	-0.35508	-153.105	CG	Promoter	<=1kb	ENSG00000138131	-150	LOXL4
8	98825717	98825773	57	12	0.489773	0.13471	0.355063	57.2996	CG	Intron	ENST00000523601/ENSG00000104375, intron 3 of 12	ENSG00000104375	117054	STK3
15	32347384	32347489	106	7	0.226261	0.581106	-0.354845	-36.0366	CG	Distal Intergenic		ENSG00000260642	-12049
19	5293158	5293242	85	16	0.473561	0.118748	0.354814	81.2358	CG	Exon	ENST00000591760/ENSG00000105426, exon 1 of 4	ENSG00000105426	47570	PTPRS
4	2059799	2059960	162	51	0.135591	0.490395	-0.354804	-329.974	CG	Promoter	<=1kb	ENSG00000185818	472	NAT8L
5	14871941	14872102	162	31	0.148102	0.502482	-0.35438	-184.405	CG	Promoter	<=1kb	ENSG00000154122	-163	ANKH
15	70854045	70854294	250	74	0.151509	0.505728	-0.354219	-519.47	CG	Promoter	<=1kb	ENSG00000166173	0	LARP6
11	122656373	122656432	60	9	0.483989	0.129989	0.354	50.6976	CG	Promoter	<=1kb	ENSG00000154127	651	UBASH3B
1	19485698	19485797	100	24	0.177712	0.53163	-0.353918	-111.249	CG	Promoter	1-2kb	ENSG00000173436	1295	MICOS10
X	30653643	30653747	105	22	0.519145	0.16539	0.353755	103.096	CG	Promoter	<=1kb	ENSG00000198814	284	GK
1	147599950	147600013	64	14	0.120034	0.473691	-0.353658	-69.7693	CG	Intron	ENST00000683836/ENSG00000116128, intron 1 of 9	ENSG00000116128	58449	BCL9
1	206204753	206204883	131	23	0.116696	0.470352	-0.353656	-108.704	CG	Promoter	1-2kb	ENSG00000266028	1407	SRGAP2
4	48906506	48906579	74	22	0.416998	0.77053	-0.353531	-125.268	CG	Promoter	<=1kb	ENSG00000145247	358	OCIAD2
15	65377517	65377664	148	35	0.13812	0.49163	-0.35351	-218.015	CG	Promoter	<=1kb	ENSG00000174498	338	IGDCC3
6	35259739	35259982	244	58	0.46757	0.114079	0.353491	391.862	CG	Promoter	<=1kb	ENSG00000065029	830	ZNF76
18	37254187	37254309	123	20	0.124487	0.477885	-0.353398	-91.9111	CG	Intron	ENST00000420428/ENSG00000101489, intron 11 of 12	ENSG00000101489	311518	CELF4
8	42051757	42051866	110	5	0.527442	0.174091	0.353351	24.1639	CG	Promoter	<=1kb	ENSG00000083168	128	KAT6A
11	19777147	19777403	257	73	0.489943	0.136806	0.353137	483.432	CG	Intron	ENST00000360655/ENSG00000166833, intron 1 of 37	ENSG00000166833	426423	NAV2
8	72537207	72537305	99	15	0.102655	0.455377	-0.352722	-89.3852	CG	Promoter	<=1kb	ENSG00000182674	0	KCNB2
X	132023577	132023691	115	25	0.143505	0.496183	-0.352678	-127.974	CG	Promoter	<=1kb	ENSG00000134602	275	STK26
X	136147656	136147736	81	15	0.117432	0.46986	-0.352428	-70.3021	CG	Promoter	<=1kb	ENSG00000022267	954	FHL1
14	99274576	99274642	67	23	0.484203	0.132259	0.351944	136.458	CG	Distal Intergenic		ENSG00000127152	-2379	BCL11B
22	46577086	46577185	100	18	0.199361	0.551229	-0.351869	-93.7291	CG	Promoter	1-2kb	ENSG00000075240	1074	GRAMD4
X	70445253	70445348	96	28	0.332892	0.684328	-0.351436	-129.081	CG	Promoter	<=1kb	ENSG00000082458	418	DLG3
9	110048703	110048802	100	16	0.541816	0.190821	0.350995	75.0998	CG	Exon	ENST00000434623/ENSG00000157654, exon 1 of 5	ENSG00000157654	550378	PALM2AKAP2
14	100827636	100827978	343	45	0.417257	0.768176	-0.35092	-369.165	CG	Intron	ENST00000556407/ENSG00000214548, intron 1 of 2	ENSG00000214548	48226	MEG3
X	19887217	19887327	111	32	0.225219	0.575785	-0.350566	-200.348	CG	Promoter	<=1kb	ENSG00000147010	273	SH3KBP1
11	6655457	6655552	96	14	0.481667	0.131513	0.350154	76.2884	CG	Promoter	<=1kb	ENSG00000166341	257	DCHS1
X	48891519	48891583	65	20	0.525682	0.175587	0.350095	97.2846	CG	Promoter	1-2kb	ENSG00000102103	1322	PQBP1
11	45899881	45900044	164	43	0.126025	0.475842	-0.349817	-261.959	CG	Intron	ENST00000241014/ENSG00000121653, intron 2 of 11	ENSG00000121653	14230	MAPK8IP1
2	5697001	5697431	431	76	0.653693	0.304043	0.34965	591.879	CG	3' UTR		ENSG00000176887	4617	SOX11
3	120285113	120285351	239	62	0.493649	0.144151	0.349498	475.31	CG	Promoter	<=1kb	ENSG00000175697	0	GPR156
2	215436197	215436274	78	16	0.453066	0.103594	0.349472	78.6724	CG	Promoter	<=1kb	ENSG00000230695	0
10	87094968	87095175	208	23	0.447325	0.0979457	0.349379	133.276	CG	Promoter	<=1kb	ENSG00000122376	807	SHLD2
12	26833316	26833474	159	56	0.162095	0.511402	-0.349307	-386.526	CG	Promoter	<=1kb	ENSG00000123104	-122	ITPR2
14	21025078	21025195	118	14	0.486848	0.137652	0.349197	69.1635	CG	5' UTR		ENSG00000165795	45677	NDRG2
17	75047382	75047525	144	39	0.1285	0.47686	-0.34836	-227.772	CG	Exon	ENST00000375286/ENSG00000180901, exon 2 of 7	ENSG00000180901	14807	KCTD2
X	47619557	47619609	53	8	0.251816	0.600165	-0.34835	-37.165	CG	Promoter	<=1kb	ENSG00000008056	248	SYN1
18	10607538	10607783	246	58	0.241961	0.589557	-0.347596	-319.535	CG	Distal Intergenic		ENSG00000265728	12948
16	9091468	9091529	62	18	0.43692	0.0898926	0.347027	99.6132	CG	Promoter	<=1kb	ENSG00000182831	-115	HAPSTR1
1	157045945	157046117	173	21	0.126789	0.473791	-0.347003	-109.435	CG	Promoter	<=1kb	ENSG00000132694	-203	ARHGEF11
19	1283587	1283812	226	33	0.406731	0.753717	-0.346986	-199.782	CG	Distal Intergenic		ENSG00000099617	-2061	EFNA2
1	182029791	182029891	101	23	0.160906	0.507657	-0.346751	-104.695	CG	Distal Intergenic		ENSG00000287452	-30806
20	18057495	18057567	73	15	0.136168	0.482593	-0.346425	-69.7063	CG	Promoter	1-2kb	ENSG00000125850	1621	OVOL2
19	1592803	1592866	64	8	0.209172	0.555036	-0.345864	-39.5424	CG	Promoter	<=1kb	ENSG00000071655	0	MBD3
X	12791721	12791811	91	20	0.114392	0.460224	-0.345832	-122.874	CG	Promoter	<=1kb	ENSG00000101911	366	PRPS2
10	79221193	79221434	242	42	0.627739	0.281999	0.34574	264.72	CG	Intron	ENST00000334512/ENSG00000108175, intron 7 of 24	ENSG00000108175	152227	ZMIZ1
15	99059016	99059170	155	60	0.105291	0.450965	-0.345674	-435.312	CG	Intron	ENST00000559468/ENSG00000259475, intron 2 of 3	ENSG00000259475	46654
19	4123844	4124029	186	61	0.172138	0.51736	-0.345222	-398.233	CG	Promoter	<=1kb	ENSG00000126934	93	MAP2K2
21	33027685	33027936	252	57	0.504923	0.160087	0.344836	377.385	CG	Promoter	1-2kb	ENSG00000205927	1750	OLIG2
X	25022895	25023018	124	30	0.552327	0.207646	0.344681	164.423	CG	Distal Intergenic		ENSG00000004848	-6475	ARX
X	23782921	23783088	168	39	0.118881	0.463554	-0.344674	-237.217	CG	Promoter	<=1kb	ENSG00000233785	0
7	128830414	128830511	98	19	0.183957	0.528171	-0.344214	-110.35	CG	Promoter	<=1kb	ENSG00000128591	8	FLNC
17	82371579	82371755	177	61	0.167122	0.511144	-0.344022	-438.957	CG	Promoter	<=1kb	ENSG00000181408	-10	UTS2R
14	64971936	64972072	137	20	0.168768	0.512499	-0.343731	-99.3681	CG	Exon	ENST00000267512/ENSG00000139998, exon 1 of 7	ENSG00000125954	57451	CHURC1-FNTB
9	137316305	137316492	188	45	0.563011	0.219339	0.343672	225.023	CG	Intron	ENST00000491734/ENSG00000187609, intron 13 of 14	ENSG00000187609	106719	EXD3
22	24806096	24806354	259	73	0.128337	0.471582	-0.343245	-531.692	CG	Promoter	<=1kb	ENSG00000167037	0	SGSM1
7	61075008	61075061	54	5	0.352984	0.695747	-0.342763	-19.5264	CG	Distal Intergenic		ENSG00000233918	1200617
X	2500681	2500757	77	12	0.513174	0.170478	0.342695	56.1533	CG	Intron	ENST00000334651/ENSG00000169084, intron 1 of 6	ENSG00000169084	2048	DHRSX
2	240819389	240819573	185	19	0.126153	0.468812	-0.34266	-96.8342	CG	5' UTR		ENSG00000130294	4720	KIF1A
4	145937574	145937691	118	19	0.182175	0.52461	-0.342435	-109.972	CG	Promoter	1-2kb	ENSG00000151612	1132	ZNF827
17	47531589	47531671	83	13	0.115283	0.457476	-0.342193	-62.586	CG	Intron	ENST00000525007/ENSG00000141279, intron 2 of 5	ENSG00000141279	8647	NPEPPS
6	7107347	7107473	127	18	0.16062	0.502738	-0.342119	-83.1024	CG	Promoter	<=1kb	ENSG00000124782	-124	RREB1
11	134412231	134412313	83	16	0.142228	0.483836	-0.341608	-79.5707	CG	Promoter	<=1kb	ENSG00000109956	0	B3GAT1
1	206635693	206635831	139	21	0.145259	0.486646	-0.341388	-107.512	CG	Promoter	<=1kb	ENSG00000237605	0	DYRK3-AS1
X	86148576	86148758	183	29	0.14239	0.483628	-0.341238	-146.795	CG	Promoter	<=1kb	ENSG00000126733	125	DACH2
1	228634984	228635036	53	8	0.82943	0.488634	0.340796	41.1465	CG	Promoter	<=1kb	ENSG00000199270	0	RNA5S12
19	45496836	45497023	188	42	0.180719	0.521508	-0.340789	-223.424	CG	Promoter	<=1kb	ENSG00000125744	32	RTN2
6	163414415	163414621	207	28	0.442546	0.102017	0.340529	163.453	CG	Promoter	<=1kb	ENSG00000112531	415	QKI
X	126165952	126166027	76	20	0.512811	0.172343	0.340467	101.837	CG	Promoter	<=1kb	ENSG00000198354	262	DCAF12L2
12	80937526	80937626	101	14	0.16103	0.501363	-0.340334	-59.1628	CG	Promoter	<=1kb	ENSG00000111052	308	LIN7A
15	34437409	34437552	144	47	0.497833	0.157623	0.340209	301.947	CG	Promoter	<=1kb	ENSG00000175265	256	GOLGA8A
10	22321658	22321726	69	24	0.136613	0.476783	-0.340169	-140.424	CG	Promoter	<=1kb	ENSG00000168283	559	BMI1
17	78925504	78925599	96	13	0.180294	0.520442	-0.340147	-59.4044	CG	Promoter	<=1kb	ENSG00000035862	-117	TIMP2
11	639652	639841	190	63	0.152481	0.49246	-0.339979	-421.717	CG	Exon	ENST00000176183/ENSG00000069696, exon 3 of 4	ENSG00000069696	2383	DRD4
13	98577384	98577455	72	14	0.178699	0.518295	-0.339596	-71.0339	CG	Promoter	<=1kb	ENSG00000102572	485	STK24
12	105330496	105330790	295	68	0.163457	0.502954	-0.339497	-371.295	CG	5' UTR		ENSG00000235162	95206	C12orf75
1	217135171	217135315	145	23	0.116359	0.45561	-0.339251	-112.782	CG	Intron	ENST00000366940/ENSG00000196482, intron 1 of 8	ENSG00000196482	2440	ESRRG
18	9914346	9914502	157	38	0.193928	0.533043	-0.339115	-207.59	CG	Promoter	<=1kb	ENSG00000101558	330	VAPA
X	57592519	57592628	110	14	0.45498	0.115951	0.33903	59.0066	CG	Promoter	<=1kb	ENSG00000198455	508	ZXDB
22	46071148	46071223	76	10	0.525105	0.186325	0.33878	52.8801	CG	Intron	ENST00000381051/ENSG00000197182, intron 1 of 4	ENSG00000197182	17279	MIRLET7BHG
18	58044322	58044375	54	10	0.484013	0.145336	0.338676	52.4894	CG	Promoter	<=1kb	ENSG00000049759	96	NEDD4L
20	63831138	63831244	107	45	0.18111	0.519513	-0.338403	-281.865	CG	Promoter	<=1kb	ENSG00000130584	794	ZBTB46
21	8447486	8447654	169	44	0.291661	0.629814	-0.338153	-222.616	CG	Intron	ENST00000651813/ENSG00000280441, intron 2 of 6	ENSG00000280441	66843
2	98730711	98730835	125	24	0.174453	0.512601	-0.338147	-124.933	CG	Promoter	<=1kb	ENSG00000071073	297	MGAT4A
18	75211955	75212008	54	12	0.188547	0.526673	-0.338126	-55.2941	CG	Promoter	1-2kb	ENSG00000179981	1200	TSHZ1
X	154444123	154444366	244	41	0.14753	0.48534	-0.33781	-225.095	CG	Promoter	<=1kb	ENSG00000071859	0	FAM50A
6	30884543	30884702	160	39	0.195609	0.533335	-0.337725	-216.289	CG	5' UTR		ENSG00000204580	8122	DDR1
8	72536913	72537064	152	32	0.129727	0.467303	-0.337576	-183.298	CG	Promoter	<=1kb	ENSG00000182674	-161	KCNB2
14	104795756	104795927	172	54	0.180189	0.517591	-0.337402	-342.825	CG	Promoter	<=1kb	ENSG00000142208	-5	AKT1
9	133992614	133992847	234	35	0.128287	0.465624	-0.337337	-196.358	CG	Promoter	<=1kb	ENSG00000160293	-10	VAV2
4	98995356	98995579	224	49	0.464574	0.127603	0.336971	295.652	CG	Promoter	<=1kb	ENSG00000164024	-80	METAP1
3	195909275	195909328	54	18	0.516321	0.179356	0.336965	86.7598	CG	5' UTR		ENSG00000061938	2617	TNK2
1	204151914	204152099	186	32	0.463761	0.12681	0.336951	169.429	CG	Promoter	<=1kb	ENSG00000143845	0	ETNK2
2	36356140	36356285	146	32	0.186573	0.52318	-0.336607	-171.581	CG	Promoter	<=1kb	ENSG00000150938	362	CRIM1
19	1237940	1238092	153	28	0.173158	0.509702	-0.336544	-156.657	CG	Promoter	<=1kb	ENSG00000099625	0	CBARP
9	128552822	128552938	117	17	0.15618	0.492576	-0.336395	-91.0357	CG	Promoter	<=1kb	ENSG00000197694	264	SPTAN1
12	67648732	67648833	102	25	0.516422	0.180065	0.336357	118.483	CG	Promoter	<=1kb	ENSG00000127334	394	DYRK2
13	28138316	28138392	77	24	0.496511	0.160332	0.336179	134.671	CG	Promoter	<=1kb	ENSG00000152520	-114	PAN3
9	91421292	91421429	138	48	0.155191	0.491171	-0.33598	-312.762	CG	Intron	ENST00000297689/ENSG00000165030, intron 1 of 1	ENSG00000165030	2403	NFIL3
1	228378044	228378142	99	12	0.793029	0.457063	0.335965	57.566	CG	Intron	ENST00000570156/ENSG00000154358, intron 114 of 115	ENSG00000154358	170000	OBSCN
X	11665618	11665775	158	28	0.482406	0.146751	0.335655	155.189	CG	Promoter	<=1kb	ENSG00000047648	145	ARHGAP6
5	2751320	2751701	382	106	0.335667	0.671238	-0.335571	-913.378	CG	Promoter	<=1kb	ENSG00000170561	0	IRX2
5	154755700	154755820	121	29	0.502111	0.166871	0.335241	152.031	CG	5' UTR		ENSG00000155506	72714	LARP1
17	1109196	1109525	330	85	0.138823	0.473953	-0.33513	-529.398	CG	Intron	ENST00000302538/ENSG00000159842, intron 2 of 22	ENSG00000159842	120213	ABR
X	145821506	145821623	118	28	0.528529	0.193618	0.334911	136.427	CG	5' UTR		ENSG00000185985	3677	SLITRK2
X	83507205	83507372	168	20	0.567092	0.2323	0.334793	110.642	CG	Promoter	1-2kb	ENSG00000279437	1842
2	115161430	115161502	73	9	0.479729	0.144948	0.334782	42.0051	CG	Intron	ENST00000436732/ENSG00000175497, intron 2 of 4	ENSG00000175497	719131	DPP10
6	44127480	44127539	60	9	0.165185	0.499957	-0.334772	-45.6241	CG	Promoter	<=1kb	ENSG00000137216	566	TMEM63B
11	2444087	2444262	176	22	0.666733	0.332044	0.334689	101.095	CG	Promoter	<=1kb	ENSG00000070985	252	TRPM5
Y	10195666	10195774	109	15	0.531805	0.197118	0.334686	67.6054	CG	Distal Intergenic		ENSG00000225840	3329
14	64972256	64972458	203	47	0.516137	0.181896	0.334241	270.612	CG	5' UTR		ENSG00000125954	57771	CHURC1-FNTB
X	69504497	69504615	119	30	0.199872	0.534009	-0.334137	-150.591	CG	Promoter	<=1kb	ENSG00000130054	171	NALF2
11	45180729	45180904	176	37	0.180163	0.514088	-0.333925	-189.664	CG	Intron	ENST00000530656/ENSG00000019485, intron 1 of 6	ENSG00000019485	84923	PRDM11
2	179264619	179264843	225	60	0.146588	0.480382	-0.333794	-389.448	CG	Promoter	<=1kb	ENSG00000187231	0	SESTD1
12	106955810	106955903	94	29	0.456132	0.122391	0.333741	174.267	CG	Promoter	<=1kb	ENSG00000151135	91	TMEM263
4	38664866	38665023	158	23	0.194509	0.528114	-0.333605	-110.027	CG	Promoter	<=1kb	ENSG00000231160	0
14	21070280	21070410	131	45	0.161678	0.495065	-0.333388	-280.061	CG	Promoter	<=1kb	ENSG00000165795	462	NDRG2
16	68641919	68641981	63	6	0.554884	0.888184	-0.3333	-25.5639	CG	Intron	ENST00000565453/ENSG00000062038, intron 1 of 1	ENSG00000062038	5730	CDH3
19	822280	822416	137	21	0.433451	0.101479	0.331972	116.959	CG	Promoter	<=1kb	ENSG00000129951	-325	PLPPR3
1	22563687	22563765	79	9	0.524571	0.193017	0.331554	43.8947	CG	Promoter	<=1kb	ENSG00000070886	198	EPHA8
X	47193822	47193903	82	12	0.186751	0.518072	-0.331321	-55.9728	CG	5' UTR		ENSG00000130985	2961	UBA1
5	7396001	7396051	51	9	0.471306	0.140082	0.331223	44.2216	CG	Promoter	<=1kb	ENSG00000078295	-87	ADCY2
12	56189438	56189664	227	62	0.115637	0.446652	-0.331015	-451.63	CG	Promoter	<=1kb	ENSG00000139613	0	SMARCC2
13	98143343	98143456	114	48	0.146772	0.477639	-0.330868	-338.774	CG	Promoter	<=1kb	ENSG00000152767	781	FARP1
1	94820398	94820503	106	5	0.505416	0.174702	0.330715	23.3827	CG	Promoter	<=1kb	ENSG00000143036	56	SLC44A3
19	29528543	29528954	412	88	0.713804	0.383338	0.330467	764.882	CG	Intron	ENST00000335523/ENSG00000187135, intron 3 of 4	ENSG00000187135	2549	VSTM2B
19	6740052	6740195	144	21	0.120919	0.451251	-0.330333	-108.035	CG	Intron	ENST00000600428/ENSG00000125733, intron 1 of 13	ENSG00000125733	2127	TRIP10
17	32519241	32519389	149	22	0.162366	0.49269	-0.330324	-110.757	CG	Promoter	<=1kb	ENSG00000263717	0
9	126915339	126915456	118	14	0.50503	0.174924	0.330106	67.8288	CG	Promoter	<=1kb	ENSG00000136828	565	RALGPS1
1	53062195	53062337	143	34	0.504191	0.174191	0.33	197.111	CG	Promoter	<=1kb	ENSG00000174348	143	PODN
10	24723629	24723762	134	46	0.162795	0.492793	-0.329998	-319.656	CG	Promoter	<=1kb	ENSG00000107863	125	ARHGAP21
1	184387046	184387230	185	52	0.153121	0.482982	-0.329861	-291.093	CG	Promoter	<=1kb	ENSG00000116667	17	C1orf21
3	47578527	47578599	73	15	0.174967	0.504679	-0.329712	-75.0513	CG	Exon	ENST00000264723/ENSG00000114646, exon 1 of 5	ENSG00000114646	2193	CSPG5
1	124560873	124560958	86	5	0.525691	0.855384	-0.329692	-22.5232	CG	Distal Intergenic		ENSG00000224857	-2980349
10	22714392	22714825	434	160	0.136866	0.466308	-0.329441	-1157.27	CG	Promoter	<=1kb	ENSG00000150867	0	PIP4K2A
X	135098890	135099021	132	28	0.513551	0.184234	0.329317	142.163	CG	Intron	ENST00000608079/ENSG00000228372, intron 1 of 2	ENSG00000228372	39205
17	45432754	45432849	96	36	0.518163	0.189205	0.328959	200.046	CG	Promoter	1-2kb	ENSG00000159314	1572	ARHGAP27
2	240568520	240568871	352	109	0.141529	0.470462	-0.328933	-752.433	CG	5' UTR		ENSG00000142327	2716	RNPEPL1
12	52007350	52007542	193	40	0.171056	0.499948	-0.328892	-241.18	CG	Promoter	<=1kb	ENSG00000161835	404	TAMALIN
2	9003473	9003661	189	46	0.463549	0.134758	0.328791	254.343	CG	Promoter	<=1kb	ENSG00000143797	48	MBOAT2
17	38428583	38428761	179	34	0.470785	0.14205	0.328734	188.001	CG	Intron	ENST00000633445/ENSG00000275832, intron 1 of 23	ENSG00000275832	9303	ARHGAP23
2	5696201	5696500	300	63	0.460422	0.789056	-0.328635	-419.556	CG	Promoter	<=1kb	ENSG00000242540	0
1	245198901	245198969	69	7	0.399724	0.728331	-0.328607	-34.6087	CG	Intron	ENST00000407071/ENSG00000162849, intron 2 of 14	ENSG00000162849	43916	KIF26B
X	49270228	49270387	160	37	0.631577	0.30304	0.328537	201.752	CG	Promoter	<=1kb	ENSG00000049769	435	PPP1R3F
17	61452417	61452569	153	30	0.444247	0.116007	0.32824	163.612	CG	Promoter	<=1kb	ENSG00000121075	13	TBX4
14	90816011	90816099	89	29	0.467646	0.139616	0.328029	169.077	CG	Promoter	<=1kb	ENSG00000165914	380	TTC7B
X	15335368	15335593	226	55	0.479825	0.151804	0.328021	320.911	CG	Promoter	<=1kb	ENSG00000165195	0	PIGA
3	50364999	50365053	55	12	0.463021	0.135186	0.327835	60.8753	CG	Exon	ENST00000483620/ENSG00000007402, exon 3 of 4	ENSG00000007402	139191	CACNA2D2
8	134712664	134712815	152	29	0.429353	0.102306	0.327048	189.03	CG	Promoter	<=1kb	ENSG00000066827	234	ZFAT
9	100473870	100474056	187	38	0.485256	0.158387	0.326869	214.629	CG	Promoter	<=1kb	ENSG00000241697	721	TMEFF1
7	100827284	100827358	75	16	0.489119	0.162474	0.326645	88.8432	CG	Promoter	<=1kb	ENSG00000146828	464	SLC12A9
16	11668417	11668526	110	23	0.470569	0.143981	0.326588	131.818	CG	Promoter	<=1kb	ENSG00000184602	0	SNN
X	8731680	8731814	135	32	0.171958	0.498446	-0.326488	-172.471	CG	Promoter	<=1kb	ENSG00000011201	323	ANOS1
6	7727021	7727184	164	49	0.17408	0.500253	-0.326173	-294.929	CG	Promoter	<=1kb	ENSG00000153162	922	BMP6
X	83508320	83508418	99	9	0.604156	0.278115	0.326042	45.8297	CG	Promoter	<=1kb	ENSG00000196767	30	POU3F4
14	91417674	91417999	326	78	0.116378	0.442365	-0.325987	-487.331	CG	Promoter	<=1kb	ENSG00000015133	0	CCDC88C
1	9910023	9910225	203	65	0.482109	0.156238	0.325871	412.125	CG	Promoter	<=1kb	ENSG00000178585	111	CTNNBIP1
11	47400203	47400305	103	14	0.543565	0.217758	0.325807	64.4253	CG	Intron	ENST00000666926/ENSG00000255197, intron 1 of 2	ENSG00000255197	9064	SLC39A13-AS1
19	572686	572844	159	30	0.440972	0.115196	0.325776	177.968	CG	Promoter	1-2kb	ENSG00000172270	1409	BSG
10	74825557	74825616	60	12	0.143385	0.469032	-0.325647	-59.0958	CG	Promoter	<=1kb	ENSG00000156650	630	KAT6B
8	144266376	144266607	232	76	0.270906	0.596529	-0.325623	-568.859	CG	Promoter	<=1kb	ENSG00000260428	0	SCX
13	26187189	26187299	111	17	0.565669	0.891231	-0.325562	-76.1939	CG	Intron	ENST00000468480/ENSG00000127870, intron 5 of 5	ENSG00000127870	35015	RNF6
X	17860803	17860889	87	18	0.17418	0.499727	-0.325547	-86.399	CG	Promoter	<=1kb	ENSG00000131831	448	RAI2
3	170585720	170585852	133	20	0.451235	0.125692	0.325543	115.301	CG	Promoter	<=1kb	ENSG00000013293	223	SLC7A14
X	44872546	44872646	101	17	0.167574	0.493043	-0.325469	-74.5984	CG	Promoter	<=1kb	ENSG00000147050	-542	KDM6A
X	40146493	40146576	84	12	0.511761	0.186491	0.325271	56.7095	CG	5' UTR		ENSG00000183337	30753	BCOR
12	2691725	2691786	62	16	0.170334	0.495576	-0.325242	-73.0751	CG	3' UTR		ENSG00000151067	720953	CACNA1C
12	55743059	55743159	101	22	0.481261	0.156035	0.325226	101.447	CG	Promoter	<=1kb	ENSG00000135414	0	GDF11
7	94907818	94908054	237	71	0.137934	0.463012	-0.325078	-501.979	CG	Promoter	<=1kb	ENSG00000158528	616	PPP1R9A
2	219552312	219552511	200	37	0.11337	0.438433	-0.325063	-222.369	CG	Exon	ENST00000462534/ENSG00000124006, exon 1 of 3	ENSG00000124006	19348	OBSL1
X	18675240	18675499	260	66	0.508691	0.184081	0.32461	359.133	CG	Promoter	<=1kb	ENSG00000086717	-410	PPEF1
10	49614283	49614450	168	21	0.112382	0.436949	-0.324567	-97.9183	CG	5' UTR		ENSG00000070748	5188	CHAT
1	166839530	166839604	75	11	0.48643	0.162218	0.324212	62.166	CG	Promoter	<=1kb	ENSG00000143157	83	POGK
2	48530285	48530388	104	26	0.110599	0.434658	-0.324058	-151.051	CG	Promoter	<=1kb	ENSG00000068781	360	STON1-GTF2A1L
4	6782411	6782544	134	30	0.150082	0.474089	-0.324007	-165.626	CG	Promoter	1-2kb	ENSG00000170871	1036	KIAA0232
17	27456310	27456510	201	61	0.157292	0.481267	-0.323975	-376.095	CG	Promoter	<=1kb	ENSG00000141068	0	KSR1
15	89776765	89776887	123	26	0.118991	0.442947	-0.323956	-159.552	CG	Exon	ENST00000341735/ENSG00000188095, exon 1 of 2	ENSG00000188095	16174	MESP2
1	43992046	43992186	141	16	0.143678	0.467624	-0.323946	-68.789	CG	Promoter	<=1kb	ENSG00000159214	687	CCDC24
18	73175	73409	235	43	0.878128	0.554269	0.32386	319.904	CG	Promoter	<=1kb	ENSG00000173213	136	TUBB8B
14	92922902	92923094	193	24	0.565395	0.241648	0.323747	117.765	CG	Promoter	<=1kb	ENSG00000100604	-56	CHGA
19	35030455	35030603	149	58	0.191965	0.515455	-0.32349	-309.367	CG	Promoter	<=1kb	ENSG00000105711	0	SCN1B
17	45221850	45221940	91	5	0.138892	0.461692	-0.322801	-23.6034	CG	Promoter	<=1kb	ENSG00000184922	406	FMNL1
15	31870456	31871000	545	145	0.480162	0.157413	0.322748	868.609	CG	Promoter	<=1kb	ENSG00000169918	0	OTUD7A
1	43007573	43007655	83	13	0.520549	0.19782	0.322729	60.8796	CG	Distal Intergenic		ENSG00000283136	15982	LOC124904715
17	8002781	8002878	98	20	0.464839	0.142463	0.322376	114.539	CG	Promoter	<=1kb	ENSG00000132518	166	GUCY2D
19	48493592	48493700	109	24	0.528493	0.206195	0.322298	111.052	CG	Exon	ENST00000648216/ENSG00000142235, exon 2 of 5	ENSG00000142235	20235	LMTK3
1	2586576	2586777	202	48	0.172916	0.495143	-0.322227	-261.801	CG	Promoter	<=1kb	ENSG00000157870	85	PRXL2B
19	54138166	54138225	60	7	0.521689	0.199507	0.322182	34.6876	CG	Promoter	<=1kb	ENSG00000088038	417	CNOT3
19	57664269	57664371	103	13	0.434282	0.11218	0.322102	60.2566	CG	Promoter	<=1kb	ENSG00000269097	0	TPRG1LP1
5	10563900	10564093	194	54	0.421523	0.0994777	0.322046	370.386	CG	Promoter	<=1kb	ENSG00000164236	0	ANKRD33B
2	210171379	210171449	71	10	0.128265	0.450248	-0.321984	-43.2869	CG	Promoter	<=1kb	ENSG00000144445	0	KANSL1L
17	45222207	45222336	130	38	0.457902	0.136019	0.321883	260.248	CG	Promoter	<=1kb	ENSG00000267121	0	FMNL1-DT
17	52158831	52158905	75	24	0.568649	0.246983	0.321666	114.495	CG	Promoter	1-2kb	ENSG00000154975	1112	CA10
19	50312338	50312495	158	34	0.439313	0.760916	-0.321602	-182.421	CG	3' UTR		ENSG00000131398	21020	KCNC3
20	1225566	1225676	111	29	0.164113	0.485629	-0.321517	-141.669	CG	Promoter	<=1kb	ENSG00000244588	-368	RAD21L1
6	4776893	4776980	88	14	0.484826	0.163357	0.321469	65.5977	CG	Intron	ENST00000328908/ENSG00000153046, intron 3 of 8	ENSG00000153046	70734	CDYL
12	131828468	131828597	130	19	0.447426	0.125998	0.321427	113.999	CG	Promoter	<=1kb	ENSG00000198598	75	MMP17
22	50720353	50720582	230	82	0.478491	0.157069	0.321421	606.062	CG	3' UTR		ENSG00000251322	45938	SHANK3
4	88379091	88379271	181	34	0.440005	0.118658	0.321347	188.297	CG	Promoter	<=1kb	ENSG00000138642	352	HERC6
X	72306713	72306847	135	30	0.189336	0.510628	-0.321292	-140.587	CG	Promoter	<=1kb	ENSG00000125931	340	CITED1
17	57256858	57257065	208	42	0.481623	0.16034	0.321282	187.937	CG	Promoter	1-2kb	ENSG00000153944	1007	MSI2
8	102806501	102806608	108	24	0.503242	0.182483	0.320759	116.186	CG	Promoter	<=1kb	ENSG00000253669	984
17	21376329	21376486	158	24	0.434094	0.113562	0.320533	146.689	CG	Promoter	<=1kb	ENSG00000184185	0	KCNJ12
13	112104844	112104987	144	28	0.148325	0.468657	-0.320332	-166.444	CG	Intron	ENST00000658904/ENSG00000224243, intron 2 of 2	ENSG00000224243	47999	SOX1-OT
17	29568548	29568662	115	15	0.458694	0.138619	0.320075	76.7189	CG	5' UTR		ENSG00000167543	2496	TP53I13
13	33350216	33350311	96	31	0.466791	0.147199	0.319592	179.723	CG	Promoter	<=1kb	ENSG00000133121	319	STARD13
12	67068716	67068803	88	13	0.107317	0.4269	-0.319584	-57.6285	CG	Promoter	<=1kb	ENSG00000155974	359	GRIP1
10	110644156	110644216	61	9	0.493694	0.174351	0.319344	41.9864	CG	Promoter	<=1kb	ENSG00000203867	-120	RBM20
1	33181462	33181615	154	31	0.455685	0.136579	0.319105	161.819	CG	Promoter	<=1kb	ENSG00000116525	444	TRIM62
20	46709468	46709690	223	45	0.135806	0.454906	-0.319101	-262.576	CG	Promoter	<=1kb	ENSG00000197496	0	SLC2A10
13	112894533	112894608	76	13	0.13289	0.451952	-0.319063	-70.6508	CG	Promoter	<=1kb	ENSG00000126217	155	MCF2L
14	52695640	52695841	202	47	0.446124	0.127076	0.319048	302.444	CG	Promoter	<=1kb	ENSG00000197930	59	ERO1A
16	25691946	25692239	294	42	0.867943	0.54899	0.318953	255.64	CG	Promoter	<=1kb	ENSG00000182601	0	HS3ST4
2	86789615	86789710	96	17	0.585376	0.266568	0.318808	87.68	CG	Exon	ENST00000352580/ENSG00000153563, exon 3 of 5	ENSG00000153563	18686	CD8A
X	153830708	153830777	70	15	0.460676	0.141998	0.318677	71.9027	CG	Promoter	<=1kb	ENSG00000067840	-143	PDZD4
1	120354653	120354793	141	23	0.677265	0.358629	0.318636	130.804	CG	Promoter	<=1kb	ENSG00000273727	-194	LOC124904631
17	68196591	68196746	156	27	0.129406	0.447852	-0.318446	-135.558	CG	Distal Intergenic		ENSG00000267472	-2175
19	18683745	18683848	104	17	0.483722	0.165369	0.318353	80.1784	CG	Promoter	<=1kb	ENSG00000105662	67	CRTC1
7	116499613	116499762	150	25	0.127241	0.445505	-0.318263	-152.554	CG	5' UTR		ENSG00000105971	212233	CAV2
12	29783906	29784065	160	23	0.165566	0.483748	-0.318182	-110.217	CG	Promoter	<=1kb	ENSG00000133687	694	TMTC1
5	135034460	135034531	72	9	0.142	0.460118	-0.318118	-41.7933	CG	Promoter	<=1kb	ENSG00000277619	0
16	66696724	66696790	67	8	0.180829	0.498868	-0.31804	-40.1647	CG	Promoter	<=1kb	ENSG00000183723	0	CMTM4
17	28644885	28644935	51	6	0.472463	0.1545	0.317963	29.6901	CG	Promoter	<=1kb	ENSG00000007202	519	BLTP2
14	100306455	100306611	157	28	0.13868	0.456601	-0.317921	-164.598	CG	Promoter	<=1kb	ENSG00000197119	0	SLC25A29
7	7969423	7969495	73	20	0.213532	0.531418	-0.317886	-98.208	CG	Promoter	<=1kb	ENSG00000106415	627	GLCCI1
2	240916554	240916623	70	8	0.19007	0.507717	-0.317647	-35.8036	CG	Intron	ENST00000443866/ENSG00000226321, intron 1 of 31	ENSG00000226321	10224	CROCC2
14	65102203	65102376	174	34	0.158228	0.475824	-0.317596	-153.645	CG	Promoter	<=1kb	ENSG00000125952	319	MAX
1	230067640	230067710	71	16	0.122336	0.439913	-0.317576	-84.4722	CG	Intron	ENST00000494106/ENSG00000143641, intron 1 of 6	ENSG00000143641	9650	GALNT2
16	81779181	81779374	194	72	0.130149	0.447647	-0.317497	-528.782	CG	Promoter	<=1kb	ENSG00000197943	0	PLCG2
1	168225963	168226220	258	54	0.103482	0.420976	-0.317494	-318.801	CG	Promoter	<=1kb	ENSG00000213064	25	SFT2D2
X	43655133	43655342	210	47	0.482834	0.165347	0.317487	245.637	CG	Promoter	<=1kb	ENSG00000189221	226	MAOA
8	21782650	21782795	146	25	0.345128	0.662579	-0.317451	-149.726	CG	5' UTR		ENSG00000168546	29562	GFRA2
2	241508434	241508523	90	14	0.165095	0.482543	-0.317448	-69.0282	CG	Promoter	1-2kb	ENSG00000115694	1207	STK25
3	20040306	20040453	148	9	0.480949	0.163564	0.317385	40.4933	CG	Promoter	<=1kb	ENSG00000114166	0	KAT2B
16	50693420	50693560	141	19	0.143002	0.460332	-0.31733	-106.977	CG	Promoter	<=1kb	ENSG00000167207	-28	NOD2
11	61008172	61008285	114	14	0.632096	0.314786	0.317311	65.681	CG	Intron	ENST00000313421/ENSG00000013725, intron 3 of 12	ENSG00000013725	36492	CD6
17	75589189	75589665	477	56	0.472592	0.155642	0.31695	295.509	CG	Promoter	1-2kb	ENSG00000266714	1389	MYO15B
18	13217253	13217855	603	96	0.127109	0.444011	-0.316901	-605.87	CG	Promoter	<=1kb	ENSG00000168675	0	LDLRAD4
8	24941881	24941986	106	11	0.135833	0.45217	-0.316337	-55.718	CG	Distal Intergenic		ENSG00000283327	11881	MIR6841
7	97928024	97928094	71	16	0.504828	0.188672	0.316155	89.6332	CG	Promoter	<=1kb	ENSG00000284627	206
10	116742571	116742802	232	46	0.139555	0.455575	-0.31602	-275.362	CG	5' UTR		ENSG00000165868	107449	HSPA12A
2	105329571	105329658	88	20	0.488172	0.172505	0.315667	111.524	CG	Promoter	<=1kb	ENSG00000135966	77	TGFBRAP1
19	47228252	47228434	183	42	0.136838	0.452434	-0.315595	-230.395	CG	5' UTR		ENSG00000105327	4332	BBC3
22	49999487	49999737	251	29	0.161384	0.47677	-0.315386	-129.881	CG	3' UTR		ENSG00000188263	13028	IL17REL
5	344253	344408	156	19	0.492054	0.176789	0.315264	106.197	CG	Intron	ENST00000505113/ENSG00000288622, intron 4 of 12	ENSG00000063438	22539	AHRR
2	229271156	229271410	255	62	0.496055	0.180828	0.315227	341.019	CG	Promoter	<=1kb	ENSG00000153823	0	PID1
7	152436592	152436674	83	21	0.499224	0.184035	0.315188	103.884	CG	Promoter	<=1kb	ENSG00000055609	0	KMT2C
19	2721395	2721503	109	20	0.151688	0.466849	-0.315161	-107.85	CG	Intron	ENST00000586572/ENSG00000267001, intron 2 of 2	ENSG00000267001	18545
17	8746095	8746214	120	26	0.474645	0.159573	0.315073	139.087	CG	Promoter	<=1kb	ENSG00000161973	-876	CCDC42
16	85613518	85613627	110	16	0.128357	0.443377	-0.31502	-73.5301	CG	Intron	ENST00000637419/ENSG00000131149, intron 2 of 2	ENSG00000131149	443993	GSE1
1	11654561	11654733	173	21	0.437156	0.122326	0.31483	92.462	CG	Promoter	1-2kb	ENSG00000116661	1052	FBXO2
14	102777380	102777459	80	18	0.115968	0.430755	-0.314787	-97.8485	CG	Promoter	<=1kb	ENSG00000131323	0	TRAF3
9	133275184	133275415	232	69	0.475175	0.160401	0.314774	451.669	CG	Promoter	<=1kb	ENSG00000175164	609	ABO
12	2052574	2052786	213	35	0.112802	0.427558	-0.314756	-232.743	CG	Intron	ENST00000682544/ENSG00000151067, intron 1 of 49	ENSG00000151067	81802	CACNA1C
X	153969961	153970082	122	22	0.460073	0.145477	0.314595	98.6774	CG	Promoter	1-2kb	ENSG00000172534	1736	HCFC1
22	44024155	44024295	141	8	0.185353	0.499753	-0.3144	-38.6219	CG	Intron	ENST00000406477/ENSG00000188677, intron 2 of 13	ENSG00000188677	24944	PARVB
3	170357303	170357376	74	16	0.109146	0.423324	-0.314178	-88.1009	CG	Promoter	<=1kb	ENSG00000136603	0	SKIL
22	41382139	41382201	63	8	0.125826	0.43994	-0.314114	-38.7644	CG	Exon	ENST00000266304/ENSG00000167074, exon 1 of 4	ENSG00000167074	14806	TEF
14	103629668	103629850	183	34	0.482001	0.167984	0.314017	177.677	CG	Intron	ENST00000557172/ENSG00000126214, intron 1 of 2	ENSG00000126214	67772	KLC1
17	73952938	73953115	178	27	0.525026	0.211464	0.313563	139.143	CG	Distal Intergenic		ENSG00000285648	-3032
16	89816255	89816365	111	18	0.143533	0.457027	-0.313493	-101.179	CG	Promoter	<=1kb	ENSG00000187741	612	FANCA
11	45885528	45885642	115	18	0.436709	0.12322	0.313489	99.6252	CG	Promoter	<=1kb	ENSG00000121653	-9	MAPK8IP1
22	20437712	20437787	76	21	0.165867	0.47916	-0.313293	-111.78	CG	Promoter	<=1kb	ENSG00000244486	39	SCARF2
9	42129242	42129342	101	17	0.141804	0.45509	-0.313286	-99.6182	CG	Promoter	<=1kb	ENSG00000154529	168	CNTNAP3B
20	52972219	52972286	68	6	0.133933	0.447115	-0.313182	-26.8247	CG	Promoter	<=1kb	ENSG00000182463	-72	TSHZ2
X	101418205	101418479	275	41	0.448183	0.13512	0.313063	184.149	CG	Promoter	<=1kb	ENSG00000196440	0	ARMCX4
11	1572051	1572267	217	99	0.445956	0.132945	0.313012	692.02	CG	Promoter	<=1kb	ENSG00000184545	4	DUSP8
11	407154	407274	121	23	0.500993	0.188107	0.312887	120.193	CG	Exon	ENST00000431843/ENSG00000185187, exon 7 of 10	ENSG00000185187	10181	SIGIRR
1	155978122	155978280	159	22	0.134237	0.447051	-0.312814	-123.37	CG	5' UTR		ENSG00000116584	28790	ARHGEF2
1	27527801	27527940	140	32	0.472619	0.160036	0.312583	156.065	CG	Promoter	1-2kb	ENSG00000237429	1996
9	83921164	83921241	78	13	0.470085	0.157503	0.312582	73.2361	CG	Promoter	<=1kb	ENSG00000165115	224	KIF27
19	55258368	55258448	81	11	0.466834	0.154253	0.312582	55.7632	CG	Promoter	<=1kb	ENSG00000105063	569	PPP6R1
11	62505706	62505828	123	8	0.564865	0.252312	0.312553	43.8686	CG	Intron	ENST00000530124/ENSG00000124942, intron 2 of 2	ENSG00000124942	50407	AHNAK
11	67401577	67401874	298	65	0.448569	0.136074	0.312495	367.351	CG	5' UTR		ENSG00000172531	19309	PPP1CA
17	30710021	30710146	126	35	0.45871	0.146275	0.312434	221.611	CG	Promoter	<=1kb	ENSG00000290928	722
17	64781473	64781530	58	27	0.153845	0.466243	-0.312397	-158.098	CG	Promoter	<=1kb	ENSG00000215769	177	ARHGAP27P1-BPTFP1-KPNA2P3
8	41645638	41645776	139	13	0.319477	0.631497	-0.31202	-61.0228	CG	3' UTR		ENSG00000165066	5041	NKX6-3
8	12607132	12607196	65	5	0.526323	0.214321	0.312003	21.4999	CG	Intron	ENST00000641618/ENSG00000283674, intron 1 of 5	ENSG00000283674	58392	LOC729732
22	42649152	42649216	65	24	0.133634	0.445511	-0.311876	-134.704	CG	Intron	ENST00000693367/ENSG00000100243, intron 1 of 9	ENSG00000100243	71654	CYB5R3
19	40217967	40218077	111	22	0.497795	0.185973	0.311821	110.768	CG	Promoter	<=1kb	ENSG00000174521	307	TTC9B
14	95319954	95320060	107	15	0.113966	0.425722	-0.311757	-75.5629	CG	Promoter	<=1kb	ENSG00000258630	471	LINC02292
13	97434040	97434115	76	16	0.188744	0.500405	-0.311662	-83.3674	CG	Promoter	<=1kb	ENSG00000286416	-46
X	134990910	134991051	142	24	0.273762	0.585356	-0.311594	-127.494	CG	Promoter	<=1kb	ENSG00000184785	0	SMIM10
7	155003090	155003439	350	43	0.447195	0.135683	0.311512	201.778	CG	Promoter	<=1kb	ENSG00000157212	0	PAXIP1
18	21111623	21111773	151	27	0.0808902	0.392387	-0.311497	-192.242	CG	Promoter	<=1kb	ENSG00000067900	40	ROCK1
18	112087	112228	142	24	0.840154	0.528663	0.311491	175.333	CG	Exon	ENST00000576266/ENSG00000290877, exon 1 of 5	ENSG00000290877	3022	ROCK1P1
1	14598498	14598615	118	14	0.113239	0.42464	-0.311401	-77.824	CG	Intron	ENST00000636203/ENSG00000189337, intron 2 of 16	ENSG00000189337	705706	KAZN
12	49828378	49828478	101	14	0.112594	0.423451	-0.310857	-58.8297	CG	Promoter	<=1kb	ENSG00000167566	272	NCKAP5L
X	75781895	75781966	72	12	0.324377	0.635048	-0.31067	-63.7283	CG	Distal Intergenic		ENSG00000186675	3288	MAGEE2
19	39307399	39307504	106	21	0.472369	0.161769	0.3106	97.9035	CG	3' UTR		ENSG00000128011	13359	LRFN1
6	16760151	16760427	277	68	0.125027	0.435496	-0.310469	-418.602	CG	Promoter	1-2kb	ENSG00000124788	1064	ATXN1
15	57376398	57376596	199	24	0.471937	0.161583	0.310354	114.172	CG	Promoter	<=1kb	ENSG00000128849	431	CGNL1
17	6070319	6070459	141	29	0.148746	0.459088	-0.310342	-157.943	CG	5' UTR		ENSG00000179314	12512	WSCD1
19	49851036	49851238	203	29	0.141953	0.45206	-0.310107	-151.743	CG	Promoter	<=1kb	ENSG00000104960	301	PTOV1
9	36401111	36401209	99	14	0.472056	0.162321	0.309735	76.2904	CG	5' UTR		ENSG00000137075	86339	RNF38
6	42453128	42453228	101	26	0.512523	0.202839	0.309684	125.282	CG	Promoter	1-2kb	ENSG00000124496	-1077	TRERF1
11	111977213	111977301	89	10	0.138868	0.448488	-0.309621	-46.6834	CG	Intron	ENST00000440460/ENSG00000150764, intron 5 of 19	ENSG00000150764	50069	DIXDC1
14	100904527	100904754	228	31	0.644733	0.335123	0.30961	206.579	CG	Exon	ENST00000663218/ENSG00000225746, exon 1 of 24	ENSG00000225746	9757
16	89873788	89873904	117	14	0.445882	0.136339	0.309543	70.9066	CG	Promoter	<=1kb	ENSG00000141002	218	TCF25
1	124382813	124382895	83	4	0.842655	0.533129	0.309525	19.3378	CG	Distal Intergenic		ENSG00000224857	-2802289
20	63739842	63740043	202	70	0.478103	0.168598	0.309505	436.025	CG	Promoter	<=1kb	ENSG00000125520	66	SLC2A4RG
12	123972250	123972308	59	8	0.42214	0.112726	0.309414	40.4772	CG	Promoter	<=1kb	ENSG00000119242	523	CCDC92
13	112072747	112072799	53	11	0.437401	0.128169	0.309232	55.3925	CG	Intron	ENST00000663025/ENSG00000224243, intron 1 of 3	ENSG00000224243	15902	SOX1-OT
X	49053742	49053833	92	18	0.524477	0.215297	0.30918	87.6648	CG	Promoter	<=1kb	ENSG00000147144	170	CCDC120
11	1572552	1572647	96	28	0.17411	0.483198	-0.309088	-142.162	CG	Promoter	1-2kb	ENSG00000233930	1199	KRTAP5-AS1
8	17001640	17001819	180	34	0.438788	0.12983	0.308957	185.029	CG	Promoter	<=1kb	ENSG00000078579	526	FGF20
17	28552342	28552485	144	30	0.418989	0.110039	0.30895	167.131	CG	Promoter	<=1kb	ENSG00000109103	146	UNC119
19	1568148	1568210	63	13	0.521109	0.212277	0.308832	62.3879	CG	Promoter	<=1kb	ENSG00000181588	115	MEX3D
11	66257565	66257885	321	68	0.12138	0.430145	-0.308765	-384.061	CG	Promoter	<=1kb	ENSG00000255320	0	LOC124902694
X	98573763	98573841	79	19	0.660759	0.352079	0.30868	81.5217	CG	Exon	ENST00000650384/ENSG00000281566, exon 1 of 2	ENSG00000281566	123075
2	159286549	159286723	175	49	0.143106	0.451614	-0.308508	-297.314	CG	Promoter	<=1kb	ENSG00000196151	0	WDSUB1
10	102503998	102504398	401	52	0.0957869	0.404268	-0.308481	-308.426	CG	Promoter	<=1kb	ENSG00000107882	26	SUFU
16	4115790	4116037	248	63	0.152148	0.46044	-0.308293	-365.327	CG	Promoter	<=1kb	ENSG00000162104	405	ADCY9
6	4135847	4135933	87	10	0.412688	0.104562	0.308126	52.4245	CG	Promoter	<=1kb	ENSG00000254821	424
6	41735052	41735238	187	57	0.141617	0.449564	-0.307947	-325.592	CG	Promoter	1-2kb	ENSG00000112561	1021	TFEB
X	9465550	9465634	85	19	0.514339	0.206397	0.307942	99.507	CG	Intron	ENST00000407597/ENSG00000101849, intron 1 of 17	ENSG00000101849	2230	TBL1X
19	38852056	38852136	81	20	0.4425	0.134665	0.307835	106.66	CG	Promoter	<=1kb	ENSG00000104824	211	HNRNPL
19	7516264	7516328	65	9	0.455706	0.147912	0.307795	44.2605	CG	Promoter	<=1kb	ENSG00000198816	972	ZNF358
X	154436532	154436629	98	23	0.201103	0.508798	-0.307695	-107.15	CG	Promoter	<=1kb	ENSG00000203879	-284	GDI1
22	44331426	44331503	78	12	0.103263	0.410876	-0.307613	-57.4972	CG	Distal Intergenic		ENSG00000138944	-18475	SHISAL1
3	47164033	47164141	109	15	0.110037	0.417004	-0.306967	-76.4245	CG	Promoter	<=1kb	ENSG00000181555	0	SETD2
22	43343108	43343184	77	14	0.451164	0.144279	0.306884	68.3705	CG	Promoter	<=1kb	ENSG00000159307	188	SCUBE1
13	91348088	91348233	146	25	0.151584	0.458398	-0.306815	-123.091	CG	Promoter	<=1kb	ENSG00000215417	268	MIR17HG
6	34237688	34237742	55	9	0.199305	0.505933	-0.306628	-41.2918	CG	Promoter	<=1kb	ENSG00000137309	815	HMGA1
3	75434736	75435043	308	67	0.158019	0.464596	-0.306577	-331.885	CG	Promoter	<=1kb	ENSG00000244026	67	FAM86DP
16	85612100	85612257	158	30	0.140536	0.447011	-0.306474	-129.735	CG	Intron	ENST00000637419/ENSG00000131149, intron 2 of 2	ENSG00000131149	442575	GSE1
15	84173171	84173223	53	17	0.459245	0.152922	0.306323	88.3936	CG	Promoter	<=1kb	ENSG00000259694	0
22	29072904	29073274	371	66	0.464944	0.158707	0.306237	315.039	CG	Promoter	<=1kb	ENSG00000183762	0	KREMEN1
13	113759267	113759338	72	8	0.120533	0.426638	-0.306105	-32.5315	CG	Promoter	<=1kb	ENSG00000184497	41	TMEM255B
X	154019981	154020100	120	29	0.244462	0.550425	-0.305963	-144.051	CG	Promoter	<=1kb	ENSG00000284286	0	MIR718
4	94758142	94758367	226	64	0.492108	0.186176	0.305932	397.462	CG	Promoter	<=1kb	ENSG00000138696	187	BMPR1B
18	17240418	17240492	75	7	0.491412	0.797327	-0.305915	-33.3648	CG	Distal Intergenic		ENSG00000215512	-1910136
18	50559792	50560175	384	88	0.147256	0.453093	-0.305837	-491.996	CG	Promoter	<=1kb	ENSG00000141639	0	MAPK4
X	57593033	57593107	75	7	0.222182	0.528005	-0.305822	-33.8457	CG	Promoter	1-2kb	ENSG00000198455	1022	ZXDB
18	79617681	79617744	64	7	0.404734	0.710512	-0.305778	-33.5491	CG	Distal Intergenic		ENSG00000267409	6934
7	139777834	139777922	89	20	0.46143	0.155663	0.305766	117.775	CG	Promoter	<=1kb	ENSG00000059377	783	TBXAS1
1	1166374	1166486	113	13	0.507106	0.812756	-0.30565	-66.4042	CG	Promoter	<=1kb	ENSG00000207730	-618	MIR200B
1	6180521	6180598	78	13	0.11488	0.420505	-0.305625	-66.182	CG	Intron	ENST00000484532/ENSG00000285629, intron 3 of 4	ENSG00000285629	17159
22	14939047	14939104	58	5	0.427103	0.73272	-0.305618	-20.2844	CG	Distal Intergenic		ENSG00000276138	-334751	LOC124905168
X	135422371	135422528	158	42	0.187578	0.493131	-0.305554	-241.227	CG	Promoter	<=1kb	ENSG00000178947	427	SMIM10L2A
9	111661761	111662018	258	45	0.153715	0.459245	-0.30553	-231.718	CG	Promoter	<=1kb	ENSG00000242616	156	GNG10
1	222814978	222815155	178	54	0.131747	0.437193	-0.305446	-307.823	CG	Promoter	<=1kb	ENSG00000154309	0	DISP1
15	21309815	21309879	65	5	0.743422	0.438055	0.305367	22.2739	CG	Intron	ENST00000500487/ENSG00000247765, intron 1 of 1	ENSG00000247765	15362
2	237475337	237475531	195	47	0.460307	0.154953	0.305354	267.912	CG	Distal Intergenic		ENSG00000115648	-9897	MLPH
1	1020142	1020496	355	98	0.112359	0.417549	-0.30519	-612.613	CG	Promoter	<=1kb	ENSG00000188157	22	AGRN
19	40690492	40690562	71	17	0.158422	0.463575	-0.305153	-94.4925	CG	Promoter	<=1kb	ENSG00000105245	410	NUMBL
14	52950892	52951162	271	28	0.139074	0.4439	-0.304826	-156.759	CG	Promoter	1-2kb	ENSG00000073712	1273	FERMT2
8	22695271	22695341	71	13	0.436349	0.131602	0.304747	63.5623	CG	Intron	ENST00000523627/ENSG00000253125, intron 1 of 4	ENSG00000253125	5121
X	107450015	107450068	54	7	0.105106	0.409851	-0.304745	-32.9993	CG	Promoter	<=1kb	ENSG00000147234	363	FRMPD3
1	244970343	244970895	553	58	0.147599	0.452276	-0.304677	-282.035	CG	Promoter	<=1kb	ENSG00000203666	661	EFCAB2
9	74497050	74497177	128	22	0.421496	0.116905	0.304591	119.582	CG	Promoter	1-2kb	ENSG00000224825	1950
20	62938158	62938283	126	38	0.131057	0.435442	-0.304386	-240.827	CG	Promoter	<=1kb	ENSG00000101193	11	GID8
19	14206538	14206687	150	22	0.434492	0.130262	0.30423	114.3	CG	Promoter	<=1kb	ENSG00000072071	-351	ADGRL1
2	108534619	108534731	113	42	0.397011	0.092839	0.304171	317.819	CG	Promoter	<=1kb	ENSG00000169756	948	LIMS1
1	32870694	32870922	229	58	0.175226	0.479319	-0.304094	-324.567	CG	Promoter	1-2kb	ENSG00000160097	1560	FNDC5
3	158105690	158105772	83	10	0.126016	0.430087	-0.304071	-51.3459	CG	Promoter	<=1kb	ENSG00000168779	648	SHOX2
1	143327121	143327501	381	168	0.317402	0.621121	-0.30372	-1095.02	CG	Distal Intergenic		ENSG00000276118	-15679
1	241424109	241424167	59	9	0.504433	0.200944	0.303489	40.2803	CG	Intron	ENST00000669820/ENSG00000287516, intron 1 of 3	ENSG00000287516	10393
6	71886692	71886783	92	26	0.476385	0.173022	0.303363	117.562	CG	Promoter	<=1kb	ENSG00000079841	142	RIMS1
3	179148406	179148493	88	22	0.50772	0.204632	0.303088	107.034	CG	Promoter	<=1kb	ENSG00000121879	292	PIK3CA
9	130042913	130043107	195	52	0.162827	0.465785	-0.302958	-276.11	CG	Promoter	<=1kb	ENSG00000187239	82	FNBP1
11	72752422	72752620	199	18	0.18037	0.483318	-0.302948	-90.2135	CG	Intron	ENST00000359373/ENSG00000186635, intron 1 of 33	ENSG00000186635	40979	ARAP1
10	41164313	41164398	86	5	0.865244	0.562525	0.302719	35.9425	CG	Distal Intergenic		ENSG00000229485	985151
19	32674846	32675058	213	41	0.126984	0.429653	-0.302669	-230.281	CG	Promoter	1-2kb	ENSG00000105186	1539	ANKRD27
22	46150082	46150503	422	101	0.13393	0.436575	-0.302645	-584.826	CG	Promoter	<=1kb	ENSG00000186951	-18	PPARA
14	101560523	101560658	136	25	0.125935	0.428552	-0.302617	-156.823	CG	Promoter	<=1kb	ENSG00000197406	384	DIO3
14	23057592	23057781	190	58	0.442135	0.139537	0.302598	402.111	CG	Promoter	<=1kb	ENSG00000288795	0	LOC105370705
12	51590979	51591148	170	25	0.134483	0.437035	-0.302552	-144.347	CG	Promoter	<=1kb	ENSG00000196876	713	SCN8A
X	153886613	153886671	59	5	0.508247	0.205779	0.302468	21.8391	CG	Intron	ENST00000618311/ENSG00000273769, intron 5 of 6	ENSG00000273769	5941	L1CAM-AS1
1	111204194	111204274	81	19	0.400534	0.702934	-0.3024	-87.3362	CG	Exon	ENST00000463713/ENSG00000162777, exon 1 of 6	ENSG00000064886	3423	CHI3L2
1	113390456	113390811	356	72	0.13504	0.437404	-0.302365	-398.682	CG	Promoter	<=1kb	ENSG00000081026	0	MAGI3
2	64454167	64454434	268	49	0.18562	0.487982	-0.302362	-234.779	CG	Promoter	<=1kb	ENSG00000119862	198	LGALSL
X	49053376	49053596	221	48	0.162965	0.465215	-0.30225	-237.795	CG	Promoter	<=1kb	ENSG00000147144	0	CCDC120
2	24920554	24920678	125	38	0.139554	0.441711	-0.302157	-233.544	CG	Promoter	<=1kb	ENSG00000138031	-317	ADCY3
17	57955308	57955434	127	26	0.16064	0.46264	-0.302	-147.774	CG	Promoter	<=1kb	ENSG00000180891	0	CUEDC1
X	153644159	153644248	90	20	0.492654	0.190671	0.301983	102.257	CG	Promoter	1-2kb	ENSG00000130829	1667	DUSP9
X	133414779	133414886	108	19	0.185585	0.487371	-0.301787	-81.213	CG	Promoter	<=1kb	ENSG00000076716	603	GPC4
7	151125851	151125955	105	30	0.402468	0.100807	0.301661	191.348	CG	Intron	ENST00000463381/ENSG00000133612, intron 9 of 15	ENSG00000133612	40020	AGAP3
14	31026141	31026217	77	14	0.172132	0.473673	-0.301541	-54.5595	CG	Promoter	1-2kb	ENSG00000100478	1035	AP4S1
10	14604387	14604551	165	34	0.467419	0.166229	0.301191	191.172	CG	5' UTR		ENSG00000065809	170346	FAM107B
7	28180001	28180064	64	9	0.0992884	0.400386	-0.301098	-45.5216	CG	Promoter	<=1kb	ENSG00000153814	731	JAZF1
11	64744663	64745252	590	18	0.410972	0.110363	0.300609	93.7654	CG	Promoter	<=1kb	ENSG00000068831	204	RASGRP2
X	2584549	2584618	70	12	0.148468	0.448963	-0.300495	-56.1122	CG	Intron	ENST00000686824/ENSG00000289007, intron 1 of 1	ENSG00000289007	24589	LINC03112
11	66728048	66728152	105	24	0.164421	0.46477	-0.300348	-132.933	CG	Intron	ENST00000533211/ENSG00000173898, intron 1 of 37	ENSG00000173898	16518	SPTBN2
9	133149313	133149475	163	45	0.1328	0.433111	-0.300311	-294.605	CG	Promoter	<=1kb	ENSG00000160271	0	RALGDS
22	37420131	37420286	156	45	0.457509	0.157209	0.300301	265.072	CG	Exon	ENST00000435824/ENSG00000166897, exon 1 of 3	ENSG00000166897	7193	ELFN2
8	133572042	133572230	189	35	0.174069	0.474282	-0.300213	-184.7	CG	Promoter	<=1kb	ENSG00000261220	0
X	15738229	15738369	141	30	0.703235	0.403183	0.300052	160.939	CG	5' UTR		ENSG00000169239	49399	CA5B
8	65841537	65841589	53	10	0.173418	0.473249	-0.299831	-49.8953	CG	Promoter	<=1kb	ENSG00000205268	733	PDE7A
7	100875366	100875465	100	24	0.466119	0.16642	0.299699	135.316	CG	Promoter	<=1kb	ENSG00000087087	263	SRRT
8	80578792	80578888	97	17	0.119561	0.419197	-0.299637	-86.9602	CG	Distal Intergenic		ENSG00000223327	6885	RNU2-71P
12	2795835	2795915	81	17	0.178931	0.478495	-0.299565	-83.9861	CG	Promoter	<=1kb	ENSG00000004478	865	FKBP4
7	74658101	74658196	96	16	0.185287	0.484511	-0.299224	-84.6313	CG	Intron	ENST00000650807/ENSG00000263001, intron 1 of 34	ENSG00000263001	7870	GTF2I
20	43514091	43514307	217	17	0.432356	0.731532	-0.299176	-87.4678	CG	Intron	ENST00000657241/ENSG00000288000, intron 7 of 25	ENSG00000185513	24649	L3MBTL1
7	92835288	92835440	153	34	0.435039	0.135867	0.299171	180.333	CG	Promoter	1-2kb	ENSG00000105810	1133	CDK6
8	70403249	70403409	161	54	0.18989	0.489037	-0.299147	-288.17	CG	Promoter	<=1kb	ENSG00000140396	399	NCOA2
19	33795449	33795565	117	21	0.0890157	0.387975	-0.298959	-124.18	CG	Promoter	<=1kb	ENSG00000153885	-368	KCTD15
7	150800509	150800610	102	30	0.545903	0.246964	0.298939	149.848	CG	Promoter	<=1kb	ENSG00000002933	106	TMEM176A
12	19439852	19439960	109	21	0.104082	0.40283	-0.298747	-110.362	CG	Exon	ENST00000266508/ENSG00000139154, exon 1 of 8	ENSG00000139154	35807	AEBP2
2	25673364	25673457	94	22	0.164941	0.463585	-0.298644	-108.263	CG	Promoter	<=1kb	ENSG00000138101	190	DTNB
7	94657441	94657523	83	8	0.347238	0.645805	-0.298566	-39.5833	CG	Promoter	1-2kb	ENSG00000242265	1116	PEG10
19	17680320	17680382	63	12	0.188485	0.486903	-0.298418	-53.9462	CG	Intron	ENST00000519716/ENSG00000130477, intron 1 of 43	ENSG00000130477	7983	UNC13A
19	10871991	10872046	56	10	0.446061	0.147699	0.298362	40.7506	CG	Promoter	<=1kb	ENSG00000142453	438	CARM1
13	87672068	87672124	57	15	0.211042	0.509246	-0.298205	-63.6382	CG	Promoter	<=1kb	ENSG00000165300	697	SLITRK5
17	64661915	64662043	129	36	0.168215	0.466379	-0.298164	-194.248	CG	Promoter	<=1kb	ENSG00000108854	264	SMURF2
9	131277527	131277628	102	21	0.419899	0.121901	0.297998	127.322	CG	Promoter	<=1kb	ENSG00000126882	-162	FAM78A
X	121047620	121047750	131	36	0.475905	0.178045	0.297861	233.715	CG	Promoter	<=1kb	ENSG00000182890	10	GLUD2
11	12009215	12009312	98	20	0.172148	0.470002	-0.297854	-93.2542	CG	Promoter	<=1kb	ENSG00000050165	457	DKK3
20	51023084	51023387	304	75	0.13934	0.436886	-0.297546	-412.483	CG	Promoter	<=1kb	ENSG00000026559	0	KCNG1
2	73985409	73985475	67	19	0.146999	0.444403	-0.297405	-104.956	CG	Promoter	<=1kb	ENSG00000187605	499	TET3
5	48718396	48718482	87	8	0.581725	0.879039	-0.297314	-43.0174	CG	Distal Intergenic		ENSG00000170571	1724766	EMB
1	19644212	19644526	315	29	0.468169	0.170877	0.297291	142.094	CG	5' UTR		ENSG00000158747	47233	NBL1
2	677038	677122	85	27	0.133119	0.430355	-0.297235	-178.839	CG	Promoter	<=1kb	ENSG00000151353	284	TMEM18
6	41734266	41734415	150	33	0.424765	0.127936	0.29683	170.728	CG	Promoter	1-2kb	ENSG00000112561	1844	TFEB
5	1009397	1009549	153	37	0.109284	0.406035	-0.296751	-252.933	CG	Promoter	<=1kb	ENSG00000145506	595	NKD2
17	50561664	50561718	55	13	0.469478	0.172808	0.29667	59.4758	CG	Promoter	<=1kb	ENSG00000006283	949	CACNA1G
7	130491634	130491968	335	28	0.416493	0.712904	-0.296411	-150.963	CG	Intron	ENST00000341441/ENSG00000106484, intron 1 of 11	ENSG00000106484	5463	MEST
9	130938753	130938934	182	55	0.426632	0.1303	0.296332	367.412	CG	Promoter	<=1kb	ENSG00000130720	352	FIBCD1
9	134136132	134136287	156	30	0.386739	0.090409	0.29633	189.212	CG	Promoter	<=1kb	ENSG00000196363	767	WDR5
2	120344575	120344649	75	12	0.14226	0.438264	-0.296004	-57.5308	CG	Promoter	1-2kb	ENSG00000163083	-1487	INHBB
6	7109129	7109208	80	16	0.457096	0.161163	0.295933	85.1533	CG	Promoter	1-2kb	ENSG00000124782	1532	RREB1
8	144477951	144478008	58	9	0.150876	0.446803	-0.295927	-42.5191	CG	Promoter	<=1kb	ENSG00000160972	0	PPP1R16A
4	6472386	6472605	220	52	0.217545	0.513456	-0.29591	-291.728	CG	5' UTR		ENSG00000074211	90995	PPP2R2C
6	56843427	56843624	198	70	0.143837	0.439659	-0.295822	-449.69	CG	5' UTR		ENSG00000151914	111206	DST
7	35037150	35037217	68	26	0.219114	0.514823	-0.295709	-134.742	CG	Promoter	1-2kb	ENSG00000173852	1054	DPY19L1
5	87267541	87267641	101	22	0.397578	0.101931	0.295647	108.859	CG	Promoter	<=1kb	ENSG00000145715	-242	RASA1
19	46745891	46745990	100	10	0.136579	0.432041	-0.295462	-48.3312	CG	Promoter	1-2kb	ENSG00000090372	1004	STRN4
10	119651863	119652199	337	54	0.118139	0.413476	-0.295336	-329.568	CG	Promoter	<=1kb	ENSG00000151929	483	BAG3
X	8730817	8730976	160	25	0.133742	0.428833	-0.29509	-121.807	CG	Promoter	1-2kb	ENSG00000011201	1161	ANOS1
15	22786816	22786887	72	13	0.108244	0.403257	-0.295013	-64.5209	CG	Exon	ENST00000337435/ENSG00000170113, exon 1 of 5	ENSG00000170113	13753	NIPA1
5	176061127	176061288	162	38	0.531139	0.2362	0.294939	246.715	CG	Promoter	<=1kb	ENSG00000248469	733	LOC100996385
6	89433132	89433261	130	46	0.189876	0.484517	-0.294642	-271.084	CG	Promoter	<=1kb	ENSG00000135299	0	ANKRD6
11	46121486	46121585	100	32	0.184791	0.479275	-0.294484	-167.341	CG	Promoter	<=1kb	ENSG00000135365	-32	PHF21A
18	50349497	50349571	75	12	0.309555	0.604005	-0.29445	-58.1533	CG	Distal Intergenic		ENSG00000154839	-25469	SKA1
16	58000231	58000305	75	10	0.178927	0.473332	-0.294405	-47.6705	CG	Promoter	<=1kb	ENSG00000103005	685	USB1
16	29613845	29614004	160	42	0.53269	0.238732	0.293957	221.988	CG	Promoter	<=1kb	ENSG00000288632	-128
12	127824649	127824712	64	5	0.669204	0.375263	0.293942	20.8041	CG	Promoter	1-2kb	ENSG00000279475	1574
2	241558926	241559246	321	105	0.117786	0.411719	-0.293933	-703.984	CG	Promoter	<=1kb	ENSG00000234235	0
16	18259915	18259999	85	9	0.65052	0.356699	0.293821	38.4437	CG	Distal Intergenic		ENSG00000276484	-53295	PLA2G10IP
15	91853356	91853437	82	10	0.448897	0.15522	0.293677	50.3673	CG	Promoter	<=1kb	ENSG00000176463	-271	SLCO3A1
13	26558054	26558264	211	72	0.428795	0.135129	0.293666	490.014	CG	Promoter	<=1kb	ENSG00000132970	371	WASF3
4	2934465	2934559	95	16	0.446996	0.153462	0.293535	80.7778	CG	Promoter	<=1kb	ENSG00000109736	275	MFSD10
21	42513901	42514000	100	26	0.198982	0.492387	-0.293405	-140.46	CG	5' UTR		ENSG00000160190	17893	SLC37A1
4	1055216	1055296	81	7	0.541161	0.834377	-0.293215	-34.2529	CG	Distal Intergenic		ENSG00000250259	27538
22	23566337	23566399	63	5	0.443551	0.15038	0.293171	22.7952	CG	Promoter	<=1kb	ENSG00000224277	-665
7	157688763	157688868	106	20	0.690768	0.397647	0.293121	107.688	CG	Intron	ENST00000389413/ENSG00000155093, intron 11 of 21	ENSG00000155093	898955	PTPRN2
5	1155592	1155692	101	33	0.466406	0.173286	0.29312	168.522	CG	Distal Intergenic		ENSG00000249201	22913	TERLR1
22	50058322	50058410	89	15	0.197641	0.490547	-0.292905	-75.6731	CG	Promoter	<=1kb	ENSG00000138892	-24	TTLL8
15	66842634	66842738	105	17	0.126714	0.419442	-0.292729	-99.9503	CG	Distal Intergenic		ENSG00000277152	-17565
17	81804163	81804292	130	46	0.138205	0.430902	-0.292696	-323.926	CG	Promoter	<=1kb	ENSG00000215644	31	GCGR
2	235669739	235669925	187	63	0.13351	0.426123	-0.292613	-425.945	CG	5' UTR		ENSG00000157985	175696	AGAP1
1	26529639	26529840	202	69	0.419594	0.127079	0.292515	471.084	CG	Promoter	<=1kb	ENSG00000117676	0	RPS6KA1
4	83484858	83485202	345	83	0.426521	0.134013	0.292508	486.299	CG	5' UTR		ENSG00000163322	38146	ABRAXAS1
19	14206210	14206450	241	71	0.470235	0.177921	0.292314	376.746	CG	Promoter	<=1kb	ENSG00000072071	-23	ADGRL1
12	49827814	49827915	102	18	0.107513	0.399741	-0.292228	-87.0175	CG	Promoter	<=1kb	ENSG00000258057	0	BCDIN3D-AS1
20	2693014	2693171	158	52	0.486736	0.1947	0.292036	273.174	CG	Promoter	<=1kb	ENSG00000088881	234	EBF4
X	43882212	43882443	232	47	0.517836	0.225803	0.292033	203.95	CG	Promoter	<=1kb	ENSG00000069535	7	MAOB
5	47392378	47392528	151	9	0.64444	0.936266	-0.291827	-41.9312	CG	Distal Intergenic		ENSG00000250122	1502162
17	732413	732617	205	50	0.167209	0.459027	-0.291818	-259.949	CG	Promoter	<=1kb	ENSG00000167695	1	TLCD3A
17	46771899	46771974	76	17	0.420735	0.128956	0.29178	93.75	CG	Intron	ENST00000225512/ENSG00000108379, intron 2 of 4	ENSG00000108379	61180	WNT3
7	153887466	153887526	61	9	0.279725	0.571495	-0.29177	-46.6787	CG	5' UTR		ENSG00000130226	139333	DPP6
8	139703974	139704211	238	66	0.633737	0.342073	0.291663	386.487	CG	Promoter	<=1kb	ENSG00000169427	0	KCNK9
7	141074126	141074319	194	49	0.138479	0.430112	-0.291633	-295.375	CG	Promoter	<=1kb	ENSG00000261115	62	TMEM178B
18	13217909	13218003	95	19	0.150995	0.442585	-0.29159	-90.3688	CG	Promoter	<=1kb	ENSG00000168675	411	LDLRAD4
17	37407029	37407082	54	10	0.425772	0.134252	0.291521	49.6553	CG	Promoter	<=1kb	ENSG00000276234	143	TADA2A
X	47574344	47574417	74	19	0.717334	0.425904	0.29143	87.8456	CG	Exon	ENST00000295987/ENSG00000008056, exon 12 of 13	ENSG00000008056	45440	SYN1
22	37019937	37020040	104	21	0.140791	0.431945	-0.291153	-91.0908	CG	Promoter	<=1kb	ENSG00000128309	302	MPST
8	22156483	22156859	377	52	0.113889	0.405028	-0.291139	-277.099	CG	Promoter	<=1kb	ENSG00000168481	225	LGI3
8	141000869	141001131	263	61	0.146802	0.437939	-0.291136	-331.132	CG	Promoter	1-2kb	ENSG00000169398	1085	PTK2
20	4148807	4149170	364	83	0.144338	0.435383	-0.291046	-429.557	CG	5' UTR		ENSG00000088826	27827	SMOX
7	157692160	157692270	111	23	0.786591	0.495607	0.290984	115.71	CG	Intron	ENST00000389413/ENSG00000155093, intron 11 of 21	ENSG00000155093	895553	PTPRN2
17	43832800	43832897	98	22	0.177909	0.468788	-0.290879	-112.14	CG	Promoter	<=1kb	ENSG00000161647	273	MPP3
12	106248047	106248156	110	39	0.169563	0.460427	-0.290864	-211.342	CG	Intron	ENST00000552828/ENSG00000136026, intron 2 of 2	ENSG00000136026	56123	CKAP4
1	33180848	33180903	56	5	0.111477	0.40233	-0.290853	-23.1395	CG	Promoter	1-2kb	ENSG00000116525	1156	TRIM62
13	112066682	112067012	331	49	0.198743	0.48941	-0.290667	-242.364	CG	Intron	ENST00000663025/ENSG00000224243, intron 1 of 3	ENSG00000224243	9837	SOX1-OT
18	3449873	3450003	131	29	0.409723	0.119119	0.290604	163.797	CG	5' UTR		ENSG00000177426	38265	TGIF1
6	33298600	33298650	51	8	0.168766	0.459341	-0.290576	-36.552	CG	Promoter	<=1kb	ENSG00000237441	292	RGL2
9	133356275	133356711	437	104	0.131315	0.421681	-0.290365	-573.111	CG	Promoter	<=1kb	ENSG00000148290	0	SURF1
19	16471802	16472065	264	56	0.115859	0.405972	-0.290113	-309.37	CG	Promoter	<=1kb	ENSG00000127527	20	EPS15L1
5	565663	565730	68	10	0.322579	0.612648	-0.290069	-55.1497	CG	Distal Intergenic		ENSG00000264233	-29781	MIR4456
21	41420303	41420368	66	12	0.465649	0.175621	0.290028	57.0439	CG	Promoter	<=1kb	ENSG00000157601	283	MX1
19	1568336	1568490	155	49	0.121089	0.410934	-0.289845	-364.293	CG	Promoter	<=1kb	ENSG00000181588	-11	MEX3D
11	61508805	61508904	100	15	0.192856	0.482624	-0.289768	-74.1282	CG	Promoter	<=1kb	ENSG00000204950	56	LRRC10B
4	15003410	15003606	197	59	0.142393	0.432055	-0.289663	-329.381	CG	Promoter	<=1kb	ENSG00000137449	929	CPEB2
19	53991604	53991673	70	11	0.453111	0.163489	0.289622	51.0543	CG	Promoter	<=1kb	ENSG00000130433	0	CACNG6
9	69672303	69672402	100	22	0.18415	0.473706	-0.289556	-116.438	CG	Promoter	<=1kb	ENSG00000107282	0	APBA1
2	73070781	73070881	101	22	0.123202	0.412635	-0.289433	-139.603	CG	Exon	ENST00000479293/ENSG00000144040, exon 1 of 5	ENSG00000144040	4738	SFXN5
X	154378964	154379709	746	152	0.132779	0.422199	-0.28942	-880.323	CG	Promoter	<=1kb	ENSG00000102119	0	EMD
13	60397414	60397627	214	54	0.145671	0.434653	-0.288982	-283.492	CG	Promoter	<=1kb	ENSG00000083544	957	TDRD3
5	81751160	81751259	100	23	0.140712	0.429692	-0.28898	-118.12	CG	Promoter	<=1kb	ENSG00000145687	538	SSBP2
18	61894673	61894774	102	17	0.465424	0.176481	0.288943	80.0639	CG	Promoter	<=1kb	ENSG00000176641	-426	RNF152
15	100763905	100763962	58	7	0.613645	0.902451	-0.288806	-29.2924	CG	Intron	ENST00000559755/ENSG00000259579, intron 1 of 2	ENSG00000259579	47656
11	9091614	9091731	118	16	0.407101	0.118432	0.288669	88.8856	CG	Intron	ENST00000534295/ENSG00000175356, intron 2 of 3	ENSG00000175356	46383	SCUBE2
X	47078295	47078346	52	10	0.778147	0.489646	0.288501	46.3922	CG	Promoter	<=1kb	ENSG00000130988	-9	RGN
13	110561801	110561892	92	21	0.128237	0.41668	-0.288443	-113.861	CG	Promoter	<=1kb	ENSG00000139832	-79	RAB20
21	32393038	32393121	84	26	0.153008	0.440944	-0.287935	-141.191	CG	Promoter	<=1kb	ENSG00000256073	0	URB1-AS1
3	127823106	127823367	262	51	0.210796	0.498663	-0.287867	-265.145	CG	5' UTR		ENSG00000074416	228823	MGLL
18	78979601	78979752	152	45	0.169724	0.457324	-0.287599	-238.793	CG	Promoter	<=1kb	ENSG00000256463	-66	SALL3
11	67443509	67443587	79	13	0.122547	0.410091	-0.287544	-59.3984	CG	Promoter	<=1kb	ENSG00000172725	234	CORO1B
14	21071553	21071653	101	20	0.100572	0.387903	-0.287331	-89.0435	CG	Promoter	1-2kb	ENSG00000165801	1280	ARHGEF40
11	117097957	117098037	81	24	0.12555	0.412799	-0.287249	-124.788	CG	Promoter	<=1kb	ENSG00000160584	400	SIK3
14	95876243	95876351	109	19	0.428202	0.140957	0.287245	103.995	CG	Intron	ENST00000687554/ENSG00000250366, intron 2 of 2	ENSG00000250366	9656	TUNAR
17	80035826	80035972	147	27	0.436518	0.149321	0.287196	132.779	CG	Promoter	<=1kb	ENSG00000167291	0	TBC1D16
1	51330614	51330768	155	43	0.162886	0.44996	-0.287074	-229.019	CG	Intron	ENST00000564479/ENSG00000261664, intron 2 of 2	ENSG00000085831	14348	TTC39A
X	45851768	45851846	79	18	0.477991	0.191128	0.286863	70.4543	CG	Promoter	<=1kb	ENSG00000231566	-201
13	51452169	51452276	108	17	0.398389	0.111709	0.28668	95.0731	CG	Promoter	1-2kb	ENSG00000102786	1988	INTS6
17	66302432	66302508	77	20	0.192098	0.478774	-0.286676	-96.622	CG	Promoter	<=1kb	ENSG00000154229	-105	PRKCA
10	49115309	49115466	158	31	0.450222	0.163592	0.286629	170.336	CG	Promoter	<=1kb	ENSG00000165633	56	VSTM4
1	247639509	247639875	367	94	0.589622	0.303017	0.286606	686.351	CG	Promoter	<=1kb	ENSG00000235749	0
9	35605314	35605438	125	30	0.143511	0.429916	-0.286405	-158.962	CG	Promoter	<=1kb	ENSG00000107140	52	TESK1
12	66235362	66235503	142	43	0.116535	0.402888	-0.286352	-313.319	CG	Intron	ENST00000261233/ENSG00000090376, intron 8 of 11	ENSG00000090376	46167	IRAK3
18	33578296	33578600	305	76	0.416634	0.130419	0.286215	461.237	CG	Promoter	<=1kb	ENSG00000141431	77	ASXL3
2	80304617	80304752	136	27	0.501834	0.215827	0.286007	167.9	CG	Promoter	<=1kb	ENSG00000162951	0	LRRTM1
12	48183967	48184035	69	13	0.417027	0.131095	0.285933	70.9885	CG	Promoter	<=1kb	ENSG00000177875	323	CCDC184
7	90595883	90595997	115	24	0.433722	0.147963	0.285759	131.39	CG	Exon	ENST00000441971/ENSG00000223969, exon 1 of 3	ENSG00000058091	129459	CDK14
1	209938079	209938214	136	43	0.135052	0.420806	-0.285754	-271.688	CG	5' UTR		ENSG00000143469	37156	SYT14
3	47578099	47578178	80	22	0.512414	0.226694	0.28572	108.205	CG	5' UTR		ENSG00000114646	2614	CSPG5
5	6713586	6713650	65	11	0.43093	0.145231	0.2857	54.6569	CG	Promoter	<=1kb	ENSG00000112941	154	TENT4A
22	39152562	39152790	229	66	0.161503	0.447181	-0.285678	-386.147	CG	Promoter	<=1kb	ENSG00000100307	0	CBX7
5	178006737	178007004	268	56	0.868086	0.582631	0.285456	363.12	CG	Promoter	<=1kb	ENSG00000204677	389	FAM153CP
2	25340711	25340807	97	22	0.214008	0.499402	-0.285394	-95.2323	CG	Promoter	1-2kb	ENSG00000119772	1783	DNMT3A
1	32335585	32335640	56	9	0.0723243	0.357681	-0.285357	-41.7236	CG	Promoter	<=1kb	ENSG00000175130	593	MARCKSL1
2	231412099	231412243	145	35	0.09697	0.382199	-0.285229	-220.607	CG	Distal Intergenic		ENSG00000156966	16389	B3GNT7
8	143597923	143598044	122	26	0.096093	0.381316	-0.285223	-167.501	CG	Promoter	1-2kb	ENSG00000104529	1497	EEF1D
19	3933424	3933536	113	21	0.0970986	0.382099	-0.285001	-107.89	CG	Promoter	<=1kb	ENSG00000077009	355	NMRK2
7	55572307	55572611	305	113	0.413959	0.129013	0.284946	776.683	CG	Promoter	<=1kb	ENSG00000154978	377	VOPP1
11	32892630	32892756	127	42	0.405527	0.120778	0.284749	253.023	CG	Promoter	<=1kb	ENSG00000060749	-55	QSER1
10	93993747	93994034	288	53	0.102744	0.387493	-0.284749	-327.774	CG	Promoter	<=1kb	ENSG00000138193	0	PLCE1
8	85463683	85463763	81	11	0.118332	0.403034	-0.284702	-53.1051	CG	Promoter	1-2kb	ENSG00000253549	1152
3	128555791	128555857	67	11	0.686258	0.401559	0.284699	51.3028	CG	Distal Intergenic		ENSG00000286806	-7459
20	57390022	57390095	74	10	0.379528	0.664095	-0.284567	-60.8813	CG	Intron	ENST00000686390/ENSG00000218018, intron 1 of 2	ENSG00000218018	2967
11	71639627	71639704	78	17	0.434581	0.150079	0.284502	70.3203	CG	Promoter	<=1kb	ENSG00000284625	76
13	108495533	108495740	208	55	0.162724	0.447145	-0.284421	-317.656	CG	Distal Intergenic		ENSG00000232087	15307	HCFC2P1
9	127612434	127612624	191	45	0.10997	0.394332	-0.284361	-255.648	CG	5' UTR		ENSG00000136854	33064	STXBP1
19	13978640	13978774	135	23	0.663071	0.378724	0.284347	110.266	CG	Intron	ENST00000254325/ENSG00000132005, intron 7 of 20	ENSG00000132005	28265	RFX1
15	41558963	41559075	113	35	0.194656	0.47898	-0.284324	-178.443	CG	Promoter	1-2kb	ENSG00000092445	1288	TYRO3
X	37571575	37571636	62	17	0.240184	0.524476	-0.284292	-83.7879	CG	Promoter	<=1kb	ENSG00000147036	6	LANCL3
18	51197198	51197303	106	24	0.145438	0.429574	-0.284136	-125.949	CG	Exon	ENST00000406189/ENSG00000176624, exon 1 of 2	ENSG00000176624	21030	MEX3C
X	48831901	48831973	73	25	0.53293	0.24884	0.28409	117.11	CG	Exon	ENST00000218230/ENSG00000102109, exon 2 of 3	ENSG00000102109	3637	PCSK1N
19	26337401	26337463	63	5	0.70573	0.421684	0.284046	17.9958	CG	Distal Intergenic		ENSG00000279882	1302202
9	23821634	23821856	223	78	0.121395	0.405272	-0.283877	-553.006	CG	5' UTR		ENSG00000107105	4481	ELAVL2
6	158231877	158232241	365	89	0.155113	0.438807	-0.283694	-489.765	CG	Promoter	<=1kb	ENSG00000130338	0	TULP4
1	143885074	143885279	206	44	0.159198	0.442791	-0.283593	-218.221	CG	Exon	ENST00000415338/ENSG00000290735, exon 1 of 2	ENSG00000290735	19371
1	6424736	6424944	209	64	0.144007	0.427561	-0.283554	-430.716	CG	Promoter	<=1kb	ENSG00000187017	0	ESPN
X	151177408	151177555	148	37	0.219147	0.502697	-0.28355	-173.153	CG	Promoter	<=1kb	ENSG00000102195	824	GPR50
Y	12447138	12447192	55	8	0.606379	0.323071	0.283308	37.0087	CG	Intron	ENST00000381172/ENSG00000227447, intron 6 of 7	ENSG00000227447	60177
15	30225447	30225659	213	52	0.694613	0.411354	0.283259	294.607	CG	Exon	ENST00000569415/ENSG00000259993, exon 1 of 1	ENSG00000259993	2430
16	67847049	67847203	155	39	0.446784	0.163541	0.283243	207.973	CG	Promoter	<=1kb	ENSG00000102898	167	NUTF2
17	180908	181082	175	52	0.137957	0.421182	-0.283225	-318.441	CG	Promoter	<=1kb	ENSG00000272636	568	DOC2B
17	38799754	38799869	116	27	0.405843	0.122618	0.283225	135.794	CG	Promoter	<=1kb	ENSG00000276293	257	PIP4K2B
17	29593516	29593671	156	31	0.408294	0.125142	0.283152	181.271	CG	Promoter	<=1kb	ENSG00000108262	383	GIT1
2	47783533	47783591	59	9	0.136908	0.420059	-0.283151	-42.8843	CG	5' UTR		ENSG00000116062	88003	MSH6
10	47762700	47762872	173	42	0.412344	0.129282	0.283061	224.716	CG	Promoter	<=1kb	ENSG00000277758	720	SYT15B
Y	11496635	11496727	93	9	0.832463	0.549493	0.28297	34.8098	CG	Distal Intergenic		ENSG00000271375	-22398	IGKV1ORY-1
8	135457350	135457501	152	36	0.436207	0.153402	0.282804	205.084	CG	Promoter	<=1kb	ENSG00000131773	0	KHDRBS3
6	156777820	156778028	209	57	0.413093	0.130318	0.282774	351.065	CG	Promoter	1-2kb	ENSG00000049618	1800	ARID1B
10	11165837	11166017	181	38	0.315408	0.598153	-0.282745	-233.332	CG	Intron	ENST00000637215/ENSG00000048740, intron 3 of 14	ENSG00000048740	367440	CELF2
14	28766434	28766610	177	46	0.519611	0.80231	-0.282699	-344.472	CG	5' UTR		ENSG00000176165	2105	FOXG1
1	3624966	3625056	91	40	0.431177	0.148494	0.282683	250.441	CG	Promoter	<=1kb	ENSG00000158109	0	TPRG1L
22	16610101	16610272	172	44	0.256249	0.538826	-0.282577	-252.21	CG	Intron	ENST00000558085/ENSG00000290418, intron 1 of 2	ENSG00000283633	8190
19	18416900	18417092	193	34	0.125314	0.40786	-0.282547	-171.519	CG	Promoter	1-2kb	ENSG00000130511	-1772	SSBP4
17	6556256	6556395	140	19	0.131207	0.413623	-0.282416	-100.023	CG	Promoter	<=1kb	ENSG00000091622	160	PITPNM3
21	17612934	17613069	136	42	0.417292	0.134887	0.282404	279.628	CG	Promoter	<=1kb	ENSG00000154640	0	BTG3
12	57006250	57006528	279	75	0.150567	0.43273	-0.282163	-419.996	CG	Promoter	<=1kb	ENSG00000166860	18	ZBTB39
12	34308463	34308533	71	9	0.746307	0.464203	0.282104	38.3218	CG	Distal Intergenic		ENSG00000256614	58982	AK6P1
7	72954682	72954758	77	21	0.206762	0.488713	-0.281951	-99.2637	CG	Promoter	<=1kb	ENSG00000106133	0
8	66613249	66613388	140	20	0.39386	0.112155	0.281705	97.5906	CG	Promoter	<=1kb	ENSG00000185697	859	MYBL1
19	16627838	16627927	90	19	0.409755	0.128338	0.281417	91.4726	CG	Promoter	1-2kb	ENSG00000105085	1135	MED26
4	98261439	98261596	158	29	0.118184	0.399581	-0.281397	-169.672	CG	Promoter	<=1kb	ENSG00000138698	55	RAP1GDS1
4	11427265	11427426	162	28	0.389996	0.67135	-0.281354	-167.828	CG	Intron	ENST00000662830/ENSG00000287778, intron 1 of 3	ENSG00000002587	2138	HS3ST1
3	64687718	64687771	54	14	0.0964828	0.37783	-0.281347	-76.9497	CG	Promoter	<=1kb	ENSG00000163638	229	ADAMTS9
9	4299996	4300084	89	10	0.428847	0.14752	0.281327	48.8386	CG	5' UTR		ENSG00000107249	48308	GLIS3
3	170357508	170357632	125	42	0.461415	0.180243	0.281172	260.444	CG	Promoter	<=1kb	ENSG00000136603	166	SKIL
15	100919371	100919469	99	19	0.186957	0.467679	-0.280722	-94.9869	CG	Promoter	<=1kb	ENSG00000259583	0	ALDH1A3-AS1
10	91163016	91163089	74	19	0.181665	0.462298	-0.280633	-94.7535	CG	Promoter	<=1kb	ENSG00000180628	4	PCGF5
2	98936268	98936490	223	53	0.482815	0.202203	0.280612	261.213	CG	Promoter	<=1kb	ENSG00000196872	-9	CRACDL
7	76282716	76282904	189	52	0.41315	0.132749	0.280401	351.795	CG	Exon	ENST00000611745/ENSG00000177679, exon 13 of 15	ENSG00000177679	80820	SRRM3
11	789956	790057	102	29	0.511333	0.230944	0.280389	158.594	CG	Promoter	<=1kb	ENSG00000184524	56	CEND1
15	64841919	64842046	128	35	0.421398	0.141105	0.280294	189.141	CG	Promoter	<=1kb	ENSG00000241839	36	PLEKHO2
17	65123190	65123287	98	17	0.119736	0.400014	-0.280278	-84.8058	CG	Intron	ENST00000635833/ENSG00000108370, intron 1 of 18	ENSG00000108370	22378	RGS9
17	49495156	49495243	88	15	0.430575	0.150322	0.280254	70.7443	CG	Exon	ENST00000624209/ENSG00000279036, exon 1 of 1	ENSG00000279036	2557
14	71320909	71321035	127	26	0.42916	0.149001	0.280159	132.884	CG	Promoter	<=1kb	ENSG00000197555	460	SIPA1L1
14	100587155	100587237	83	30	0.207634	0.48771	-0.280075	-134.412	CG	Promoter	<=1kb	ENSG00000183092	180	BEGAIN
6	149317734	149317965	232	42	0.420544	0.140586	0.279957	203.928	CG	5' UTR		ENSG00000055208	99093	TAB2
X	10015418	10015510	93	21	0.448717	0.168775	0.279942	114.084	CG	Promoter	<=1kb	ENSG00000047644	164	WWC3
4	190038343	190038565	223	40	0.818426	0.538604	0.279821	219.276	CG	Promoter	<=1kb	ENSG00000250053	0
11	65558552	65558650	99	22	0.16086	0.440352	-0.279492	-109.55	CG	Promoter	<=1kb	ENSG00000168056	280	LTBP3
18	32092434	32092572	139	27	0.445351	0.165979	0.279372	129.904	CG	Promoter	<=1kb	ENSG00000134758	560	RNF138
15	74433796	74434083	288	36	0.100177	0.379492	-0.279315	-180.694	CG	Promoter	<=1kb	ENSG00000138623	0	SEMA7A
6	44219395	44219527	133	16	0.399564	0.120336	0.279229	82.3046	CG	Promoter	<=1kb	ENSG00000112759	-26	SLC29A1
4	2060196	2060357	162	45	0.455935	0.176807	0.279128	245.835	CG	Promoter	<=1kb	ENSG00000185818	869	NAT8L
11	129278822	129279169	348	65	0.136435	0.415446	-0.279011	-370.508	CG	Promoter	<=1kb	ENSG00000134909	155	ARHGAP32
11	68120710	68120825	116	17	0.140065	0.419061	-0.278996	-87.9652	CG	Promoter	<=1kb	ENSG00000110721	619	CHKA
6	83803277	83803350	74	9	0.49314	0.772063	-0.278923	-49.6084	CG	Distal Intergenic		ENSG00000203877	-50010	RIPPLY2
X	71084359	71084431	73	5	0.657999	0.936922	-0.278922	-22.8238	CG	Distal Intergenic		ENSG00000147164	-10933	SNX12
12	51951725	51951878	154	18	0.430129	0.151221	0.278908	91.6226	CG	Promoter	<=1kb	ENSG00000135503	26	ACVR1B
19	46716217	46716490	274	53	0.108729	0.387554	-0.278826	-266.104	CG	Promoter	<=1kb	ENSG00000105287	637	PRKD2
11	67119542	67119693	152	27	0.147058	0.425754	-0.278696	-140.804	CG	Promoter	<=1kb	ENSG00000173120	279	KDM2A
10	119207338	119207439	102	40	0.175008	0.453548	-0.27854	-197.145	CG	Promoter	<=1kb	ENSG00000198873	-132	GRK5
14	74612569	74612736	168	47	0.387272	0.108927	0.278345	336.972	CG	Promoter	<=1kb	ENSG00000119681	-191	LTBP2
1	179591900	179591997	98	22	0.517704	0.239535	0.278169	136.623	CG	Promoter	<=1kb	ENSG00000162782	287	TDRD5
4	168832169	168832339	171	27	0.118778	0.396883	-0.278105	-142.02	CG	5' UTR		ENSG00000129116	335117	PALLD
3	58492218	58492333	116	17	0.137433	0.415481	-0.278047	-89.9176	CG	Promoter	<=1kb	ENSG00000168301	122	KCTD6
11	65888581	65888727	147	27	0.127067	0.404989	-0.277923	-140.226	CG	Promoter	<=1kb	ENSG00000172500	-50	FIBP
7	107045037	107045136	100	21	0.181814	0.459734	-0.27792	-88.8851	CG	Promoter	<=1kb	ENSG00000005249	332	PRKAR2B
1	20185869	20185970	102	11	0.229927	0.507396	-0.27747	-59.8591	CG	Promoter	<=1kb	ENSG00000187980	548	PLA2G2C
11	68121519	68121588	70	14	0.472623	0.195219	0.277404	70.434	CG	Promoter	<=1kb	ENSG00000255236	-36
16	3004446	3004559	114	38	0.471454	0.194093	0.277361	182.749	CG	Promoter	<=1kb	ENSG00000262362	542
22	49404923	49405034	112	15	0.505481	0.782787	-0.277306	-83.6299	CG	Distal Intergenic		ENSG00000285722	31999	LOC124905143
15	34038640	34038703	64	25	0.171166	0.448366	-0.2772	-135.174	CG	Intron	ENST00000383263/ENSG00000184984, intron 1 of 2	ENSG00000169857	36452	AVEN
17	11240710	11240856	147	38	0.28941	0.566293	-0.276883	-223.513	CG	Promoter	1-2kb	ENSG00000285541	1206
12	106139118	106139197	80	13	0.383508	0.107041	0.276467	52.7876	CG	Promoter	<=1kb	ENSG00000074590	-164	NUAK1
5	179550562	179550721	160	34	0.429735	0.153338	0.276397	180.141	CG	Promoter	<=1kb	ENSG00000176783	8	RUFY1
X	51332468	51332731	264	75	0.182359	0.458531	-0.276172	-378.146	CG	Promoter	<=1kb	ENSG00000122824	237	NUDT10
22	18970575	18970806	232	55	0.118623	0.394778	-0.276155	-276.491	CG	Promoter	<=1kb	ENSG00000273032	136	DGCR5
9	133428649	133428800	152	35	0.118935	0.395065	-0.27613	-207.886	CG	5' UTR		ENSG00000160323	14291	ADAMTS13
1	65066703	65066798	96	18	0.425141	0.149035	0.276105	98.487	CG	Promoter	<=1kb	ENSG00000162434	956	JAK1
20	58839467	58839690	224	30	0.65408	0.378114	0.275966	177.221	CG	Exon	ENST00000443966/ENSG00000235590, exon 1 of 2	ENSG00000235590	11213	GNAS-AS1
11	130428203	130428330	128	17	0.454774	0.178833	0.275941	86.2742	CG	Promoter	<=1kb	ENSG00000134917	279	ADAMTS8
16	28293325	28293461	137	19	0.135166	0.411084	-0.275917	-77.1303	CG	Intron	ENST00000671413/ENSG00000188322, intron 1 of 3	ENSG00000188322	34079	SBK1
22	30387373	30387520	148	35	0.459365	0.183481	0.275884	169.58	CG	5' UTR		ENSG00000099999	34251	RNF215
7	148884014	148884231	218	74	0.137438	0.413281	-0.275843	-441.926	CG	Promoter	<=1kb	ENSG00000106462	90	EZH2
5	138464939	138465053	115	27	0.0872754	0.363066	-0.275791	-186.619	CG	Promoter	<=1kb	ENSG00000289267	-261
11	64234804	64235001	198	40	0.145217	0.420964	-0.275747	-192.309	CG	Promoter	<=1kb	ENSG00000173511	220	VEGFB
19	15332242	15332505	264	65	0.114437	0.390036	-0.275599	-406.06	CG	Promoter	<=1kb	ENSG00000141867	40	BRD4
4	153466318	153466470	153	18	0.102734	0.378294	-0.275561	-99.2425	CG	Promoter	<=1kb	ENSG00000121210	0	TMEM131L
12	120369342	120369418	77	13	0.375063	0.0995696	0.275493	65.8736	CG	Promoter	<=1kb	ENSG00000239881	-22
1	91886180	91886269	90	25	0.477608	0.202173	0.275435	128.571	CG	Intron	ENST00000370399/ENSG00000069702, intron 2 of 17	ENSG00000069702	20066	TGFBR3
12	4031822	4031917	96	15	0.351985	0.627415	-0.27543	-71.6799	CG	Distal Intergenic		ENSG00000256969	18920
17	62628152	62628266	115	24	0.388099	0.112703	0.275396	114.198	CG	Promoter	<=1kb	ENSG00000011028	482	MRC2
13	77027185	77027266	82	12	0.181033	0.456388	-0.275355	-58.6834	CG	Promoter	<=1kb	ENSG00000005812	0	FBXL3
11	2138238	2138370	133	28	0.137259	0.41182	-0.274561	-126.448	CG	5' UTR		ENSG00000129965	22839	INS-IGF2
12	42238404	42238534	131	43	0.14862	0.422968	-0.274348	-230.608	CG	Promoter	<=1kb	ENSG00000134283	0	PPHLN1
17	8162622	8162978	357	92	0.123238	0.397425	-0.274188	-516.149	CG	Promoter	<=1kb	ENSG00000263620	0
16	89201226	89201316	91	21	0.444197	0.170091	0.274106	120.295	CG	Promoter	<=1kb	ENSG00000259803	335	SLC22A31
22	16601485	16601664	180	42	0.51065	0.784736	-0.274086	-250.096	CG	Promoter	<=1kb	ENSG00000290418	-223	TPTEP1
11	46391582	46391740	159	30	0.153456	0.427307	-0.27385	-146.468	CG	Promoter	<=1kb	ENSG00000180720	36	CHRM4
7	38311320	38311511	192	46	0.524947	0.251139	0.273807	290.019	CG	Promoter	<=1kb	ENSG00000231916	0
17	74893199	74893325	127	31	0.484033	0.210227	0.273806	156.146	CG	Promoter	<=1kb	ENSG00000172782	456	FADS6
10	132942564	132942672	109	38	0.457819	0.184211	0.273608	191.072	CG	Promoter	<=1kb	ENSG00000171811	151	CFAP46
2	70900434	70900565	132	21	0.149136	0.422644	-0.273508	-104.434	CG	Promoter	<=1kb	ENSG00000116035	-11	VAX2
20	36306437	36306538	102	43	0.174964	0.448335	-0.273371	-233.004	CG	Promoter	<=1kb	ENSG00000080845	101	DLGAP4
19	11849355	11849439	85	7	0.273869	0.54722	-0.273351	-31.9441	CG	Promoter	<=1kb	ENSG00000171291	629	ZNF439
X	2584097	2584354	258	81	0.195162	0.468383	-0.273221	-442.896	CG	Intron	ENST00000686824/ENSG00000289007, intron 1 of 1	ENSG00000289007	24853	LINC03112
16	52546649	52546896	248	55	0.40334	0.130225	0.273116	311.962	CG	Promoter	<=1kb	ENSG00000103460	906	TOX3
15	89359038	89359211	174	30	0.112631	0.385673	-0.273042	-185.598	CG	Promoter	<=1kb	ENSG00000279708	197
X	118727361	118727427	67	14	0.167283	0.440276	-0.272993	-66.7141	CG	Promoter	<=1kb	ENSG00000131724	228	IL13RA1
7	154304880	154305010	131	35	0.677852	0.405014	0.272838	225.791	CG	Intron	ENST00000706130/ENSG00000130226, intron 2 of 26	ENSG00000130226	556747	DPP6
18	63320032	63320143	112	24	0.440341	0.167567	0.272774	102.973	CG	Promoter	<=1kb	ENSG00000171791	0	BCL2
7	954482	954676	195	73	0.152454	0.425113	-0.272659	-454.685	CG	Promoter	<=1kb	ENSG00000105963	731	ADAP1
X	24149405	24149488	84	14	0.156548	0.429153	-0.272605	-62.7091	CG	Promoter	<=1kb	ENSG00000005889	232	ZFX
10	95290962	95291085	124	24	0.129746	0.402337	-0.272591	-137.639	CG	Promoter	<=1kb	ENSG00000107438	0	PDLIM1
X	55488700	55488750	51	17	0.452154	0.179707	0.272447	77.8524	CG	Promoter	1-2kb	ENSG00000247746	1098	USP51
11	58578988	58579095	108	23	0.404719	0.132313	0.272406	99.1498	CG	Promoter	<=1kb	ENSG00000186660	0	ZFP91
19	50970366	50970445	80	5	0.594279	0.866641	-0.272362	-24.5899	CG	Intron	ENST00000671133/ENSG00000267879, intron 1 of 2	ENSG00000267879	2173
X	104166316	104166415	100	26	0.455759	0.184078	0.271681	113.94	CG	Promoter	<=1kb	ENSG00000123575	-38	FAM199X
4	52658831	52658969	139	44	0.191433	0.463097	-0.271664	-247.201	CG	Promoter	<=1kb	ENSG00000109189	332	USP46
2	237859541	237859776	236	55	0.166186	0.437772	-0.271586	-286.178	CG	Promoter	<=1kb	ENSG00000132329	648	RAMP1
10	119725753	119725809	57	13	0.111273	0.382817	-0.271543	-70.6974	CG	Promoter	<=1kb	ENSG00000198825	-233	INPP5F
X	132957850	132958050	201	56	0.180555	0.451855	-0.271299	-275.208	CG	Intron	ENST00000370833/ENSG00000171004, intron 1 of 4	ENSG00000171004	3345	HS6ST2
19	35775741	35775831	91	20	0.105451	0.376678	-0.271227	-104.367	CG	Promoter	1-2kb	ENSG00000004777	1209	ARHGAP33
19	4065842	4065913	72	11	0.168962	0.44016	-0.271198	-51.1075	CG	Promoter	<=1kb	ENSG00000178951	986	ZBTB7A
5	140855993	140856192	200	28	0.636052	0.36502	0.271031	151.034	CG	5' UTR		ENSG00000081842	28035	PCDHA6
19	4343466	4343559	94	30	0.121755	0.39266	-0.270905	-161.345	CG	Promoter	<=1kb	ENSG00000008382	0	MPND
2	219442134	219442226	93	26	0.442049	0.171181	0.270868	127.845	CG	Intron	ENST00000312358/ENSG00000072195, intron 1 of 40	ENSG00000072195	7291	SPEG
17	45490341	45490413	73	7	0.444507	0.173679	0.270827	28.6203	CG	Promoter	<=1kb	ENSG00000225190	345	PLEKHM1
1	93846864	93846981	118	18	0.115369	0.386115	-0.270747	-81.2629	CG	Promoter	<=1kb	ENSG00000137936	169	BCAR3
10	61903226	61903319	94	13	0.129128	0.399591	-0.270463	-62.7192	CG	Promoter	1-2kb	ENSG00000150347	1542	ARID5B
19	55641021	55641128	108	20	0.114411	0.384832	-0.270421	-97.9495	CG	Promoter	<=1kb	ENSG00000173581	0	CCDC106
X	1591665	1591878	214	43	0.140898	0.411223	-0.270325	-250.669	CG	Promoter	<=1kb	ENSG00000197976	61	AKAP17A
16	28823737	28823839	103	16	0.11795	0.387951	-0.270001	-83.2985	CG	Promoter	<=1kb	ENSG00000168488	738	ATXN2L
13	26760587	26760826	240	27	0.131072	0.401038	-0.269966	-132.145	CG	Promoter	<=1kb	ENSG00000132975	0	GPR12
X	115561331	115561456	126	29	0.39014	0.120194	0.269947	156.077	CG	Promoter	<=1kb	ENSG00000102024	157	PLS3
16	381827	381885	59	16	0.376203	0.106506	0.269697	82.2211	CG	5' UTR		ENSG00000129925	5228	PGAP6
X	57910036	57910376	341	86	0.146179	0.415732	-0.269553	-439.213	CG	Promoter	<=1kb	ENSG00000198205	82	ZXDA
3	126524317	126524454	138	49	0.110364	0.379853	-0.269488	-340.263	CG	Promoter	<=1kb	ENSG00000180767	162	CHST13
19	17245930	17246003	74	15	0.342429	0.0729557	0.269473	88.2758	CG	Intron	ENST00000594059/ENSG00000269095, intron 3 of 4	ENSG00000269095	9445
6	44223636	44223958	323	65	0.116435	0.385882	-0.269447	-340.646	CG	5' UTR		ENSG00000112759	4083	SLC29A1
7	143362790	143362948	159	41	0.158855	0.42817	-0.269316	-198.106	CG	Promoter	<=1kb	ENSG00000159784	-20	FAM131B
9	78031668	78031780	113	48	0.165744	0.434998	-0.269253	-273.494	CG	Promoter	<=1kb	ENSG00000156052	31	GNAQ
9	136051164	136051284	121	26	0.408537	0.139397	0.26914	120.719	CG	Intron	ENST00000277554/ENSG00000148411, intron 1 of 5	ENSG00000148411	44005	NACC2
16	65121851	65122058	208	48	0.40389	0.134777	0.269113	245.763	CG	5' UTR		ENSG00000140937	4054	CDH11
6	47478103	47478270	168	32	0.407651	0.138648	0.269003	174.594	CG	Promoter	<=1kb	ENSG00000270761	0
16	85510403	85510471	69	9	0.590537	0.859524	-0.268987	-39.1717	CG	Intron	ENST00000637419/ENSG00000131149, intron 2 of 2	ENSG00000131149	340878	GSE1
7	149838519	149838628	110	14	0.130929	0.399821	-0.268892	-72.1361	CG	Promoter	<=1kb	ENSG00000106479	144	ZNF862
7	28941818	28941874	57	4	0.886025	0.617228	0.268798	17.8503	CG	Distal Intergenic		ENSG00000228421	-15793
5	56814401	56814492	92	11	0.205499	0.4742	-0.268701	-44.4155	CG	Promoter	1-2kb	ENSG00000095015	-1057	MAP3K1
8	70402443	70402519	77	6	0.113871	0.382538	-0.268667	-26.7975	CG	Promoter	1-2kb	ENSG00000140396	1289	NCOA2
19	25716526	25716647	122	7	0.622926	0.891521	-0.268595	-35.4229	CG	Distal Intergenic		ENSG00000268442	-1553042	HAVCR1P1
1	31764408	31764488	81	26	0.417192	0.148777	0.268415	134.184	CG	Promoter	<=1kb	ENSG00000121753	405	ADGRB2
6	165662159	165662616	458	38	0.402512	0.134153	0.268359	212.599	CG	5' UTR		ENSG00000112541	325501	PDE10A
X	125203526	125203695	170	26	0.154053	0.422404	-0.268351	-113.826	CG	Promoter	<=1kb	ENSG00000009694	617	TENM1
13	27171223	27171678	456	26	0.151149	0.419461	-0.268312	-130.302	CG	Promoter	<=1kb	ENSG00000152484	133	USP12
7	157690348	157690650	303	69	0.404342	0.67262	-0.268278	-446.028	CG	Intron	ENST00000389413/ENSG00000155093, intron 11 of 21	ENSG00000155093	897173	PTPRN2
22	37906588	37906854	267	60	0.140302	0.408568	-0.268266	-310.865	CG	Promoter	<=1kb	ENSG00000100139	931	MICALL1
6	44257542	44257623	82	20	0.42722	0.158962	0.268258	105.474	CG	Promoter	<=1kb	ENSG00000157593	267	SLC35B2
19	29529952	29530217	266	90	0.716903	0.448884	0.268019	718.101	CG	Exon	ENST00000335523/ENSG00000187135, exon 4 of 5	ENSG00000187135	3958	VSTM2B
16	29594767	29595055	289	70	0.411973	0.143971	0.268001	335.355	CG	Promoter	<=1kb	ENSG00000205534	0
2	91839806	91840008	203	45	0.402914	0.670879	-0.267965	-242.184	CG	Promoter	<=1kb	ENSG00000214330	-593
6	79078034	79078168	135	15	0.393761	0.125835	0.267926	72.0901	CG	Promoter	<=1kb	ENSG00000146247	119	PHIP
4	152352940	152353013	74	9	0.148552	0.416419	-0.267867	-43.8123	CG	Intron	ENST00000296555/ENSG00000109670, intron 1 of 10	ENSG00000109670	183079	FBXW7
X	83511114	83511171	58	13	0.474636	0.206869	0.267768	61.8245	CG	3' UTR		ENSG00000196767	2824	POU3F4
9	122905069	122905223	155	49	0.11986	0.387499	-0.267639	-320.915	CG	Promoter	<=1kb	ENSG00000056586	136	RC3H2
Y	2935276	2935426	151	29	0.168438	0.436061	-0.267623	-131.973	CG	Promoter	<=1kb	ENSG00000067646	0	ZFY
17	32265660	32265768	109	24	0.428454	0.160928	0.267526	122.384	CG	Promoter	<=1kb	ENSG00000141314	-64	RHBDL3
9	136886954	136887069	116	19	0.393121	0.125607	0.267513	93.8432	CG	Intron	ENST00000419057/ENSG00000127191, intron 2 of 5	ENSG00000127191	5042	TRAF2
22	45007353	45007461	109	24	0.142392	0.409888	-0.267496	-113.745	CG	Intron	ENST00000396103/ENSG00000056487, intron 2 of 12	ENSG00000056487	2544	PHF21B
3	51967863	51967984	122	34	0.116709	0.384199	-0.267491	-193.4	CG	Intron	ENST00000484633/ENSG00000090097, intron 1 of 13	ENSG00000090097	6032	PCBP4
22	19150438	19150611	174	39	0.26803	0.535513	-0.267483	-186.761	CG	Promoter	<=1kb	ENSG00000063515	-146	GSC2
17	8122260	8122319	60	11	0.115753	0.383155	-0.267402	-51.9245	CG	Promoter	1-2kb	ENSG00000179111	1787	HES7
8	103140516	103140890	375	84	0.407652	0.140309	0.267343	459.131	CG	Promoter	<=1kb	ENSG00000164929	0	BAALC
11	706124	706280	157	41	0.542242	0.274935	0.267307	245.355	CG	Promoter	<=1kb	ENSG00000177030	838	DEAF1
X	74924374	74924475	102	33	0.529307	0.262073	0.267234	160.131	CG	Promoter	<=1kb	ENSG00000050030	997	NEXMIF
19	8005226	8005313	88	17	0.100593	0.367664	-0.267071	-83.6117	CG	Promoter	<=1kb	ENSG00000066044	346	ELAVL1
10	17454020	17454162	143	43	0.16082	0.42789	-0.26707	-232.549	CG	Promoter	<=1kb	ENSG00000148488	433	ST8SIA6
7	150976862	150976912	51	5	0.147919	0.414635	-0.266716	-25.9597	CG	Promoter	1-2kb	ENSG00000055118	1409	KCNH2
14	23550905	23551004	100	15	0.105991	0.372634	-0.266643	-68.4583	CG	Intron	ENST00000556354/ENSG00000157306, intron 4 of 4	ENSG00000136367	5188	ZFHX2
11	64246661	64246861	201	69	0.125773	0.392411	-0.266637	-428.663	CG	Promoter	<=1kb	ENSG00000173457	82	PPP1R14B
7	48035242	48035337	96	19	0.157101	0.423683	-0.266582	-110.195	CG	Promoter	<=1kb	ENSG00000164746	-174	C7orf57
2	241636966	241637171	206	36	0.164609	0.431191	-0.266581	-175.621	CG	Promoter	<=1kb	ENSG00000176946	0	THAP4
18	77114814	77114915	102	13	0.551152	0.817568	-0.266416	-63.3833	CG	Exon	ENST00000611482/ENSG00000278330, exon 1 of 1	ENSG00000197971	18768	MBP
6	144007780	144008483	704	193	0.685897	0.419523	0.266375	1477.31	CG	Promoter	<=1kb	ENSG00000283122	0	HYMAI
10	43266551	43266650	100	19	0.435639	0.169327	0.266312	85.5217	CG	Promoter	<=1kb	ENSG00000198915	415	RASGEF1A
7	2519795	2520026	232	80	0.388196	0.122124	0.266072	561.894	CG	5' UTR		ENSG00000106003	7266	LFNG
16	67028910	67029032	123	33	0.402175	0.136184	0.265991	192.089	CG	Promoter	<=1kb	ENSG00000067955	0	CBFB
4	101346723	101346918	196	55	0.371548	0.105568	0.26598	376.057	CG	Promoter	1-2kb	ENSG00000138814	1360	PPP3CA
4	139177033	139177206	174	27	0.40117	0.135303	0.265867	123.666	CG	Promoter	<=1kb	ENSG00000109381	12	ELF2
6	89411602	89411733	132	18	0.101703	0.367512	-0.265809	-90.8457	CG	Promoter	<=1kb	ENSG00000025039	540	RRAGD
17	4997911	4998105	195	66	0.161626	0.427431	-0.265805	-385.321	CG	Promoter	<=1kb	ENSG00000129250	0	KIF1C
9	62550616	62550709	94	16	0.241632	0.507408	-0.265777	-63.6451	CG	Distal Intergenic		ENSG00000278213	-9130
6	158537198	158537290	93	22	0.2005	0.466061	-0.26556	-104.392	CG	Promoter	<=1kb	ENSG00000146433	762	TMEM181
10	61001499	61001665	167	27	0.1271	0.392631	-0.265531	-142.322	CG	Promoter	<=1kb	ENSG00000227244	411	LINC00845
22	27801137	27801304	168	39	0.130834	0.396212	-0.265377	-230.269	CG	Promoter	<=1kb	ENSG00000169184	452	MN1
3	44976019	44976250	232	69	0.116726	0.382018	-0.265292	-440.542	CG	Promoter	<=1kb	ENSG00000163812	0	ZDHHC3
1	2540974	2541044	71	17	0.154464	0.419751	-0.265287	-79.0889	CG	Intron	ENST00000644246/ENSG00000272449, intron 1 of 1	ENSG00000272449	10910
X	53686468	53686527	60	10	0.177782	0.443062	-0.265279	-41.5816	CG	Promoter	<=1kb	ENSG00000086758	225	HUWE1
15	74781965	74782093	129	31	0.172254	0.437493	-0.265239	-155.218	CG	Promoter	<=1kb	ENSG00000103653	0	CSK
18	11981561	11981708	148	39	0.431114	0.165885	0.265229	198.915	CG	Promoter	<=1kb	ENSG00000141401	536	IMPA2
7	76281478	76281698	221	104	0.129686	0.39485	-0.265164	-736.218	CG	Exon	ENST00000611745/ENSG00000177679, exon 12 of 15	ENSG00000177679	79582	SRRM3
18	23689998	23690120	123	33	0.135932	0.400938	-0.265005	-180.319	CG	Promoter	<=1kb	ENSG00000053747	545	LAMA3
11	71448244	71448344	101	12	0.381772	0.116773	0.265	59.9595	CG	5' UTR		ENSG00000172893	4524	DHCR7
19	35299822	35299930	109	14	0.574774	0.839594	-0.264819	-66.0816	CG	Exon	ENST00000361922/ENSG00000105695, exon 5 of 12	ENSG00000105695	7697	MAG
9	69173933	69174096	164	54	0.113904	0.378652	-0.264748	-396.279	CG	Intron	ENST00000643352/ENSG00000285130, intron 6 of 23	ENSG00000119139	52669	TJP2
19	47274894	47275004	111	33	0.103726	0.368441	-0.264714	-204.264	CG	Promoter	<=1kb	ENSG00000257704	9	INAFM1
10	100009633	100009811	179	50	0.449976	0.185808	0.264169	256.259	CG	Promoter	<=1kb	ENSG00000107554	136	DNMBP
8	120124867	120124974	108	32	0.15454	0.418631	-0.264092	-175.801	CG	Intron	ENST00000498051/ENSG00000187955, intron 4 of 22	ENSG00000187955	65087	COL14A1
19	16325006	16325228	223	61	0.126684	0.390474	-0.26379	-343.666	CG	Promoter	<=1kb	ENSG00000127528	180	KLF2
9	97216401	97216463	63	7	0.503795	0.240094	0.263701	32.8433	CG	Intron	ENST00000354752/ENSG00000159712, intron 1 of 15	ENSG00000159712	4772
X	49002125	49002250	126	24	0.376223	0.112643	0.263579	103.927	CG	Promoter	<=1kb	ENSG00000068400	15	GRIPAP1
X	3076551	3076637	87	14	0.371768	0.634913	-0.263145	-60.6118	CG	Exon	ENST00000381127/ENSG00000062096, exon 4 of 11	ENSG00000062096	35080	ARSF
7	130490945	130491130	186	38	0.718355	0.455331	0.263024	252.581	CG	Promoter	<=1kb	ENSG00000272701	0	MESTIT1
12	100267203	100267352	150	14	0.105053	0.368063	-0.263009	-68.2459	CG	Promoter	<=1kb	ENSG00000136021	63	SCYL2
13	99314954	99315025	72	7	0.655838	0.393079	0.262759	31.4677	CG	Intron	ENST00000355700/ENSG00000134882, intron 2 of 4	ENSG00000134882	114180	UBAC2
15	23566129	23566329	201	29	0.539002	0.801619	-0.262618	-180.528	CG	Promoter	<=1kb	ENSG00000179455	455	MKRN3
16	63617597	63617715	119	30	0.223322	0.485882	-0.262561	-163.84	CG	Promoter	<=1kb	ENSG00000260658	331
5	473560	473672	113	26	0.111451	0.373926	-0.262475	-142.843	CG	Intron	ENST00000607286/ENSG00000225138, intron 1 of 6	ENSG00000066230	50777	SLC9A3
9	129413292	129413447	156	27	0.130604	0.393073	-0.262469	-134.486	CG	Distal Intergenic		ENSG00000226355	-24769	LOC105376291
8	143123637	143123699	63	5	0.61732	0.879775	-0.262455	-20.6115	CG	Distal Intergenic		ENSG00000176956	37012	LY6H
19	1295383	1295530	148	38	0.372057	0.634498	-0.262441	-201.174	CG	Intron	ENST00000215368/ENSG00000099617, intron 1 of 3	ENSG00000099617	9510	EFNA2
16	53131555	53131782	228	57	0.119351	0.381461	-0.26211	-309.074	CG	Intron	ENST00000447540/ENSG00000177200, intron 1 of 38	ENSG00000177200	76564	CHD9
4	2536438	2536513	76	19	0.151135	0.413064	-0.261929	-90.2475	CG	Intron	ENST00000703446/ENSG00000290180, intron 3 of 4	ENSG00000290180	23961
19	54239971	54240030	60	7	0.645944	0.907871	-0.261927	-30.2007	CG	Intron	ENST00000448962/ENSG00000170889, intron 4 of 4	ENSG00000170889	39162	RPS9
4	189642288	189642342	55	7	0.93663	0.675052	0.261577	29.9979	CG	Distal Intergenic		ENSG00000250739	-17263	LINC01262
3	183698022	183698176	155	44	0.130016	0.391469	-0.261453	-231.991	CG	Promoter	<=1kb	ENSG00000163872	225	YEATS2
X	153934959	153935061	103	41	0.496521	0.235096	0.261425	214.202	CG	Promoter	<=1kb	ENSG00000089820	0	ARHGAP4
17	64662330	64662424	95	20	0.402498	0.141206	0.261292	99.998	CG	Promoter	<=1kb	ENSG00000108854	-23	SMURF2
10	35336632	35336864	233	85	0.404325	0.143107	0.261218	532.063	CG	5' UTR		ENSG00000108100	89607	CCNY
6	135181126	135181240	115	40	0.183143	0.444265	-0.261122	-210.009	CG	Promoter	<=1kb	ENSG00000118513	-68	MYB
1	88684924	88685016	93	20	0.125665	0.386786	-0.261121	-91.2572	CG	Promoter	<=1kb	ENSG00000065243	702	PKN2
12	132489926	132489993	68	9	0.332378	0.0713192	0.261059	44.3865	CG	Promoter	<=1kb	ENSG00000112787	375	FBRSL1
3	123449754	123449866	113	36	0.189288	0.450256	-0.260967	-175.786	CG	Promoter	<=1kb	ENSG00000173175	-664	ADCY5
9	137502547	137502632	86	19	0.320292	0.581256	-0.260964	-81.2274	CG	Intron	ENST00000406427/ENSG00000130653, intron 14 of 34	ENSG00000130653	47770	PNPLA7
13	28819994	28820231	238	75	0.154007	0.41481	-0.260803	-423.847	CG	Promoter	<=1kb	ENSG00000132938	-108	MTUS2
1	38050859	38050913	55	5	0.231757	0.492454	-0.260697	-19.7273	CG	Intron	ENST00000432922/ENSG00000224592, intron 1 of 3	ENSG00000224592	3545
5	141387965	141388094	130	25	0.68098	0.420303	0.260678	114.361	CG	Exon	ENST00000615384/ENSG00000253953, exon 1 of 1	ENSG00000081853	49205	PCDHGA2
15	23449340	23449390	51	7	0.721326	0.460682	0.260644	32.2577	CG	Distal Intergenic		ENSG00000174450	-2097	GOLGA6L2
14	70254974	70255037	64	15	0.248968	0.509604	-0.260636	-68.3314	CG	Promoter	<=1kb	ENSG00000259033	-592
10	39635159	39635244	86	5	0.818879	0.558374	0.260504	17.1736	CG	Distal Intergenic		ENSG00000233832	852155
14	70809356	70809765	410	88	0.134691	0.395139	-0.260448	-436.588	CG	Promoter	<=1kb	ENSG00000006432	0	MAP3K9
1	54406550	54406691	142	38	0.115804	0.376249	-0.260445	-220.369	CG	Intron	ENST00000525990/ENSG00000157216, intron 1 of 8	ENSG00000157216	6788	SSBP3
3	9810005	9810278	274	67	0.130119	0.390549	-0.260431	-367.558	CG	Promoter	1-2kb	ENSG00000214021	1919	TTLL3
5	75052797	75052944	148	29	0.426145	0.165842	0.260303	140.544	CG	Promoter	<=1kb	ENSG00000176928	-239	GCNT4
14	75428167	75428239	73	28	0.413178	0.152933	0.260245	152.129	CG	Promoter	<=1kb	ENSG00000140044	451	JDP2
6	34235803	34236070	268	56	0.151228	0.411344	-0.260116	-325.078	CG	Promoter	<=1kb	ENSG00000288879	678
4	147731978	147732114	137	43	0.17659	0.43664	-0.26005	-241.609	CG	Promoter	<=1kb	ENSG00000071205	0	ARHGAP10
8	7774502	7774572	71	8	0.118044	0.377992	-0.259948	-37.2542	CG	Promoter	1-2kb	ENSG00000285862	1793
9	134067722	134068084	363	143	0.134725	0.394663	-0.259937	-946.926	CG	Promoter	<=1kb	ENSG00000169925	451	BRD3
1	26473000	26473082	83	12	0.149155	0.408989	-0.259834	-61.6618	CG	Promoter	<=1kb	ENSG00000198830	560	HMGN2
11	14358473	14358618	146	27	0.365119	0.105368	0.259752	149.487	CG	5' UTR		ENSG00000133818	5888	RRAS2
2	192195536	192195675	140	15	0.359006	0.0994273	0.259578	70.8751	CG	Promoter	<=1kb	ENSG00000144339	-603	TMEFF2
12	132084216	132084517	302	90	0.115998	0.37554	-0.259541	-544.784	CG	Promoter	<=1kb	ENSG00000291171	0	EP400P1
12	42237902	42238136	235	78	0.105258	0.364652	-0.259394	-519.755	CG	Promoter	<=1kb	ENSG00000015153	213	YAF2
19	12995643	12995967	325	128	0.139408	0.398796	-0.259388	-803.535	CG	Promoter	<=1kb	ENSG00000008441	168	NFIX
13	24541995	24542232	238	34	0.1873	0.446681	-0.259381	-210.961	CG	Intron	ENST00000445572/ENSG00000205822, intron 3 of 9	ENSG00000205822	133838
1	174159374	174159469	96	16	0.133575	0.392944	-0.259369	-84.2272	CG	Promoter	<=1kb	ENSG00000152061	0	RABGAP1L
7	5594333	5594421	89	11	0.107749	0.367041	-0.259293	-56.3363	CG	Promoter	1-2kb	ENSG00000075618	1517	FSCN1
17	75515526	75515678	153	37	0.437893	0.178693	0.259201	160.997	CG	Promoter	<=1kb	ENSG00000177303	0	CASKIN2
X	25007386	25007556	171	43	0.170047	0.429136	-0.259088	-199.763	CG	Exon	ENST00000379044/ENSG00000004848, exon 4 of 5	ENSG00000004848	8864	ARX
1	2227966	2228038	73	18	0.417236	0.158173	0.259063	82.8471	CG	Promoter	<=1kb	ENSG00000157933	578	SKI
19	52993651	52993747	97	22	0.109041	0.367813	-0.258771	-115.437	CG	Intron	ENST00000600425/ENSG00000242779, intron 1 of 3	ENSG00000242779	44151	ZNF702P
7	29989367	29989701	335	73	0.127497	0.386257	-0.258761	-363.67	CG	Promoter	<=1kb	ENSG00000136193	588	SCRN1
22	46738123	46738232	110	27	0.174734	0.433304	-0.25857	-118.634	CG	Promoter	<=1kb	ENSG00000100422	20	CERK
16	4987637	4987732	96	24	0.457503	0.198955	0.258548	118.762	CG	Exon	ENST00000251170/ENSG00000103184, exon 3 of 16	ENSG00000103184	29307	SEC14L5
20	43189890	43190100	211	46	0.652373	0.393905	0.258467	237.813	CG	Promoter	<=1kb	ENSG00000196090	0	PTPRT
8	45864904	45864966	63	5	0.684261	0.425943	0.258318	18.189	CG	Distal Intergenic		ENSG00000276685	163926
8	17246747	17246891	145	30	0.405655	0.147462	0.258193	166.008	CG	Promoter	<=1kb	ENSG00000198791	0	CNOT7
X	57591983	57592150	168	43	0.435731	0.177563	0.258168	193.767	CG	Promoter	<=1kb	ENSG00000198455	0	ZXDB
7	6637146	6637340	195	65	0.141881	0.399912	-0.258031	-393.477	CG	Promoter	<=1kb	ENSG00000205903	0	ZNF316
2	157628673	157628748	76	10	0.167359	0.425383	-0.258024	-42.7729	CG	Promoter	<=1kb	ENSG00000123612	116	ACVR1C
6	168319807	168319962	156	34	0.130697	0.388653	-0.257956	-168.573	CG	Promoter	<=1kb	ENSG00000164488	-30	DACT2
6	157380386	157380459	74	15	0.160801	0.418592	-0.257791	-59.8433	CG	Promoter	<=1kb	ENSG00000286482	583
18	55588282	55588386	105	17	0.117543	0.375314	-0.257772	-74.9224	CG	5' UTR		ENSG00000196628	76401	TCF4
6	130020256	130020393	138	25	0.150868	0.408502	-0.257635	-114.739	CG	Intron	ENST00000674039/ENSG00000198945, intron 3 of 4	ENSG00000198945	6557	L3MBTL3
8	22551618	22551742	125	38	0.380564	0.122994	0.25757	253.957	CG	Intron	ENST00000522037/ENSG00000120896, intron 2 of 4	ENSG00000120896	6632	SORBS3
22	19714360	19714421	62	7	0.422995	0.16544	0.257555	31.5204	CG	Promoter	<=1kb	ENSG00000184702	-82	SEPTIN5
19	3029116	3029257	142	60	0.163114	0.420491	-0.257377	-326.838	CG	5' UTR		ENSG00000065717	18378	TLE2
2	231925789	231925899	111	32	0.144499	0.401849	-0.25735	-172.414	CG	Promoter	<=1kb	ENSG00000163273	497	NPPC
19	9819134	9819398	265	47	0.117165	0.374488	-0.257323	-220.209	CG	Intron	ENST00000585379/ENSG00000127452, intron 1 of 2	ENSG00000127452	8418	FBXL12
10	126905594	126905710	117	39	0.444377	0.187114	0.257263	207.8	CG	Promoter	<=1kb	ENSG00000150760	185	DOCK1
X	18425567	18425708	142	29	0.144111	0.40124	-0.257129	-138.387	CG	Promoter	<=1kb	ENSG00000008086	0	CDKL5
17	81166079	81166159	81	17	0.146237	0.403274	-0.257037	-77.9223	CG	Promoter	<=1kb	ENSG00000181409	62	AATK
15	24955575	24955754	180	30	0.325251	0.582287	-0.257036	-157.851	CG	Intron	ENST00000400098/ENSG00000128739, intron 3 of 4	ENSG00000128739	131938	SNRPN
22	37746316	37746412	97	27	0.427159	0.17041	0.256749	127.162	CG	Exon	ENST00000403663/ENSG00000100106, exon 1 of 14	ENSG00000100106	49268	TRIOBP
22	48490121	48490311	191	39	0.339138	0.595881	-0.256744	-208.689	CG	Promoter	<=1kb	ENSG00000219438	568	TAFA5
6	163415489	163415618	130	42	0.384456	0.127815	0.25664	274.336	CG	Promoter	1-2kb	ENSG00000112531	1489	QKI
16	693956	694103	148	36	0.197252	0.453601	-0.256349	-155.076	CG	3' UTR		ENSG00000127585	11705	FBXL16
5	172834248	172834390	143	41	0.191899	0.448233	-0.256334	-206.799	CG	Promoter	<=1kb	ENSG00000113719	0	ERGIC1
3	46898565	46898678	114	31	0.537063	0.280764	0.256299	151.136	CG	Exon	ENST00000449590/ENSG00000160801, exon 9 of 16	ENSG00000160801	20844	PTH1R
8	31032942	31033096	155	51	0.448284	0.192003	0.256281	255.037	CG	Promoter	<=1kb	ENSG00000172733	619	PURG
7	140924884	140924958	75	10	0.126294	0.382141	-0.255847	-44.8344	CG	Promoter	<=1kb	ENSG00000157764	0	BRAF
8	116938612	116938662	51	12	0.369534	0.113719	0.255815	67.2445	CG	Promoter	<=1kb	ENSG00000205002	405	AARD
16	280558	280637	80	16	0.13157	0.387114	-0.255544	-77.7402	CG	Promoter	<=1kb	ENSG00000242173	108	ARHGDIG
2	232697198	232697305	108	13	0.36655	0.111103	0.255447	59.3188	CG	Promoter	<=1kb	ENSG00000204120	0	GIGYF2
5	123512609	123512706	98	25	0.398637	0.14329	0.255347	126.265	CG	Promoter	<=1kb	ENSG00000151292	432	CSNK1G3
17	68455191	68455278	88	5	0.962286	0.70694	0.255346	22.307	CG	Intron	ENST00000590353/ENSG00000267009, intron 1 of 5	ENSG00000070540	2235	WIPI1
6	13711117	13711189	73	9	0.380954	0.125771	0.255183	45.1884	CG	Promoter	<=1kb	ENSG00000010017	646	RANBP9
9	129177373	129177582	210	51	0.159043	0.414176	-0.255133	-250.696	CG	Promoter	<=1kb	ENSG00000188483	679	IER5L
2	191245394	191245767	374	111	0.126004	0.381102	-0.255097	-638.569	CG	Promoter	<=1kb	ENSG00000128641	209	MYO1B
15	77632811	77632882	72	19	0.444042	0.189088	0.254954	85.7441	CG	5' UTR		ENSG00000169783	188018	LINGO1
22	49971417	49971673	257	48	0.370374	0.115476	0.254898	256.963	CG	Distal Intergenic		ENSG00000276753	8551	MIR6821
2	240436270	240436449	180	53	0.111432	0.366285	-0.254852	-335.236	CG	Promoter	<=1kb	ENSG00000063660	607	GPC1
5	3304474	3304566	93	7	0.644615	0.899351	-0.254735	-30.4181	CG	Distal Intergenic		ENSG00000249808	126639	LINC01377
12	76084113	76084278	166	35	0.108692	0.363371	-0.254679	-199.034	CG	Promoter	<=1kb	ENSG00000187109	457	NAP1L1
20	63488566	63488697	132	24	0.149295	0.403879	-0.254584	-103.738	CG	Intron	ENST00000675519/ENSG00000101210, intron 7 of 7	ENSG00000101210	10542	EEF1A2
18	12307872	12308167	296	61	0.39454	0.139986	0.254554	295.06	CG	Promoter	<=1kb	ENSG00000176014	203	TUBB6
21	8446595	8446733	139	25	0.395609	0.141069	0.25454	121.326	CG	Intron	ENST00000651813/ENSG00000280441, intron 2 of 6	ENSG00000280441	65952
17	5031663	5031741	79	11	0.385462	0.131037	0.254426	60.3487	CG	Distal Intergenic		ENSG00000227495	-11570	KIF1C-AS1
16	1309748	1310145	398	107	0.392321	0.137898	0.254422	593.978	CG	Promoter	<=1kb	ENSG00000103275	868	UBE2I
19	616247	616515	269	87	0.295656	0.550032	-0.254375	-548.052	CG	3' UTR		ENSG00000099822	26366	HCN2
11	65524991	65525130	140	23	0.125688	0.379933	-0.254245	-117.048	CG	Promoter	<=1kb	ENSG00000142186	0	SCYL1
16	49281813	49281889	77	27	0.117174	0.371412	-0.254238	-185.67	CG	Promoter	<=1kb	ENSG00000102924	0	CBLN1
19	49890587	49890736	150	25	0.229227	0.483442	-0.254215	-112.822	CG	3' UTR		ENSG00000104951	38803	IL4I1
3	54121936	54122037	102	22	0.381434	0.127353	0.254081	109.474	CG	Intron	ENST00000666932/ENSG00000286353, intron 2 of 2	ENSG00000286353	3340
12	3077428	3077665	238	68	0.152791	0.406798	-0.254007	-326.89	CG	Promoter	<=1kb	ENSG00000011105	73	TSPAN9
15	73752199	73752296	98	16	0.109014	0.362964	-0.25395	-72.6085	CG	Promoter	1-2kb	ENSG00000205363	1055	INSYN1
19	26465836	26465917	82	5	0.523051	0.776962	-0.253912	-20.9276	CG	Distal Intergenic		ENSG00000279882	1173748
3	9397316	9397429	114	12	0.133546	0.387357	-0.253811	-53.2382	CG	Promoter	1-2kb	ENSG00000206573	1150	THUMPD3-AS1
12	6766923	6767000	78	27	0.209006	0.462778	-0.253771	-120.772	CG	Promoter	<=1kb	ENSG00000089693	475	MLF2
X	231956	232009	54	6	0.165757	0.419482	-0.253725	-29.1268	CG	Distal Intergenic		ENSG00000228572	-21734
X	69504806	69504865	60	21	0.497999	0.24449	0.253508	101.102	CG	Promoter	<=1kb	ENSG00000130054	480	NALF2
11	61891529	61891600	72	15	0.0849538	0.338431	-0.253478	-93.5679	CG	Promoter	<=1kb	ENSG00000221968	451	FADS3
1	9910491	9910581	91	12	0.120383	0.373589	-0.253206	-63.9779	CG	Promoter	<=1kb	ENSG00000178585	-155	CTNNBIP1
X	630552	630703	152	30	0.698136	0.444952	0.253184	149.123	CG	5' UTR		ENSG00000185960	6208	SHOX
22	50507817	50507899	83	11	0.349885	0.0968726	0.253013	53.0337	CG	Promoter	<=1kb	ENSG00000100258	-115	LMF2
15	75647484	75647566	83	20	0.128133	0.381056	-0.252924	-89.6064	CG	Promoter	1-2kb	ENSG00000177971	1140	IMP3
15	23303679	23303919	241	82	0.382262	0.129361	0.252901	452.581	CG	Distal Intergenic		ENSG00000274471	-5688
22	38755634	38755825	192	55	0.406785	0.154006	0.25278	286.299	CG	5' UTR		ENSG00000100242	38318	SUN2
1	42035741	42036103	363	65	0.168431	0.421167	-0.252737	-299.063	CG	Promoter	<=1kb	ENSG00000127124	0	HIVEP3
11	45885839	45885990	152	33	0.117379	0.370097	-0.252718	-175.499	CG	Promoter	<=1kb	ENSG00000121653	188	MAPK8IP1
6	143537009	143537320	312	90	0.166609	0.419092	-0.252482	-442.722	CG	Promoter	<=1kb	ENSG00000112419	164	PHACTR2
3	129893262	129893415	154	36	0.121338	0.373804	-0.252466	-198.787	CG	Promoter	<=1kb	ENSG00000172765	296	TMCC1
7	73154696	73154882	187	23	0.138768	0.391166	-0.252399	-103.785	CG	Promoter	<=1kb	ENSG00000274570	549	SPDYE10
13	45341006	45341195	190	40	0.371482	0.119099	0.252383	220.318	CG	Promoter	<=1kb	ENSG00000133112	89	TPT1
8	6834916	6835057	142	28	0.114386	0.366753	-0.252367	-138.02	CG	Promoter	<=1kb	ENSG00000275591	467	XKR5
11	53548776	53548826	51	4	0.828968	0.576604	0.252364	15.9716	CG	Distal Intergenic		ENSG00000237610	-1042654	OR4C50P
19	49441452	49441534	83	12	0.400524	0.14829	0.252234	57.0046	CG	Promoter	<=1kb	ENSG00000104888	826	SLC17A7
14	88323437	88323522	86	12	0.364677	0.112577	0.2521	59.3191	CG	Intron	ENST00000340700/ENSG00000100433, intron 1 of 6	ENSG00000100433	3385	KCNK10
11	64036129	64036237	109	21	0.107518	0.359547	-0.25203	-103.873	CG	Promoter	<=1kb	ENSG00000126500	198	FLRT1
3	38649794	38649906	113	30	0.10755	0.359499	-0.251949	-196.078	CG	Promoter	<=1kb	ENSG00000183873	-107	SCN5A
11	910861	910931	71	12	0.186349	0.438192	-0.251842	-59.3587	CG	Intron	ENST00000449825/ENSG00000177830, intron 1 of 12	ENSG00000177830	4127	CHID1
14	69547762	69547848	87	11	0.706237	0.454526	0.251712	53.432	CG	Distal Intergenic		ENSG00000244237	13622	RPL24P3
6	143060599	143060797	199	50	0.107934	0.359602	-0.251668	-286.159	CG	Promoter	<=1kb	ENSG00000146416	103	AIG1
X	24465256	24465410	155	44	0.13647	0.388118	-0.251648	-291.018	CG	Promoter	<=1kb	ENSG00000067992	12	PDK3
22	48490842	48490940	99	17	0.626129	0.374501	0.251628	82.5142	CG	Promoter	1-2kb	ENSG00000219438	1289	TAFA5
17	73953168	73953239	72	11	0.65728	0.405671	0.251608	42.527	CG	Distal Intergenic		ENSG00000285648	-3262
11	110712276	110712596	321	92	0.116279	0.367874	-0.251595	-513.521	CG	Promoter	<=1kb	ENSG00000137727	593	ARHGAP20
3	122514589	122514667	79	22	0.101283	0.352657	-0.251374	-132.419	CG	Promoter	<=1kb	ENSG00000114030	278	KPNA1
20	64316399	64316504	106	23	0.698954	0.447718	0.251236	125.563	CG	Distal Intergenic		ENSG00000274727	11468	IQSEC3P3
9	36136627	36136817	191	52	0.160677	0.411885	-0.251208	-264.656	CG	Promoter	<=1kb	ENSG00000122694	91	GLIPR2
19	15432529	15432655	127	29	0.375286	0.124091	0.251195	146.607	CG	Exon	ENST00000674001/ENSG00000011451, exon 1 of 9	ENSG00000011451	17301	WIZ
11	568179	568274	96	20	0.428638	0.177515	0.251123	94.2747	CG	Promoter	<=1kb	ENSG00000199038	0	MIR210
18	80033800	80034404	605	24	0.154772	0.405873	-0.251101	-112.31	CG	Promoter	<=1kb	ENSG00000101546	0	RBFA
18	62715468	62715626	159	26	0.350592	0.0998898	0.250702	135.383	CG	Promoter	<=1kb	ENSG00000081913	0	PHLPP1
12	82687294	82687388	95	24	0.405868	0.155186	0.250682	125.926	CG	Promoter	<=1kb	ENSG00000179104	414	TMTC2
6	63423776	63423836	61	5	0.638955	0.889637	-0.250681	-20.8762	CG	Intron	ENST00000701584/ENSG00000289911, intron 2 of 5	ENSG00000289911	142394
10	115093053	115093190	138	26	0.110385	0.36106	-0.250675	-141.292	CG	Promoter	<=1kb	ENSG00000107518	-175	ATRNL1
13	100674389	100674683	295	88	0.365657	0.114989	0.250668	549.122	CG	Promoter	<=1kb	ENSG00000125247	410	TMTC4
1	6180090	6180150	61	15	0.119008	0.369671	-0.250664	-75.2556	CG	Promoter	<=1kb	ENSG00000116254	171	CHD5
15	84444199	84444314	116	19	0.124978	0.375598	-0.25062	-74.361	CG	Distal Intergenic		ENSG00000259774	21581	LOC103171574
10	6580377	6580438	62	11	0.428103	0.177496	0.250608	49.9076	CG	Promoter	<=1kb	ENSG00000237943	0	PRKCQ-AS1
9	71768906	71769043	138	20	0.391119	0.140511	0.250607	102.313	CG	Intron	ENST00000545719/ENSG00000135048, intron 2 of 2	ENSG00000135048	47647	CEMIP2
7	75409832	75409942	111	15	0.682396	0.932977	-0.250581	-72.741	CG	Intron	ENST00000430211/ENSG00000178809, intron 5 of 6	ENSG00000178809	14769	TRIM73
16	9092380	9092556	177	40	0.166925	0.417487	-0.250562	-198.742	CG	Promoter	<=1kb	ENSG00000182831	736	HAPSTR1
14	105181066	105181134	69	15	0.12648	0.377029	-0.25055	-70.886	CG	Promoter	<=1kb	ENSG00000183828	189	NUDT14
11	76380667	76380832	166	41	0.113352	0.363876	-0.250524	-205.501	CG	Promoter	<=1kb	ENSG00000137492	300	THAP12
2	9206632	9206709	78	24	0.180754	0.431234	-0.25048	-126.071	CG	Promoter	<=1kb	ENSG00000151693	-56	ASAP2
6	51874813	51875006	194	27	0.673669	0.423231	0.250438	132.809	CG	Intron	ENST00000371117/ENSG00000170927, intron 46 of 66	ENSG00000170927	212607	PKHD1
9	136712198	136712335	138	39	0.178111	0.42851	-0.250399	-187.911	CG	Promoter	<=1kb	ENSG00000165716	-237	DIPK1B
5	108380751	108380804	54	8	0.365644	0.115257	0.250387	37.9547	CG	Promoter	1-2kb	ENSG00000145743	1294	FBXL17
7	116499486	116499559	74	18	0.137581	0.387768	-0.250188	-85.5699	CG	Intron	ENST00000477018/ENSG00000105971, intron 10 of 10	ENSG00000105971	212106	CAV2
X	1392700	1392917	218	58	0.129489	0.379412	-0.249923	-295.977	CG	Promoter	<=1kb	ENSG00000169100	-587	SLC25A6
15	82047245	82047315	71	21	0.117829	0.367667	-0.249838	-136.02	CG	Promoter	1-2kb	ENSG00000183496	-1126	MEX3B
4	77819049	77819157	109	20	0.134625	0.384336	-0.249711	-107.837	CG	Promoter	<=1kb	ENSG00000138767	458	CNOT6L
13	23375289	23375530	242	71	0.363428	0.113778	0.249651	453.554	CG	5' UTR		ENSG00000151835	58233	SACS
8	143952026	143952167	142	21	0.130337	0.379897	-0.24956	-90.1207	CG	Intron	ENST00000354958/ENSG00000178209, intron 1 of 31	ENSG00000178209	24567	PLEC
7	158587652	158587760	109	21	0.122943	0.372184	-0.249241	-111.906	CG	Promoter	<=1kb	ENSG00000155093	63	PTPRN2
22	29306895	29307000	106	20	0.16037	0.409472	-0.249101	-104.927	CG	Promoter	<=1kb	ENSG00000185340	277	GAS2L1
1	33349858	33349960	103	20	0.385943	0.136901	0.249042	114.263	CG	5' UTR		ENSG00000134686	81135	PHC2
X	33726591	33726649	59	11	0.479836	0.728753	-0.248916	-41.9203	CG	Promoter	<=1kb	ENSG00000233928	254
5	1523332	1523454	123	20	0.37281	0.123968	0.248843	114.11	CG	Promoter	<=1kb	ENSG00000153395	508	LPCAT1
17	48564446	48564546	101	14	0.130415	0.37925	-0.248835	-72.3923	CG	Intron	ENST00000465846/ENSG00000233101, intron 2 of 3	ENSG00000120093	40366	HOXB3
5	72848713	72848875	163	47	0.385817	0.13706	0.248756	257.056	CG	Intron	ENST00000680533/ENSG00000083312, intron 2 of 23	ENSG00000083312	32401	TNPO1
16	50368609	50368712	104	25	0.40432	0.155603	0.248717	127.924	CG	Promoter	<=1kb	ENSG00000166164	276	BRD7
16	2471347	2471472	126	37	0.400998	0.152432	0.248565	176.652	CG	Promoter	<=1kb	ENSG00000162068	50	NTN3
15	40441182	40441425	244	17	0.133151	0.381423	-0.248271	-84.3045	CG	Promoter	1-2kb	ENSG00000140320	1461	BAHD1
6	151390800	151390916	117	35	0.410579	0.162373	0.248207	167.627	CG	Promoter	<=1kb	ENSG00000181472	643	ZBTB2
13	73059600	73059729	130	32	0.454756	0.206568	0.248188	140.656	CG	Intron	ENST00000477333/ENSG00000102554, intron 1 of 1	ENSG00000102554	4624	KLF5
2	152335207	152335340	134	32	0.117683	0.365859	-0.248175	-174.747	CG	Promoter	<=1kb	ENSG00000157827	33	FMNL2
9	137295350	137295401	52	10	0.459233	0.211156	0.248077	53.1753	CG	Promoter	<=1kb	ENSG00000260996	320
3	133573671	133573741	71	26	0.374379	0.126396	0.247983	142	CG	Promoter	<=1kb	ENSG00000091527	0	CDV3
9	16871434	16871625	192	34	0.127062	0.374921	-0.247859	-162.225	CG	Promoter	<=1kb	ENSG00000173068	-591	BNC2
9	98192582	98192701	120	45	0.427123	0.179474	0.247649	217.227	CG	Promoter	<=1kb	ENSG00000106789	0	CORO2A
10	49762222	49762322	101	34	0.401891	0.154366	0.247525	177.667	CG	Promoter	<=1kb	ENSG00000197444	57	OGDHL
2	130692797	130692904	108	18	0.181615	0.429053	-0.247438	-78.7656	CG	Promoter	<=1kb	ENSG00000223349	866
11	119728946	119729037	92	25	0.404991	0.157586	0.247405	132.435	CG	Promoter	<=1kb	ENSG00000110400	163	NECTIN1
20	1894620	1894713	94	23	0.401368	0.154005	0.247363	112.604	CG	Promoter	<=1kb	ENSG00000198053	453	SIRPA
3	46812239	46812319	81	13	0.309214	0.556464	-0.247251	-50.4947	CG	Promoter	<=1kb	ENSG00000206549	255
3	75609577	75609717	141	13	0.843576	0.596409	0.247167	59.8562	CG	Distal Intergenic		ENSG00000244222	-9904	OR7E121P
12	53231999	53232162	164	36	0.15292	0.399835	-0.246916	-147.045	CG	Promoter	<=1kb	ENSG00000172819	818	RARG
8	1823864	1823962	99	13	0.126913	0.373777	-0.246865	-66.8469	CG	Promoter	<=1kb	ENSG00000104728	0	ARHGEF10
9	85940975	85941171	197	50	0.113538	0.360219	-0.246682	-313.733	CG	Promoter	<=1kb	ENSG00000135040	0	NAA35
19	58059381	58059499	119	20	0.413688	0.167279	0.246408	84.7129	CG	Promoter	<=1kb	ENSG00000176293	142	ZNF135
2	104854906	104855474	569	88	0.421089	0.174693	0.246396	449.545	CG	Promoter	1-2kb	ENSG00000198914	1619	POU3F3
1	169105997	169106060	64	13	0.169967	0.41631	-0.246343	-61.2745	CG	Promoter	<=1kb	ENSG00000143153	300	ATP1B1
1	110210665	110210761	97	26	0.409837	0.163581	0.246256	131.53	CG	Promoter	<=1kb	ENSG00000116396	351	KCNC4
1	16980533	16980706	174	51	0.149189	0.395444	-0.246255	-286.266	CG	Promoter	<=1kb	ENSG00000117122	0	MFAP2
19	7645747	7645806	60	5	0.804087	0.557906	0.246181	19.8961	CG	Exon	ENST00000698370/ENSG00000076944, exon 13 of 13	ENSG00000076944	8975	STXBP2
17	17681846	17681942	97	18	0.114188	0.360296	-0.246109	-90.6783	CG	Promoter	<=1kb	ENSG00000108557	388	RAI1
6	64417696	64417755	60	5	0.714592	0.960684	-0.246092	-20.8145	CG	Intron	ENST00000503581/ENSG00000188107, intron 28 of 42	ENSG00000188107	1289471	EYS
5	2748569	2748660	92	27	0.652596	0.406504	0.246092	167.465	CG	Exon	ENST00000382611/ENSG00000170561, exon 3 of 5	ENSG00000170561	3017	IRX2
2	219060788	219060895	108	31	0.0991186	0.345012	-0.245893	-231.328	CG	Promoter	<=1kb	ENSG00000163501	26	IHH
X	19121894	19121993	100	30	0.163899	0.409613	-0.245714	-139.759	CG	Promoter	<=1kb	ENSG00000173698	644	ADGRG2
12	113476700	113476852	153	28	0.355436	0.109811	0.245625	118.738	CG	Intron	ENST00000551357/ENSG00000257935, intron 1 of 1	ENSG00000257935	4719
1	9689602	9689759	158	36	0.134359	0.379902	-0.245543	-172.96	CG	5' UTR		ENSG00000171608	59713	PIK3CD
5	132747182	132747390	209	53	0.118695	0.363965	-0.24527	-310.66	CG	Promoter	<=1kb	ENSG00000205089	-36	CCNI2
21	11429973	11430037	65	7	0.480476	0.725721	-0.245246	-24.2957	CG	Distal Intergenic		ENSG00000277282	-780138	IGHV1OR21-1
20	49482663	49482898	236	39	0.142307	0.387397	-0.24509	-192.146	CG	Promoter	1-2kb	ENSG00000158445	1399	KCNB1
17	65056089	65056260	172	40	0.14834	0.393419	-0.245078	-183.12	CG	Promoter	<=1kb	ENSG00000120063	480	GNA13
5	497906	498102	197	20	0.606467	0.851443	-0.244977	-117.022	CG	Intron	ENST00000264938/ENSG00000066230, intron 1 of 16	ENSG00000066230	26347	SLC9A3
3	141487297	141487476	180	22	0.366232	0.12129	0.244943	117.716	CG	Promoter	<=1kb	ENSG00000155903	270	RASA2
1	6260973	6261090	118	45	0.204665	0.449507	-0.244842	-231.81	CG	Promoter	<=1kb	ENSG00000158292	8	GPR153
7	100271652	100271769	118	20	0.359463	0.114649	0.244814	104.594	CG	Promoter	<=1kb	ENSG00000239521	214
2	197310339	197310423	85	15	0.130192	0.374741	-0.24455	-79.1906	CG	Promoter	<=1kb	ENSG00000065413	750	ANKRD44
5	143403861	143404043	183	36	0.363882	0.119553	0.24433	191.671	CG	5' UTR		ENSG00000113580	31469	NR3C1
X	23743125	23743368	244	68	0.174334	0.418647	-0.244313	-313.447	CG	5' UTR		ENSG00000123130	23107	ACOT9
16	72660	72757	98	28	0.405277	0.160972	0.244306	112.152	CG	Intron	ENST00000450643/ENSG00000007384, intron 1 of 4	ENSG00000007384	3598	RHBDF1
8	102810810	102810920	111	28	0.112094	0.356392	-0.244299	-167.063	CG	Distal Intergenic		ENSG00000253669	5293
22	38074299	38074477	179	34	0.588619	0.832902	-0.244283	-222.822	CG	Exon	ENST00000404072/ENSG00000100151, exon 12 of 13	ENSG00000100151	17988	PICK1
8	130443275	130443377	103	17	0.0917457	0.33596	-0.244214	-103.142	CG	Promoter	<=1kb	ENSG00000153317	297	ASAP1
2	237967172	237967359	188	72	0.395994	0.152023	0.243971	460.213	CG	Promoter	<=1kb	ENSG00000184182	345	UBE2F
3	72888185	72888357	173	50	0.43228	0.188344	0.243936	257.738	CG	Promoter	<=1kb	ENSG00000172986	139	GXYLT2
9	136687125	136687207	83	28	0.403538	0.159721	0.243817	144.352	CG	Promoter	<=1kb	ENSG00000169692	250	AGPAT2
19	17323759	17323833	75	23	0.723316	0.479546	0.24377	115.208	CG	3' UTR		ENSG00000074855	11022	ANO8
10	133423421	133423534	114	40	0.220847	0.464569	-0.243721	-205.277	CG	Promoter	1-2kb	ENSG00000203772	1091	SPRN
7	100626579	100626678	100	10	0.0986118	0.342087	-0.243475	-41.3495	CG	Exon	ENST00000461176/ENSG00000106327, exon 2 of 2	ENSG00000106327	16101	TFR2
X	3843204	3843360	157	44	0.151508	0.39494	-0.243433	-241.774	CG	Exon	ENST00000475317/ENSG00000285756, exon 1 of 4	ENSG00000285756	94495	LOC389906
12	54588498	54588631	134	38	0.165468	0.408853	-0.243385	-177.808	CG	Promoter	<=1kb	ENSG00000135447	28	PPP1R1A
16	56632155	56632325	171	37	0.125615	0.368919	-0.243304	-200.365	CG	Promoter	<=1kb	ENSG00000205364	-334	MT1M
1	232630136	232630291	156	26	0.12462	0.367897	-0.243277	-141.311	CG	Promoter	<=1kb	ENSG00000116991	280	SIPA1L2
19	29665400	29665531	132	35	0.158784	0.402029	-0.243246	-182.217	CG	Promoter	<=1kb	ENSG00000166289	0	PLEKHF1
5	32444264	32444564	301	51	0.362055	0.118939	0.243115	245.173	CG	Promoter	<=1kb	ENSG00000056097	176	ZFR
3	108090997	108091163	167	56	0.117832	0.360883	-0.243051	-371.652	CG	Promoter	<=1kb	ENSG00000196776	699	CD47
16	425590	425985	396	70	0.121322	0.364362	-0.24304	-401.344	CG	Promoter	<=1kb	ENSG00000090565	0	RAB11FIP3
1	55215349	55215491	143	28	0.419326	0.17672	0.242606	127.478	CG	Promoter	<=1kb	ENSG00000162402	0	USP24
17	44219364	44219447	84	16	0.0968293	0.339431	-0.242601	-92.2294	CG	5' UTR		ENSG00000108312	2179	UBTF
11	61917309	61917732	424	114	0.150658	0.393249	-0.242591	-606.874	CG	5' UTR		ENSG00000167994	2537	RAB3IL1
11	125904187	125904267	81	26	0.3757	0.133128	0.242571	136.038	CG	Promoter	<=1kb	ENSG00000109832	839	DDX25
12	8697881	8698000	120	55	0.417529	0.175186	0.242343	269.277	CG	5' UTR		ENSG00000166532	16281	RIMKLB
18	9614714	9614811	98	28	0.157403	0.399741	-0.242338	-142.548	CG	Promoter	<=1kb	ENSG00000154845	429	PPP4R1
7	79453941	79454007	67	9	0.111149	0.353482	-0.242333	-46.6776	CG	Promoter	1-2kb	ENSG00000234456	1064	MAGI2-AS3
13	25372348	25372498	151	36	0.403475	0.161154	0.242321	189.017	CG	Promoter	<=1kb	ENSG00000132932	374	ATP8A2
16	68645451	68645523	73	14	0.344137	0.101856	0.242281	63.1634	CG	Exon	ENST00000562172/ENSG00000260577, exon 2 of 2	ENSG00000062038	9262	CDH3
2	127387469	127387530	62	16	0.202089	0.444307	-0.242218	-76.2885	CG	Promoter	<=1kb	ENSG00000169967	935	MAP3K2
19	51314276	51314340	65	5	0.569423	0.811533	-0.242111	-24.8826	CG	Intron	ENST00000270642/ENSG00000142549, intron 1 of 7	ENSG00000142549	2632	IGLON5
11	66466987	66467039	53	8	0.130297	0.372283	-0.241985	-38.7921	CG	Promoter	<=1kb	ENSG00000174516	660	PELI3
5	73448021	73448183	163	44	0.390342	0.148361	0.241981	250.638	CG	Promoter	<=1kb	ENSG00000251493	594	FOXD1
1	9182406	9182477	72	21	0.132673	0.374625	-0.241953	-109.197	CG	Intron	ENST00000635271/ENSG00000234546, intron 1 of 2	ENSG00000228526	16429	MIR34AHG
11	2136809	2136890	82	13	0.394751	0.636704	-0.241953	-59.2992	CG	Intron	ENST00000381395/ENSG00000167244, intron 1 of 3	ENSG00000129965	24319	INS-IGF2
11	43942493	43942644	152	46	0.154757	0.396709	-0.241951	-245.488	CG	Promoter	<=1kb	ENSG00000187479	0	C11orf96
22	31944665	31944809	145	41	0.174692	0.416415	-0.241723	-215.393	CG	Promoter	<=1kb	ENSG00000128245	143	YWHAH
11	111299563	111299703	141	40	0.12147	0.362679	-0.241209	-215.566	CG	5' UTR		ENSG00000196167	5795	COLCA1
12	120904187	120904300	114	52	0.164703	0.405853	-0.241149	-316.72	CG	Promoter	<=1kb	ENSG00000157837	58	SPPL3
18	36298175	36298236	62	15	0.163767	0.404903	-0.241136	-71.8022	CG	Promoter	<=1kb	ENSG00000134775	462	FHOD3
X	627181	627285	105	12	0.272528	0.513535	-0.241007	-53.2392	CG	Intron	ENST00000381578/ENSG00000185960, intron 1 of 5	ENSG00000185960	2837	SHOX
3	128433089	128433148	60	24	0.118788	0.35972	-0.240932	-150.707	CG	Distal Intergenic		ENSG00000242049	-30446	DNAJB8-AS1
22	50261472	50261720	249	65	0.157142	0.397903	-0.24076	-307.72	CG	Promoter	<=1kb	ENSG00000188130	0	MAPK12
6	169724360	169724431	72	13	0.105202	0.345932	-0.24073	-64.8516	CG	Promoter	1-2kb	ENSG00000130024	1135	PHF10
7	155297407	155297625	219	60	0.37135	0.130702	0.240648	344.248	CG	Promoter	<=1kb	ENSG00000273117	0
17	79836031	79836174	144	21	0.745898	0.505417	0.240481	99.2341	CG	Intron	ENST00000269397/ENSG00000141582, intron 3 of 4	ENSG00000141582	3266	CBX4
7	122886131	122886357	227	60	0.093803	0.334201	-0.240398	-380.83	CG	Promoter	<=1kb	ENSG00000081803	402	CADPS2
22	37097975	37098088	114	20	0.626576	0.86667	-0.240094	-103.157	CG	Intron	ENST00000346753/ENSG00000187045, intron 3 of 17	ENSG00000187045	11625	TMPRSS6
12	48818425	48818523	99	10	0.0761102	0.315878	-0.239767	-52.6613	CG	5' UTR		ENSG00000167535	4631	CACNB3
7	152435414	152435549	136	49	0.427839	0.188083	0.239756	275.367	CG	Promoter	1-2kb	ENSG00000055609	1095	KMT2C
3	196432139	196432415	277	52	0.125486	0.364845	-0.239359	-234.149	CG	Promoter	<=1kb	ENSG00000163960	15	UBXN7
7	55738618	55738696	79	7	0.585589	0.824902	-0.239313	-27.879	CG	Promoter	1-2kb	ENSG00000237799	1839
11	6186294	6186373	80	9	0.571461	0.810773	-0.239312	-34.4529	CG	Promoter	<=1kb	ENSG00000254444	-718
5	6448792	6448872	81	28	0.141188	0.380434	-0.239246	-157.005	CG	Promoter	<=1kb	ENSG00000215218	0	UBE2QL1
8	142449648	142449826	179	59	0.389586	0.150372	0.239215	296.517	CG	Promoter	<=1kb	ENSG00000181790	218	ADGRB1
17	978724	978803	80	16	0.361278	0.122304	0.238973	74.854	CG	Promoter	<=1kb	ENSG00000167693	973	NXN
9	134013832	134013992	161	35	0.701704	0.940613	-0.238909	-222.185	CG	Distal Intergenic		ENSG00000235106	-11489	BRD3OS
4	82561764	82561894	131	25	0.131869	0.370732	-0.238862	-128.645	CG	Promoter	<=1kb	ENSG00000249242	463	TMEM150C
10	131891782	131891838	57	7	0.545865	0.784626	-0.238761	-27.9165	CG	Promoter	<=1kb	ENSG00000283095	142
21	43107377	43107489	113	23	0.136656	0.375412	-0.238755	-115.583	CG	Promoter	<=1kb	ENSG00000160201	81	U2AF1
13	24343474	24343548	75	5	0.68092	0.919635	-0.238715	-22.3713	CG	Distal Intergenic		ENSG00000261498	12024	LINC00566
21	36130073	36130149	77	8	0.151015	0.389706	-0.238692	-37.7626	CG	Promoter	<=1kb	ENSG00000226054	-340
9	504622	504725	104	26	0.143711	0.382328	-0.238618	-130.991	CG	5' UTR		ENSG00000107104	34331	KANK1
5	47862603	47862688	86	7	0.912433	0.673848	0.238585	31.5557	CG	Distal Intergenic		ENSG00000250122	1972387
7	66292614	66292712	99	13	0.584988	0.823517	-0.23853	-65.9231	CG	Intron	ENST00000480281/ENSG00000169902, intron 2 of 4	ENSG00000169902	87297	TPST1
9	64712296	64712384	89	9	0.547346	0.785712	-0.238366	-48.3553	CG	Distal Intergenic		ENSG00000225883	-2985	BMS1P11
17	55422085	55422185	101	29	0.395837	0.15758	0.238257	120.183	CG	Promoter	<=1kb	ENSG00000108960	-161	MMD
9	37576166	37576373	208	63	0.330913	0.0927379	0.238176	421.136	CG	Promoter	<=1kb	ENSG00000147912	7	FBXO10
16	48384712	48384779	68	5	0.37181	0.133738	0.238073	24.4582	CG	Intron	ENST00000568007/ENSG00000196470, intron 5 of 6	ENSG00000196470	63623	SIAH1
19	26966315	26966400	86	5	0.816469	0.578527	0.237942	17.8965	CG	Distal Intergenic		ENSG00000279882	673265
5	172454297	172454431	135	46	0.397704	0.159812	0.237892	229.741	CG	Promoter	<=1kb	ENSG00000174705	94	SH3PXD2B
7	105876775	105876912	138	42	0.194611	0.432453	-0.237841	-196.085	CG	Promoter	<=1kb	ENSG00000128536	0	CDHR3
8	686945	687003	59	6	0.450565	0.688399	-0.237833	-25.6416	CG	Intron	ENST00000522706/ENSG00000104714, intron 1 of 3	ENSG00000104714	51103	ERICH1
8	1050969	1051053	85	7	0.736452	0.49871	0.237742	29.2739	CG	Intron	ENST00000637795/ENSG00000198010, intron 2 of 14	ENSG00000198010	313341	DLGAP2
3	46883440	46883533	94	21	0.0881073	0.325782	-0.237675	-129.47	CG	5' UTR		ENSG00000160801	5719	PTH1R
3	37999232	37999318	87	13	0.19955	0.437156	-0.237607	-60.6931	CG	Exon	ENST00000463080/ENSG00000136059, exon 1 of 5	ENSG00000136059	11173	VILL
19	1285712	1285779	68	10	0.423586	0.186081	0.237504	46.3387	CG	Promoter	<=1kb	ENSG00000099617	-94	EFNA2
22	16609081	16609160	80	14	0.254008	0.491468	-0.23746	-73.2323	CG	Intron	ENST00000558085/ENSG00000290418, intron 1 of 2	ENSG00000283633	7170
13	20232183	20232469	287	86	0.11515	0.352605	-0.237455	-501.203	CG	Promoter	<=1kb	ENSG00000121742	0	GJB6
3	11154326	11154445	120	27	0.406074	0.168694	0.237381	138.529	CG	Intron	ENST00000438284/ENSG00000196639, intron 1 of 1	ENSG00000196639	17233	HRH1
20	63499283	63499481	199	41	0.364966	0.127733	0.237234	178.627	CG	Promoter	<=1kb	ENSG00000101210	-44	EEF1A2
12	99984557	99984650	94	9	0.131245	0.368474	-0.237229	-39.4489	CG	Promoter	<=1kb	ENSG00000185046	286	ANKS1B
19	50639470	50639572	103	19	0.505091	0.267975	0.237116	86.1679	CG	Promoter	<=1kb	ENSG00000213023	309	SYT3
5	91380432	91380497	66	14	0.118601	0.355655	-0.237055	-57.688	CG	Exon	ENST00000625713/ENSG00000281357, exon 1 of 3	ENSG00000113369	2820	ARRDC3
5	77211004	77211142	139	41	0.349193	0.112152	0.237041	252.668	CG	Promoter	<=1kb	ENSG00000113231	555	PDE8B
X	49171752	49171846	95	12	0.365938	0.128925	0.237013	54.0731	CG	Promoter	<=1kb	ENSG00000102007	-52	PLP2
2	69387086	69387244	159	40	0.113054	0.35004	-0.236986	-245.933	CG	Promoter	<=1kb	ENSG00000198380	6	GFPT1
15	74541172	74541261	90	14	0.369546	0.132676	0.23687	67.6925	CG	Promoter	<=1kb	ENSG00000179361	0	ARID3B
12	125186174	125186652	479	53	0.138792	0.37566	-0.236868	-293.113	CG	Promoter	<=1kb	ENSG00000139364	0	TMEM132B
12	26114353	26114545	193	36	0.355824	0.118978	0.236846	189.48	CG	Distal Intergenic		ENSG00000123096	-7446	SSPN
8	12951657	12951790	134	34	0.38432	0.147679	0.236641	192.165	CG	5' UTR		ENSG00000250305	6015	TRMT9B
17	7214531	7214713	183	29	0.358202	0.121565	0.236637	138.226	CG	Intron	ENST00000399506/ENSG00000132535, intron 1 of 19	ENSG00000132535	5128	DLG4
2	172084721	172084842	122	20	0.0986921	0.335273	-0.236581	-92.9198	CG	Promoter	<=1kb	ENSG00000144355	0	DLX1
14	93115173	93115325	153	45	0.371826	0.135295	0.23653	221.762	CG	Promoter	<=1kb	ENSG00000100605	995	ITPK1
2	97663602	97663767	166	53	0.359661	0.123172	0.236489	352.181	CG	Promoter	<=1kb	ENSG00000115073	277	ACTR1B
21	44285855	44285987	133	40	0.22184	0.458249	-0.236409	-210.672	CG	Promoter	<=1kb	ENSG00000160224	17	AIRE
9	134326360	134326603	244	88	0.395534	0.159208	0.236326	485.276	CG	5' UTR		ENSG00000186350	9262	RXRA
3	184261443	184261503	61	13	0.121801	0.357899	-0.236097	-63.1721	CG	Promoter	<=1kb	ENSG00000163888	50	CAMK2N2
2	32357079	32357312	234	61	0.341296	0.105276	0.23602	324.793	CG	Promoter	<=1kb	ENSG00000115760	56	BIRC6
6	138693420	138693550	131	31	0.143894	0.379913	-0.236019	-162.259	CG	Promoter	<=1kb	ENSG00000225177	872	LOC124900217
6	158168213	158168417	205	59	0.109465	0.345005	-0.235541	-321.929	CG	Promoter	<=1kb	ENSG00000122335	0	SERAC1
2	219484692	219484984	293	82	0.114011	0.349545	-0.235534	-464.093	CG	Exon	ENST00000312358/ENSG00000072195, exon 30 of 41	ENSG00000072195	49849	SPEG
15	57591875	57591972	98	16	0.36681	0.131475	0.235335	76.8358	CG	Promoter	<=1kb	ENSG00000137878	0	GCOM1
4	186105242	186105385	144	26	0.391736	0.156484	0.235252	127.678	CG	Promoter	<=1kb	ENSG00000109794	823	FAM149A
18	51197847	51197957	111	18	0.122849	0.358076	-0.235227	-81.3035	CG	Intron	ENST00000591040/ENSG00000176624, intron 1 of 1	ENSG00000176624	20376	MEX3C
14	103529113	103529258	146	36	0.12568	0.360826	-0.235147	-186.344	CG	Promoter	<=1kb	ENSG00000166166	0	TRMT61A
16	30370233	30370400	168	51	0.386822	0.151686	0.235136	257.104	CG	Promoter	<=1kb	ENSG00000169221	94	TBC1D10B
10	132307752	132307942	191	71	0.113172	0.348214	-0.235041	-450.366	CG	5' UTR		ENSG00000165752	23905	STK32C
1	148844418	148844475	58	10	0.343891	0.108886	0.235005	48.1663	CG	5' UTR		ENSG00000178104	36278	PDE4DIP
15	31215800	31215929	130	37	0.144977	0.379953	-0.234975	-190.835	CG	Promoter	<=1kb	ENSG00000259448	178
2	91477105	91477221	117	22	0.588191	0.823031	-0.23484	-138.181	CG	Distal Intergenic		ENSG00000230964	-101257
15	90956914	90957055	142	14	0.130699	0.365536	-0.234836	-73.304	CG	Exon	ENST00000555737/ENSG00000166965, exon 3 of 6	ENSG00000166965	2033	RCCD1
16	30335262	30335346	85	24	0.166019	0.400846	-0.234827	-115.492	CG	Promoter	<=1kb	ENSG00000291266	49	SMG1P5
11	120169086	120169336	251	73	0.384554	0.149805	0.234749	393.05	CG	Exon	ENST00000530303/ENSG00000176984, exon 1 of 2	ENSG00000137699	16193	TRIM29
1	211830323	211830480	158	43	0.395531	0.160847	0.234684	224.487	CG	Promoter	<=1kb	ENSG00000123684	283	LPGAT1
22	45164281	45164388	108	27	0.144855	0.379371	-0.234516	-141.43	CG	Promoter	<=1kb	ENSG00000093000	356	NUP50
9	127568523	127568594	72	13	0.384289	0.149776	0.234513	57.7511	CG	Intron	ENST00000373314/ENSG00000136830, intron 1 of 13	ENSG00000136830	10395	NIBAN2
3	184229253	184229391	139	23	0.349658	0.115196	0.234462	101.662	CG	Promoter	<=1kb	ENSG00000145198	-194	VWA5B2
9	93576317	93576470	154	38	0.400814	0.166419	0.234396	162.148	CG	Promoter	<=1kb	ENSG00000197724	-114	PHF2
5	139648154	139648245	92	20	0.158071	0.392451	-0.23438	-94.6428	CG	Promoter	<=1kb	ENSG00000171604	855	CXXC5
20	17226734	17226823	90	27	0.37245	0.138256	0.234194	144.676	CG	Promoter	<=1kb	ENSG00000125851	627	PCSK2
16	642109	642473	365	101	0.101138	0.335321	-0.234182	-594.814	CG	Exon	ENST00000307650/ENSG00000172366, exon 2 of 5	ENSG00000172366	5292	MCRIP2
8	1974218	1974335	118	30	0.376119	0.141942	0.234178	152.115	CG	Promoter	<=1kb	ENSG00000176595	541	KBTBD11
2	181892083	181892183	101	17	0.13429	0.368336	-0.234046	-69.4392	CG	Promoter	<=1kb	ENSG00000138434	353	ITPRID2
10	132187139	132187189	51	13	0.159113	0.393102	-0.233989	-49.3823	CG	Promoter	<=1kb	ENSG00000151640	191	DPYSL4
2	236168342	236168393	52	13	0.388942	0.155014	0.233928	61.6612	CG	Promoter	<=1kb	ENSG00000168505	0	GBX2
16	88941109	88942043	935	108	0.185375	0.419273	-0.233898	-513.479	CG	5' UTR		ENSG00000129993	35164	CBFA2T3
11	110296656	110296878	223	51	0.098809	0.332675	-0.233866	-288.454	CG	Promoter	<=1kb	ENSG00000137710	0	RDX
1	1001735	1001828	94	14	0.149404	0.383183	-0.233779	-72.1877	CG	Promoter	<=1kb	ENSG00000187608	597	ISG15
20	58851881	58851992	112	23	0.55201	0.318308	0.233702	121.049	CG	Intron	ENST00000313949/ENSG00000087460, intron 1 of 12	ENSG00000087460	12163	GNAS
8	30384787	30385006	220	54	0.336971	0.103317	0.233653	286.233	CG	Promoter	<=1kb	ENSG00000157110	276	RBPMS
1	144077772	144077859	88	28	0.395017	0.161381	0.233636	125.805	CG	Distal Intergenic		ENSG00000276674	-7769
6	163415332	163415382	51	15	0.156158	0.38972	-0.233562	-61.0859	CG	Promoter	1-2kb	ENSG00000112531	1332	QKI
X	103064102	103064234	133	33	0.408631	0.17515	0.233481	132.747	CG	Promoter	<=1kb	ENSG00000133169	0	BEX1
4	185471357	185471428	72	11	0.363092	0.129851	0.233241	50.408	CG	Promoter	<=1kb	ENSG00000249679	0
19	44846331	44846416	86	19	0.129305	0.362431	-0.233126	-84.507	CG	Promoter	<=1kb	ENSG00000130202	156	NECTIN2
22	23180427	23180544	118	27	0.133178	0.366283	-0.233105	-112.988	CG	Promoter	<=1kb	ENSG00000186716	723	BCR
2	17878586	17878711	126	38	0.127935	0.361017	-0.233082	-251.599	CG	Promoter	<=1kb	ENSG00000170745	739	KCNS3
16	2655176	2655233	58	7	0.693767	0.9267	-0.232933	-31.4969	CG	Distal Intergenic		ENSG00000260176	-9962
17	7704995	7705119	125	27	0.365369	0.132536	0.232834	114.519	CG	Promoter	<=1kb	ENSG00000108947	-83	EFNB3
2	144332590	144332696	107	38	0.373988	0.1413	0.232688	213.111	CG	Promoter	<=1kb	ENSG00000121964	-22	GTDC1
5	2197123	2197276	154	19	0.272451	0.505081	-0.232631	-96.73	CG	Distal Intergenic		ENSG00000201026	12413
10	86711455	86711589	135	12	0.3812	0.148722	0.232478	53.5103	CG	Intron	ENST00000688001/ENSG00000122367, intron 8 of 12	ENSG00000122367	44670	LDB3
12	6607140	6607391	252	57	0.341487	0.109045	0.232441	276.912	CG	Promoter	<=1kb	ENSG00000285238	0
6	20212578	20212699	122	27	0.368329	0.135974	0.232355	119.684	CG	Promoter	<=1kb	ENSG00000227803	491
13	29595754	29595829	76	15	0.129356	0.361544	-0.232188	-79.1517	CG	Promoter	<=1kb	ENSG00000139514	-66	SLC7A1
10	26438576	26438839	264	51	0.458093	0.225907	0.232185	272.989	CG	Promoter	<=1kb	ENSG00000077420	235	APBB1IP
Y	21447333	21447401	69	11	0.903517	0.671507	0.232009	45.5456	CG	Intron	ENST00000660183/ENSG00000288057, intron 3 of 3	ENSG00000288057	8815
7	44104533	44104583	51	7	0.127537	0.359504	-0.231967	-30.786	CG	Promoter	<=1kb	ENSG00000106624	188	AEBP1
2	158457466	158457566	101	27	0.124866	0.35676	-0.231893	-148.035	CG	Promoter	<=1kb	ENSG00000144283	514	PKP4
3	184491257	184491318	62	10	0.235725	0.467487	-0.231762	-44.9271	CG	Distal Intergenic		ENSG00000283625	9052
11	61827906	61827968	63	15	0.159075	0.390813	-0.231738	-60.9572	CG	Intron	ENST00000257261/ENSG00000134824, intron 1 of 11	ENSG00000134824	34926	FADS2
10	44386688	44386747	60	17	0.13918	0.370869	-0.231688	-72.2112	CG	Promoter	<=1kb	ENSG00000107562	-195	CXCL12
4	1711934	1711995	62	14	0.382318	0.150899	0.231419	74.4445	CG	Promoter	<=1kb	ENSG00000163950	349	SLBP
11	63938939	63939088	150	29	0.342015	0.110611	0.231404	149.254	CG	Promoter	<=1kb	ENSG00000110583	0	NAA40
1	181022910	181023012	103	27	0.0970586	0.328442	-0.231383	-135.012	CG	Promoter	<=1kb	ENSG00000135823	109	STX6
4	128287911	128288011	101	25	0.36338	0.132048	0.231332	118.905	CG	Promoter	<=1kb	ENSG00000164040	818	PGRMC2
15	55993672	55993735	64	22	0.418498	0.187168	0.23133	102.995	CG	Promoter	<=1kb	ENSG00000069869	-12	NEDD4
15	52679035	52679249	215	46	0.116525	0.347833	-0.231308	-218.607	CG	5' UTR		ENSG00000047346	30568	ATOSA
11	6418749	6418860	112	17	0.348222	0.116955	0.231267	85.2943	CG	Promoter	<=1kb	ENSG00000166313	554	APBB1
1	237042232	237042372	141	42	0.373277	0.142024	0.231253	218.545	CG	Promoter	<=1kb	ENSG00000198626	48	RYR2
21	45288099	45288250	152	36	0.11815	0.34928	-0.23113	-193.556	CG	Promoter	<=1kb	ENSG00000223768	64	LINC00205
18	59771735	59771832	98	9	0.701888	0.932971	-0.231083	-37.6797	CG	Distal Intergenic		ENSG00000267486	-6740
6	133241108	133241341	234	60	0.121953	0.353019	-0.231065	-316.66	CG	Promoter	<=1kb	ENSG00000112319	594	EYA4
2	96869932	96869987	56	11	0.147508	0.378528	-0.231021	-56.5761	CG	Promoter	<=1kb	ENSG00000168758	770	SEMA4C
19	55476658	55476759	102	18	0.357957	0.126947	0.231011	79.0483	CG	Promoter	<=1kb	ENSG00000197483	41	ZNF628
12	1594106	1594236	131	53	0.390814	0.159811	0.231003	250.823	CG	5' UTR		ENSG00000111186	64215	WNT5B
2	216633579	216633712	134	41	0.391143	0.160172	0.230971	204.176	CG	Promoter	<=1kb	ENSG00000115457	751	IGFBP2
19	49127949	49128103	155	40	0.10977	0.340736	-0.230967	-219.151	CG	Exon	ENST00000334186/ENSG00000177380, exon 2 of 30	ENSG00000177380	8405	PPFIA3
1	2272763	2272914	152	25	0.578114	0.809014	-0.2309	-121.926	CG	Intron	ENST00000704337/ENSG00000157933, intron 1 of 3	ENSG00000157933	45375	SKI
6	24646167	24646267	101	40	0.110755	0.341589	-0.230834	-248.977	CG	Promoter	<=1kb	ENSG00000137261	0	KIAA0319
19	17235967	17236051	85	23	0.364497	0.133702	0.230795	117.615	CG	Exon	ENST00000291442/ENSG00000160113, exon 3 of 4	ENSG00000160113	9868	NR2F6
18	46333876	46333954	79	22	0.127326	0.35804	-0.230714	-118.238	CG	Intron	ENST00000593230/ENSG00000141622, intron 1 of 4	ENSG00000141622	7067	ARK2C
X	155881762	155881872	111	11	0.557677	0.326969	0.230708	44.101	CG	Promoter	<=1kb	ENSG00000124333	417	VAMP7
5	180353241	180353306	66	17	0.155739	0.386318	-0.230579	-88.1905	CG	Promoter	<=1kb	ENSG00000131459	30	GFPT2
2	207530426	207530488	63	15	0.387486	0.157007	0.230479	76.5522	CG	Promoter	<=1kb	ENSG00000118260	689	CREB1
5	180649327	180649385	59	16	0.404992	0.17457	0.230422	65.2728	CG	Promoter	<=1kb	ENSG00000037280	239	FLT4
2	87076426	87076538	113	25	0.102364	0.332781	-0.230416	-161.26	CG	Promoter	<=1kb	ENSG00000285793	0	ANAPC1P2
14	92106582	92106702	121	20	0.339075	0.108699	0.230376	110.958	CG	Promoter	<=1kb	ENSG00000066427	0	ATXN3
1	25616899	25616970	72	24	0.124662	0.354988	-0.230327	-131.746	CG	Promoter	<=1kb	ENSG00000117643	108	MAN1C1
12	114684543	114684706	164	27	0.147319	0.377554	-0.230234	-111.503	CG	Intron	ENST00000660721/ENSG00000257817, intron 1 of 1	ENSG00000257817	2251
2	219178198	219178347	150	53	0.143034	0.37323	-0.230196	-289.956	CG	Promoter	1-2kb	ENSG00000144567	1973	RETREG2
1	32893031	32893085	55	15	0.180683	0.410841	-0.230158	-63.0652	CG	Intron	ENST00000470166/ENSG00000121905, intron 1 of 2	ENSG00000121905	7037	HPCA
2	62705944	62706020	77	12	0.35454	0.124467	0.230073	55.6715	CG	5' UTR		ENSG00000115504	32093	EHBP1
19	50667546	50667658	113	28	0.76653	0.536518	0.230012	126.901	CG	Exon	ENST00000293441/ENSG00000161681, exon 23 of 24	ENSG00000161681	52144	SHANK1
19	10289965	10290057	93	24	0.37684	0.146939	0.229901	104.802	CG	Promoter	<=1kb	ENSG00000105376	13	ICAM5
11	2884246	2884348	103	22	0.163764	0.393623	-0.229859	-111.779	CG	Promoter	1-2kb	ENSG00000129757	1427	CDKN1C
X	85243979	85244133	155	35	0.396697	0.166839	0.229859	150.836	CG	Promoter	<=1kb	ENSG00000147180	0	ZNF711
9	69325305	69325437	133	35	0.405742	0.175953	0.229789	179.392	CG	Promoter	<=1kb	ENSG00000135063	738	ENTREP1
7	73578530	73578711	182	40	0.139232	0.368974	-0.229742	-181.337	CG	Promoter	<=1kb	ENSG00000106638	80	TBL2
15	80404281	80404420	140	26	0.174578	0.404286	-0.229708	-119.049	CG	Promoter	<=1kb	ENSG00000172379	0	ARNT2
10	13528878	13529000	123	28	0.161734	0.391374	-0.22964	-120.145	CG	Promoter	<=1kb	ENSG00000165626	14	BEND7
3	63863913	63864178	266	88	0.393825	0.164265	0.229561	420.771	CG	Promoter	<=1kb	ENSG00000163635	758	ATXN7
2	69643462	69643706	245	66	0.134755	0.364306	-0.229552	-355.1	CG	5' UTR		ENSG00000115977	30643	AAK1
17	2023848	2023927	80	22	0.400499	0.171073	0.229426	91.8042	CG	Promoter	1-2kb	ENSG00000185924	1407	RTN4RL1
6	34533041	34533101	61	7	0.965324	0.735918	0.229407	37.1339	CG	3' UTR		ENSG00000124507	66980	PACSIN1
6	139028852	139029039	188	40	0.335369	0.105995	0.229374	233.287	CG	Promoter	<=1kb	ENSG00000146386	107	ABRACL
15	90184954	90185034	81	15	0.165032	0.394399	-0.229368	-58.7665	CG	5' UTR		ENSG00000185033	24350	SEMA4B
5	2748785	2748925	141	48	0.3918	0.621082	-0.229283	-287.147	CG	Exon	ENST00000382611/ENSG00000170561, exon 3 of 5	ENSG00000170561	2752	IRX2
5	7850845	7851012	168	40	0.132729	0.36199	-0.229261	-185.403	CG	Promoter	<=1kb	ENSG00000215217	139	CFAP90
21	8207653	8207752	100	39	0.631159	0.401922	0.229237	159.43	CG	Intron	ENST00000623664/ENSG00000278996, intron 2 of 6	ENSG00000278996	10033
6	33410420	33410479	60	16	0.362551	0.13341	0.229141	78.4814	CG	Promoter	<=1kb	ENSG00000112511	21	PHF1
15	101251347	101251488	142	34	0.132128	0.361205	-0.229077	-184.768	CG	Promoter	<=1kb	ENSG00000131873	560	CHSY1
4	159103931	159104086	156	42	0.135979	0.364867	-0.228888	-217.216	CG	Promoter	<=1kb	ENSG00000109756	918	RAPGEF2
13	78602210	78602287	78	42	0.153147	0.382001	-0.228854	-251.383	CG	Promoter	1-2kb	ENSG00000152192	1265	POU4F1
2	5692687	5692859	173	29	0.406763	0.635359	-0.228596	-134.73	CG	Promoter	<=1kb	ENSG00000176887	303	SOX11
20	59604938	59605009	72	18	0.123991	0.352492	-0.228501	-81.027	CG	5' UTR		ENSG00000087495	27429	PHACTR3
1	215567678	215567923	246	60	0.0888733	0.317369	-0.228495	-310.921	CG	Promoter	<=1kb	ENSG00000136636	374	KCTD3
12	106581570	106581790	221	56	0.349407	0.120961	0.228446	268.118	CG	Intron	ENST00000551505/ENSG00000257545, intron 1 of 2	ENSG00000257545	193136	LOC100287944
15	82709452	82709702	251	75	0.350542	0.122108	0.228434	412.185	CG	Promoter	<=1kb	ENSG00000103723	410	AP3B2
17	81512652	81512809	158	46	0.131833	0.360204	-0.228371	-232.179	CG	5' UTR		ENSG00000184009	11038	ACTG1
7	131909483	131909661	179	48	0.299673	0.528041	-0.228368	-292.626	CG	Intron	ENST00000452219/ENSG00000224865, intron 1 of 2	ENSG00000224865	12194	LOC101928782
6	43021539	43021771	233	66	0.10965	0.337991	-0.22834	-377.84	CG	Promoter	<=1kb	ENSG00000124541	0	RRP36
5	2749395	2749634	240	39	0.371028	0.599203	-0.228175	-222.549	CG	Exon	ENST00000382611/ENSG00000170561, exon 2 of 5	ENSG00000170561	2043	IRX2
8	144291425	144291548	124	22	0.169986	0.398147	-0.228161	-106.327	CG	Promoter	<=1kb	ENSG00000261236	0	BOP1
6	170612340	170612435	96	32	0.424479	0.19633	0.228149	159.352	CG	Promoter	<=1kb	ENSG00000287411	-187
5	176809971	176810067	97	28	0.0969848	0.325113	-0.228128	-165.196	CG	Promoter	<=1kb	ENSG00000113763	-452	UNC5A
X	46912265	46912360	96	20	0.116666	0.344751	-0.228085	-99.74	CG	Promoter	<=1kb	ENSG00000102221	0	JADE3
2	84970843	84971344	502	92	0.138784	0.366691	-0.227907	-500.162	CG	Promoter	<=1kb	ENSG00000176407	0	KCMF1
5	1667611	1667698	88	22	0.125396	0.353286	-0.227889	-113.107	CG	Distal Intergenic		ENSG00000288549	-22911
14	104665928	104666016	89	13	0.297992	0.52582	-0.227827	-51.398	CG	Promoter	<=1kb	ENSG00000260792	-370	LINC02280
20	6768818	6768940	123	19	0.109535	0.337281	-0.227746	-81.4055	CG	Promoter	1-2kb	ENSG00000125845	1132	BMP2
6	78629503	78629556	54	8	0.749726	0.522011	0.227716	36.5812	CG	Distal Intergenic		ENSG00000230309	-23467
19	2270551	2270843	293	57	0.0810626	0.30875	-0.227687	-319.33	CG	Promoter	1-2kb	ENSG00000104904	1042	OAZ1
2	96116853	96116960	108	22	0.383205	0.155542	0.227662	94.0077	CG	Promoter	<=1kb	ENSG00000274286	-282	ADRA2B
19	3643135	3643344	210	33	0.824126	0.596473	0.227653	176.233	CG	3' UTR		ENSG00000186111	57124	PIP5K1C
19	2427644	2427771	128	35	0.124859	0.352465	-0.227607	-196.61	CG	Exon	ENST00000532465/ENSG00000176619, exon 5 of 5	ENSG00000176619	29188	LMNB2
2	113627320	113627439	120	25	0.122222	0.349795	-0.227573	-133.22	CG	Promoter	<=1kb	ENSG00000144134	91	RABL2A
21	31732195	31732311	117	38	0.131126	0.358671	-0.227546	-240.422	CG	Promoter	<=1kb	ENSG00000156304	-77	SCAF4
6	3750565	3750711	147	25	0.170627	0.398133	-0.227506	-106.83	CG	Promoter	1-2kb	ENSG00000168994	1002	PXDC1
10	71396879	71396963	85	19	0.367148	0.139746	0.227402	95.6619	CG	Promoter	<=1kb	ENSG00000107736	0	CDH23
17	44354331	44354648	318	73	0.778679	0.551291	0.227389	400.887	CG	Exon	ENST00000293443/ENSG00000161682, exon 8 of 8	ENSG00000161682	9205	FAM171A2
14	32939058	32939149	92	26	0.426498	0.19937	0.227128	119.513	CG	5' UTR		ENSG00000151322	4662	NPAS3
7	4792680	4792849	170	35	0.621661	0.394662	0.226999	180.289	CG	3' UTR		ENSG00000242802	17065	AP5Z1
19	33225809	33225895	87	22	0.125452	0.352431	-0.226979	-121.31	CG	Promoter	<=1kb	ENSG00000130876	0	SLC7A10
8	11808334	11808501	168	45	0.0973165	0.324271	-0.226955	-264.39	CG	5' UTR		ENSG00000079459	12761	FDFT1
19	18280328	18280436	109	24	0.341838	0.114914	0.226924	110.974	CG	Promoter	1-2kb	ENSG00000130522	1186	JUND
9	98796400	98796599	200	69	0.152681	0.379545	-0.226864	-399.285	CG	Promoter	<=1kb	ENSG00000165138	366	ANKS6
1	228059266	228059495	230	69	0.453314	0.680106	-0.226792	-436.97	CG	3' UTR		ENSG00000154342	52268	WNT3A
6	150600458	150600540	83	17	0.112658	0.339357	-0.226699	-94.5222	CG	Promoter	<=1kb	ENSG00000120278	575	PLEKHG1
6	34696630	34696712	83	23	0.151533	0.378221	-0.226688	-95.3525	CG	Promoter	<=1kb	ENSG00000196821	147	ILRUN
11	93543322	93543410	89	24	0.15591	0.382564	-0.226654	-125.519	CG	Promoter	<=1kb	ENSG00000166002	0	SMCO4
18	6414777	6414832	56	17	0.395804	0.169156	0.226648	87.4292	CG	Promoter	<=1kb	ENSG00000154655	405	L3MBTL4
6	149942459	149942523	65	10	0.121938	0.348576	-0.226638	-40.9988	CG	Promoter	<=1kb	ENSG00000131015	445	ULBP2
1	21622481	21622587	107	33	0.381181	0.154574	0.226607	188.599	CG	5' UTR		ENSG00000076864	46770	RAP1GAP
18	67516868	67516964	97	19	0.342503	0.115947	0.226555	100.995	CG	Promoter	<=1kb	ENSG00000265533	322	DSEL-AS1
4	7043367	7043564	198	75	0.376168	0.149614	0.226554	435.797	CG	Promoter	1-2kb	ENSG00000173011	1468	TADA2B
20	642706	642767	62	23	0.278462	0.504957	-0.226495	-109.25	CG	Distal Intergenic		ENSG00000271303	10433	SRXN1
19	1236960	1237072	113	24	0.106314	0.332599	-0.226286	-123.039	CG	Promoter	<=1kb	ENSG00000099625	955	CBARP
1	67833241	67833331	91	19	0.114197	0.340462	-0.226264	-94.1948	CG	Promoter	<=1kb	ENSG00000172380	136	GNG12
12	42589395	42589664	270	72	0.0844585	0.310684	-0.226225	-443.223	CG	Promoter	<=1kb	ENSG00000139174	691	PRICKLE1
2	154698688	154698841	154	24	0.112359	0.338572	-0.226214	-119.7	CG	Promoter	<=1kb	ENSG00000162989	833	KCNJ3
18	8609736	8609916	181	32	0.101532	0.327639	-0.226107	-168.631	CG	Promoter	<=1kb	ENSG00000206418	299	RAB12
6	3752133	3752266	134	40	0.128345	0.354425	-0.22608	-237.482	CG	Promoter	1-2kb	ENSG00000270504	1022
15	52019106	52019204	99	20	0.360791	0.13472	0.226071	108.525	CG	Intron	ENST00000560802/ENSG00000069956, intron 2 of 2	ENSG00000069956	67000	MAPK6
2	26178875	26178962	88	17	0.399365	0.173337	0.226028	67.7822	CG	Intron	ENST00000401533/ENSG00000157833, intron 2 of 5	ENSG00000157833	5787	GAREM2
2	206251055	206251166	112	19	0.420873	0.646837	-0.225963	-99.1982	CG	Intron	ENST00000648653/ENSG00000279220, intron 2 of 5	ENSG00000279220	47512
3	196969481	196969709	229	78	0.114753	0.340624	-0.225871	-483.289	CG	Promoter	<=1kb	ENSG00000119227	-421	PIGZ
12	124543587	124543705	119	20	0.499472	0.725279	-0.225807	-95.1257	CG	Intron	ENST00000405201/ENSG00000196498, intron 1 of 48	ENSG00000196498	23907	NCOR2
X	36628012	36628071	60	7	0.930195	0.704413	0.225782	35.102	CG	Distal Intergenic		ENSG00000249467	-91758
10	15168372	15168447	76	19	0.402328	0.176612	0.225716	90.6736	CG	Promoter	<=1kb	ENSG00000152465	246	NMT2
20	3092892	3093051	160	34	0.230971	0.456635	-0.225664	-145.625	CG	Promoter	1-2kb	ENSG00000263905	-1120	RN7SL555P
9	137077428	137077649	222	55	0.102597	0.328163	-0.225566	-286.332	CG	Promoter	<=1kb	ENSG00000197355	0	UAP1L1
9	116687311	116687420	110	30	0.127965	0.353503	-0.225538	-146.086	CG	Promoter	<=1kb	ENSG00000119401	6	TRIM32
22	48489279	48489418	140	55	0.561099	0.335675	0.225424	320.273	CG	Promoter	<=1kb	ENSG00000287225	0	LOC124905142
21	46098126	46098306	181	51	0.148531	0.373909	-0.225378	-237.868	CG	Promoter	<=1kb	ENSG00000142173	14	COL6A2
10	132396566	132396660	95	27	0.354278	0.128913	0.225365	144.627	CG	Promoter	<=1kb	ENSG00000171813	-508	PWWP2B
9	971869	972002	134	21	0.117357	0.342648	-0.225291	-92.2677	CG	Distal Intergenic		ENSG00000064218	-4653	DMRT3
17	68512621	68512840	220	39	0.351461	0.126184	0.225277	169.498	CG	Promoter	<=1kb	ENSG00000108946	841	PRKAR1A
15	80252019	80252189	171	59	0.0885287	0.313773	-0.225244	-424.804	CG	Promoter	<=1kb	ENSG00000259417	24	CTXND1
6	31901959	31902023	65	27	0.401079	0.17584	0.225239	106.875	CG	5' UTR		ENSG00000166278	4174	C2
19	2312851	2312905	55	5	0.355436	0.580667	-0.225231	-19.9928	CG	Intron	ENST00000621615/ENSG00000273734, intron 1 of 7	ENSG00000273734	43326
15	99486479	99486537	59	12	0.185525	0.410746	-0.225221	-52.8071	CG	Distal Intergenic		ENSG00000286893	-10165
15	71115319	71115586	268	72	0.105821	0.331002	-0.22518	-373.284	CG	Promoter	<=1kb	ENSG00000225362	0	CT62
2	64524358	64524480	123	30	0.340356	0.115353	0.225003	161.931	CG	Promoter	<=1kb	ENSG00000119844	59	AFTPH
19	25118112	25118261	150	4	0.607427	0.832366	-0.224938	-19.1367	CG	Distal Intergenic		ENSG00000268442	-954628	HAVCR1P1
10	73911345	73911492	148	30	0.104539	0.329379	-0.22484	-149.022	CG	Exon	ENST00000409178/ENSG00000222047, exon 5 of 5	ENSG00000122861	2168	PLAU
20	32585047	32585170	124	45	0.381994	0.157159	0.224835	248.873	CG	Promoter	<=1kb	ENSG00000197183	163	NOL4L
8	132480761	132480878	118	42	0.195363	0.420021	-0.224658	-179.27	CG	Promoter	<=1kb	ENSG00000184156	217	KCNQ3
8	1816815	1816939	125	30	0.613905	0.38927	0.224636	167.821	CG	Intron	ENST00000635855/ENSG00000283239, intron 2 of 29	ENSG00000283239	52927	KBTBD11-OT1
2	171159974	171160135	162	29	0.117976	0.342602	-0.224625	-123.5	CG	Intron	ENST00000360843/ENSG00000198586, intron 1 of 21	ENSG00000198586	71179	TLK1
17	4498781	4498837	57	9	0.14938	0.373852	-0.224472	-40.9276	CG	Promoter	<=1kb	ENSG00000229782	837
14	105527026	105527264	239	42	0.874205	0.64976	0.224445	199.98	CG	Promoter	<=1kb	ENSG00000184986	443	TMEM121
15	68579100	68579195	96	26	0.188315	0.412737	-0.224422	-108.045	CG	Promoter	<=1kb	ENSG00000103647	107	CORO2B
9	136198938	136199069	132	40	0.382685	0.158294	0.224391	197.239	CG	Exon	ENST00000371746/ENSG00000107187, exon 4 of 6	ENSG00000107187	6059	LHX3
22	46116534	46116634	101	17	0.355453	0.131104	0.224348	75.4087	CG	Distal Intergenic		ENSG00000284520	2848	MIRLET7B
1	209858742	209859109	368	67	0.606406	0.830648	-0.224242	-431.272	CG	Distal Intergenic		ENSG00000117597	30770	UTP25
9	127397416	127397595	180	47	0.402938	0.1787	0.224238	210.425	CG	Promoter	<=1kb	ENSG00000136856	278	SLC2A8
16	87931841	87931905	65	5	0.538276	0.314056	0.224219	23.9778	CG	Intron	ENST00000649158/ENSG00000174990, intron 1 of 6	ENSG00000174990	4675	CA5A
22	45867778	45867867	90	27	0.37435	0.598503	-0.224153	-112.32	CG	Distal Intergenic		ENSG00000279954	-8065
22	49139809	49139958	150	13	0.615432	0.839541	-0.224109	-58.4687	CG	Distal Intergenic		ENSG00000285623	48104
7	76259958	76260027	70	19	0.12971	0.353734	-0.224024	-96.7697	CG	Exon	ENST00000611745/ENSG00000177679, exon 4 of 15	ENSG00000177679	58062	SRRM3
X	131082710	131082834	125	25	0.149253	0.373274	-0.224021	-119.832	CG	Intron	ENST00000276211/ENSG00000147256, intron 2 of 11	ENSG00000147256	24364	ARHGAP36
14	103562780	103563058	279	87	0.100293	0.32431	-0.224016	-525.935	CG	Promoter	<=1kb	ENSG00000256053	0	COA8
8	26577528	26577692	165	39	0.401189	0.177257	0.223931	164.887	CG	Intron	ENST00000521913/ENSG00000092964, intron 1 of 13	ENSG00000092964	63497	DPYSL2
3	45146030	45146093	64	15	0.410608	0.186757	0.223851	75.0255	CG	Promoter	<=1kb	ENSG00000163814	329	CDCP1
5	169300725	169300896	172	59	0.150279	0.374085	-0.223805	-317.711	CG	Promoter	<=1kb	ENSG00000184347	243	SLIT3
11	288772	289070	299	68	0.333267	0.10966	0.223607	330.958	CG	Promoter	1-2kb	ENSG00000255026	1467
12	114396141	114396284	144	57	0.127845	0.351432	-0.223588	-346.56	CG	Intron	ENST00000405440/ENSG00000089225, intron 5 of 8	ENSG00000089225	12158	TBX5
7	100673831	100673903	73	18	0.354804	0.131273	0.223531	88.9615	CG	Promoter	<=1kb	ENSG00000172354	264	GNB2
1	120342138	120342284	147	33	0.375961	0.152577	0.223384	165.121	CG	Promoter	<=1kb	ENSG00000290569	-267
17	66303240	66303315	76	15	0.34922	0.125846	0.223374	67.1302	CG	Promoter	<=1kb	ENSG00000154229	627	PRKCA
2	46297241	46297311	71	17	0.159426	0.382769	-0.223343	-74.9061	CG	Intron	ENST00000460015/ENSG00000116016, intron 1 of 1	ENSG00000116016	3574	EPAS1
11	71639326	71639502	177	61	0.352342	0.129095	0.223247	323.086	CG	Promoter	<=1kb	ENSG00000284625	-49
20	58842463	58842591	129	18	0.656964	0.433914	0.223051	92.1868	CG	Exon	ENST00000613404/ENSG00000276722, exon 1 of 1	ENSG00000087460	2745	GNAS
13	111411567	111411674	108	27	0.460824	0.683807	-0.222982	-110.929	CG	Distal Intergenic		ENSG00000153495	95383	TEX29
14	24094259	24094359	101	21	0.150786	0.373685	-0.222898	-92.7583	CG	Promoter	<=1kb	ENSG00000100889	206	PCK2
13	100674143	100674265	123	53	0.144993	0.367871	-0.222878	-327.909	CG	Promoter	<=1kb	ENSG00000125247	828	TMTC4
1	143424657	143424827	171	35	0.753067	0.530248	0.222819	186.525	CG	Distal Intergenic		ENSG00000277702	-4450
X	155026958	155027092	135	41	0.165532	0.388325	-0.222793	-203.187	CG	Promoter	<=1kb	ENSG00000165775	978	FUNDC2
18	23662735	23662816	82	22	0.163353	0.386136	-0.222783	-108.987	CG	Promoter	<=1kb	ENSG00000154065	95	ANKRD29
8	30384193	30384305	113	31	0.120603	0.343105	-0.222502	-154.304	CG	Promoter	1-2kb	ENSG00000254109	1096	RBPMS-AS1
7	150048776	150048893	118	25	0.167828	0.390187	-0.222359	-129.46	CG	Intron	ENST00000668040/ENSG00000241449, intron 4 of 7	ENSG00000241449	15123
2	42048105	42048324	220	47	0.140079	0.362365	-0.222286	-213.623	CG	Promoter	<=1kb	ENSG00000162878	84	PKDCC
17	82698471	82698527	57	11	0.367855	0.145609	0.222246	45.4402	CG	Promoter	<=1kb	ENSG00000141542	171	RAB40B
1	2227599	2227912	314	106	0.351381	0.12916	0.222221	571.994	CG	Promoter	<=1kb	ENSG00000157933	211	SKI
7	158828692	158828833	142	23	0.116915	0.339132	-0.222216	-103.938	CG	Promoter	1-2kb	ENSG00000117868	1420	ESYT2
5	177672185	177672336	152	57	0.184678	0.406879	-0.222201	-258.763	CG	Promoter	<=1kb	ENSG00000290968	0
8	140511888	140512025	138	39	0.360532	0.138359	0.222173	224.699	CG	Promoter	<=1kb	ENSG00000104472	577	CHRAC1
5	68215827	68215947	121	38	0.146807	0.368828	-0.222021	-177.529	CG	Promoter	<=1kb	ENSG00000145675	87	PIK3R1
2	114587019	114587094	76	10	0.918531	0.696548	0.221984	44.4604	CG	Intron	ENST00000436732/ENSG00000175497, intron 1 of 4	ENSG00000175497	144720	DPP10
3	18445049	18445156	108	39	0.139289	0.361258	-0.221969	-199.714	CG	Promoter	<=1kb	ENSG00000182568	465	SATB1
14	104865305	104865393	89	15	0.0860615	0.307978	-0.221917	-96.0107	CG	Promoter	<=1kb	ENSG00000099814	37	CEP170B
8	74321602	74321721	120	24	0.113334	0.335055	-0.221721	-120.242	CG	Promoter	<=1kb	ENSG00000104381	989	GDAP1
20	62066292	62066359	68	30	0.185692	0.407364	-0.221671	-136.036	CG	Promoter	<=1kb	ENSG00000130699	-411	TAF4
3	195635090	195635147	58	8	0.312445	0.0907756	0.22167	36.7992	CG	Promoter	<=1kb	ENSG00000289929	3
7	127392700	127392853	154	38	0.397767	0.176157	0.221609	177.655	CG	5' UTR		ENSG00000048405	39071	ZNF800
14	16864046	16864100	55	5	0.744141	0.522562	0.221579	21.4961	CG	Distal Intergenic		ENSG00000283274	806574	RNA5-8SP
10	42367671	42367768	98	17	0.574542	0.352977	0.221565	73.1718	CG	Promoter	<=1kb	ENSG00000291065	225	LOC441666
9	97984484	97984626	143	35	0.139786	0.361349	-0.221563	-178.918	CG	Promoter	1-2kb	ENSG00000136938	1143	ANP32B
11	67505080	67505240	161	41	0.337023	0.115509	0.221514	222.511	CG	Promoter	1-2kb	ENSG00000110697	1023	PITPNM1
1	144077503	144077605	103	17	0.213391	0.434852	-0.221462	-90.8742	CG	Distal Intergenic		ENSG00000276674	-8023
1	32013428	32013553	126	18	0.325355	0.104192	0.221163	76.0181	CG	Promoter	<=1kb	ENSG00000121774	-315	KHDRBS1
3	72996743	72996865	123	37	0.101753	0.322906	-0.221152	-235.719	CG	Promoter	<=1kb	ENSG00000163605	0	PPP4R2
20	58855232	58855291	60	11	0.394452	0.615505	-0.221053	-54.3273	CG	Exon	ENST00000481768/ENSG00000087460, exon 1 of 6	ENSG00000087460	15514	GNAS
11	62621880	62622061	182	44	0.329966	0.108961	0.221006	225.987	CG	Promoter	<=1kb	ENSG00000149541	93	B3GAT3
6	20239049	20239167	119	31	0.442992	0.66393	-0.220938	-164.618	CG	Intron	ENST00000449143/ENSG00000227803, intron 1 of 2	ENSG00000227803	26962
2	43831938	43832000	63	15	0.267374	0.488293	-0.220918	-69.7635	CG	Promoter	<=1kb	ENSG00000143921	0	ABCG8
12	130715771	130715827	57	5	0.228438	0.449327	-0.220889	-24.1925	CG	Intron	ENST00000690449/ENSG00000060709, intron 1 of 22	ENSG00000060709	52401	RIMBP2
22	38398893	38398990	98	16	0.121536	0.342308	-0.220772	-72.2882	CG	Promoter	<=1kb	ENSG00000291015	0
9	41273034	41273259	226	47	0.139338	0.36005	-0.220712	-314.171	CG	Promoter	<=1kb	ENSG00000279561	738	LOC100132249
2	148644456	148644553	98	23	0.0972655	0.317959	-0.220694	-134.582	CG	Promoter	<=1kb	ENSG00000135999	16	EPC2
9	109166961	109167131	171	44	0.373104	0.152493	0.22061	187.032	CG	Promoter	<=1kb	ENSG00000260230	118	FRRS1L
11	75525762	75525890	129	35	0.342572	0.121986	0.220586	206.799	CG	Promoter	<=1kb	ENSG00000158555	51	GDPD5
11	118790864	118790969	106	23	0.329951	0.109395	0.220556	109.587	CG	Promoter	<=1kb	ENSG00000110367	195	DDX6
14	73759340	73759502	163	45	0.13948	0.359961	-0.220481	-242.148	CG	Intron	ENST00000423556/ENSG00000156030, intron 1 of 12	ENSG00000156030	30783	MIDEAS
10	124743775	124743833	59	15	0.307488	0.0872344	0.220254	78.7847	CG	Promoter	<=1kb	ENSG00000189319	545	FAM53B
15	89400122	89400192	71	12	0.141887	0.362063	-0.220175	-54.2182	CG	Promoter	<=1kb	ENSG00000289128	0
18	48951957	48952059	103	22	0.166142	0.38628	-0.220137	-105.8	CG	Promoter	<=1kb	ENSG00000101665	-992	SMAD7
20	31968256	31968338	83	33	0.338859	0.118812	0.220048	192.139	CG	Promoter	<=1kb	ENSG00000260903	105	XKR7
19	1855460	1855521	62	11	0.40108	0.181094	0.219987	45.755	CG	Intron	ENST00000541015/ENSG00000129911, intron 1 of 2	ENSG00000129911	8058	KLF16
1	21290025	21290206	182	35	0.367577	0.147631	0.219946	151.576	CG	5' UTR		ENSG00000117298	55366	ECE1
X	107206023	107206078	56	12	0.112247	0.332112	-0.219865	-51.1531	CG	Promoter	<=1kb	ENSG00000198088	355	NUP62CL
7	129780122	129780286	165	42	0.10852	0.328248	-0.219728	-212.32	CG	Promoter	<=1kb	ENSG00000290319	-124
17	75525003	75525200	198	38	0.125756	0.345345	-0.219589	-180.266	CG	Promoter	<=1kb	ENSG00000073350	0	LLGL2
14	102929909	102929994	86	17	0.363728	0.144182	0.219546	72.0612	CG	Exon	ENST00000299155/ENSG00000166126, exon 9 of 12	ENSG00000166126	7246	AMN
10	91162828	91162915	88	21	0.340467	0.120923	0.219544	110.269	CG	Promoter	<=1kb	ENSG00000180628	-97	PCGF5
18	47931039	47931101	63	20	0.110202	0.329608	-0.219406	-117.146	CG	Promoter	<=1kb	ENSG00000175387	45	SMAD2
17	50426257	50426337	81	17	0.154424	0.373799	-0.219375	-64.9818	CG	Promoter	<=1kb	ENSG00000167107	99	ACSF2
9	127980652	127980915	264	70	0.101342	0.320679	-0.219337	-383.508	CG	Promoter	<=1kb	ENSG00000167106	74	EEIG1
2	20667292	20667469	178	61	0.130517	0.349736	-0.219219	-334.072	CG	Promoter	<=1kb	ENSG00000143869	148	GDF7
2	8679056	8679163	108	16	0.122569	0.341651	-0.219082	-83.0512	CG	Promoter	<=1kb	ENSG00000115738	211	ID2
18	9708642	9708753	112	29	0.153386	0.37238	-0.218994	-146.596	CG	Promoter	<=1kb	ENSG00000168461	367	RAB31
2	39779195	39779254	60	15	0.47299	0.254002	0.218988	77.2774	CG	Promoter	<=1kb	ENSG00000138050	13	THUMPD2
3	41961586	41961695	110	33	0.337232	0.118265	0.218968	150.821	CG	Promoter	<=1kb	ENSG00000168038	435	ULK4
18	62325153	62325263	111	15	0.130715	0.349585	-0.21887	-75.2535	CG	Promoter	<=1kb	ENSG00000141655	-24	TNFRSF11A
1	9040041	9040119	79	13	0.675848	0.456984	0.218864	59.0523	CG	3' UTR		ENSG00000142583	48359	SLC2A5
22	36028612	36028915	304	81	0.369478	0.150724	0.218753	375.041	CG	Promoter	<=1kb	ENSG00000100320	0	RBFOX2
16	79600189	79600303	115	32	0.525176	0.306538	0.218637	149.234	CG	Promoter	<=1kb	ENSG00000178573	434	MAF
3	51983272	51983463	192	64	0.12355	0.342087	-0.218537	-372.647	CG	Promoter	<=1kb	ENSG00000114779	0	ABHD14B
16	49838916	49839015	100	25	0.16242	0.380863	-0.218443	-116.443	CG	Intron	ENST00000563137/ENSG00000102935, intron 1 of 7	ENSG00000102935	18904	ZNF423
1	215082953	215083151	199	59	0.388753	0.170313	0.218439	257.628	CG	5' UTR		ENSG00000082482	77178	KCNK2
3	13878096	13878177	82	7	0.13201	0.350397	-0.218388	-32.3724	CG	Promoter	1-2kb	ENSG00000154764	1894	WNT7A
14	58637819	58637909	91	22	0.153445	0.371783	-0.218338	-114.647	CG	Intron	ENST00000555845/ENSG00000165617, intron 1 of 3	ENSG00000165617	3852	DACT1
4	41216350	41216483	134	23	0.157647	0.375913	-0.218266	-108.377	CG	Promoter	<=1kb	ENSG00000163697	231	APBB2
11	133373288	133373380	93	5	0.966399	0.748138	0.218261	21.2312	CG	Intron	ENST00000524381/ENSG00000183715, intron 1 of 7	ENSG00000183715	159121	OPCML
22	45977162	45977261	100	29	0.134386	0.352403	-0.218016	-152.472	CG	Promoter	<=1kb	ENSG00000188064	0	WNT7B
3	156826822	156826931	110	14	0.32874	0.546751	-0.218011	-62.803	CG	Promoter	1-2kb	ENSG00000197980	1341	LEKR1
6	16129135	16129199	65	20	0.333894	0.115951	0.217944	104.338	CG	Promoter	<=1kb	ENSG00000007944	49	MYLIP
15	28589533	28589633	101	22	0.360044	0.142253	0.217791	106.671	CG	Promoter	<=1kb	ENSG00000291259	64
8	144429329	144429426	98	22	0.383025	0.600795	-0.217771	-102.751	CG	Exon	ENST00000497613/ENSG00000160949, exon 17 of 17	ENSG00000160949	15014	TONSL
11	73142145	73142233	89	14	0.120885	0.338651	-0.217766	-69.5606	CG	Promoter	<=1kb	ENSG00000137478	85	FCHSD2
15	56733656	56733845	190	50	0.360927	0.578675	-0.217748	-282.623	CG	Promoter	<=1kb	ENSG00000137871	241	ZNF280D
14	66508733	66508928	196	44	0.0954503	0.313159	-0.217709	-225.697	CG	Promoter	1-2kb	ENSG00000171723	1326	GPHN
1	166166730	166166852	123	34	0.360202	0.142501	0.2177	188.703	CG	Promoter	<=1kb	ENSG00000188859	149	FAM78B
2	127675063	127675166	104	27	0.158396	0.375943	-0.217547	-117.619	CG	5' UTR		ENSG00000072163	6620	LIMS2
19	19405780	19405951	172	66	0.148552	0.3659	-0.217348	-350.82	CG	5' UTR		ENSG00000167491	19954	GATAD2A
22	37051876	37052085	210	48	0.3195	0.102386	0.217114	240.895	CG	Promoter	<=1kb	ENSG00000100379	137	KCTD17
X	40094768	40094919	152	24	0.147236	0.364242	-0.217006	-100.684	CG	Intron	ENST00000397354/ENSG00000183337, intron 1 of 14	ENSG00000183337	82410	BCOR
18	77087465	77087620	156	31	0.287867	0.504806	-0.216939	-138.867	CG	Exon	ENST00000580473/ENSG00000197971, exon 1 of 5	ENSG00000197971	46063	MBP
7	2688350	2688460	111	39	0.173236	0.39015	-0.216913	-193.3	CG	Intron	ENST00000312371/ENSG00000174945, intron 1 of 6	ENSG00000174945	8828	AMZ1
1	43979336	43979450	115	36	0.192597	0.409363	-0.216766	-151.958	CG	Promoter	<=1kb	ENSG00000117411	393	B4GALT2
X	38327677	38327757	81	19	0.347205	0.130468	0.216737	89.1477	CG	Intron	ENST00000465127/ENSG00000250349, intron 3 of 8	ENSG00000250349	978347
1	22710723	22710801	79	27	0.158741	0.375415	-0.216675	-139.065	CG	Promoter	<=1kb	ENSG00000133216	-38	EPHB2
12	991433	991565	133	17	0.335235	0.118583	0.216653	69.9783	CG	Promoter	<=1kb	ENSG00000082805	924	ERC1
3	151086209	151086444	236	49	0.335874	0.11924	0.216634	241.16	CG	Promoter	<=1kb	ENSG00000144893	923	MED12L
5	8457887	8458062	176	42	0.481065	0.697515	-0.21645	-230.743	CG	Intron	ENST00000667556/ENSG00000247516, intron 1 of 1	ENSG00000247516	7186	MIR4458HG
22	42856804	42856886	83	14	0.124648	0.341018	-0.21637	-71.6033	CG	Intron	ENST00000263245/ENSG00000242247, intron 1 of 15	ENSG00000100266	158263	PACSIN2
17	7405180	7405290	111	20	0.122455	0.338795	-0.21634	-82.9491	CG	Promoter	<=1kb	ENSG00000169992	306	NLGN2
16	29595267	29595368	102	24	0.126048	0.342368	-0.216319	-108.385	CG	Promoter	<=1kb	ENSG00000279583	769
1	40373618	40373748	131	24	0.316714	0.100417	0.216297	121.397	CG	5' UTR		ENSG00000084070	28768	SMAP2
7	137846851	137846988	138	30	0.328529	0.11237	0.216159	142.326	CG	Promoter	<=1kb	ENSG00000289438	0
4	157220571	157220643	73	10	0.144082	0.360235	-0.216153	-49.2252	CG	5' UTR		ENSG00000120251	16389	GRIA2
3	42906013	42906179	167	34	0.676862	0.46073	0.216132	169.745	CG	Promoter	<=1kb	ENSG00000182983	0	ZNF662
10	931238	931294	57	6	0.311048	0.0950481	0.216	27.0165	CG	Promoter	<=1kb	ENSG00000107929	527	LARP4B
18	20583670	20583767	98	9	0.643269	0.859192	-0.215923	-38.3192	CG	Distal Intergenic		ENSG00000067900	528046	ROCK1
6	150866371	150866506	136	30	0.35084	0.13497	0.21587	166.222	CG	Promoter	<=1kb	ENSG00000120254	692	MTHFD1L
20	59007331	59007419	89	21	0.456428	0.672218	-0.21579	-107.769	CG	Promoter	<=1kb	ENSG00000101160	819	CTSZ
8	43180494	43180555	62	13	0.743014	0.958803	-0.215789	-59.3556	CG	5' UTR		ENSG00000165102	40030	HGSNAT
3	96813431	96813519	89	29	0.348662	0.13289	0.215772	163.007	CG	Promoter	<=1kb	ENSG00000286447	888	LOC124909397
19	10502820	10502970	151	31	0.13916	0.354729	-0.21557	-152.177	CG	Promoter	<=1kb	ENSG00000079999	588	KEAP1
5	3602571	3602694	124	29	0.883366	0.667799	0.215567	133.847	CG	Distal Intergenic		ENSG00000259603	-2383
4	6270390	6270455	66	21	0.383366	0.167975	0.215391	99.9512	CG	Promoter	<=1kb	ENSG00000109501	541	WFS1
11	120240192	120240299	108	32	0.397239	0.181915	0.215324	143.851	CG	5' UTR		ENSG00000137709	3552	POU2F3
8	12362094	12362212	119	25	0.110793	0.326071	-0.215279	-111.106	CG	Promoter	<=1kb	ENSG00000227888	75
18	7117463	7117717	255	63	0.112837	0.328077	-0.21524	-296.432	CG	Promoter	<=1kb	ENSG00000101680	80	LAMA1
21	45019058	45019159	102	32	0.378457	0.163455	0.215002	139.6	CG	Distal Intergenic		ENSG00000275874	-14331	PICSAR
2	38077167	38077306	140	44	0.10116	0.316087	-0.214927	-270.553	CG	Intron	ENST00000628232/ENSG00000232973, intron 2 of 5	ENSG00000138061	32596	CYP1B1
X	6226058	6226154	97	23	0.152343	0.367176	-0.214834	-89.3116	CG	Intron	ENST00000381093/ENSG00000146938, intron 1 of 5	ENSG00000146938	2713	NLGN4X
14	105093211	105093319	109	33	0.162985	0.377792	-0.214806	-140.523	CG	Promoter	<=1kb	ENSG00000257556	474
4	124712635	124712805	171	34	0.121491	0.336158	-0.214667	-152.18	CG	Promoter	<=1kb	ENSG00000151458	0	ANKRD50
19	1248728	1248828	101	17	0.337967	0.123329	0.214638	69.1139	CG	Promoter	<=1kb	ENSG00000167470	175	MIDN
6	154733377	154733498	122	31	0.141634	0.356235	-0.214601	-141.051	CG	Promoter	<=1kb	ENSG00000213079	0	SCAF8
4	188154759	188154828	70	7	0.9647	0.750164	0.214536	28.9987	CG	Distal Intergenic		ENSG00000248370	-4877	LINC02434
X	630998	631161	164	32	0.719774	0.505282	0.214492	182.208	CG	Exon	ENST00000381578/ENSG00000185960, exon 2 of 6	ENSG00000185960	6654	SHOX
5	150656648	150656706	59	18	0.158056	0.372492	-0.214436	-75.1925	CG	Exon	ENST00000307662/ENSG00000171992, exon 3 of 3	ENSG00000171992	55568	SYNPO
9	136978319	136978419	101	19	0.340852	0.126536	0.214316	82.1933	CG	Intron	ENST00000640716/ENSG00000107317, intron 4 of 4	ENSG00000107317	3227	PTGDS
15	23878157	23878304	148	31	0.33175	0.545831	-0.214081	-169.145	CG	Distal Intergenic		ENSG00000260232	-34107
4	52038060	52038144	85	15	0.329353	0.115339	0.214013	74.9855	CG	Promoter	<=1kb	ENSG00000163069	155	SGCB
3	120908487	120908648	162	45	0.120386	0.33434	-0.213954	-238	CG	Promoter	<=1kb	ENSG00000145087	415	STXBP5L
21	44339133	44339302	170	50	0.115588	0.329425	-0.213837	-270.009	CG	Promoter	<=1kb	ENSG00000160226	100	CFAP410
15	101489048	101489174	127	34	0.147808	0.361593	-0.213786	-158.37	CG	Intron	ENST00000611716/ENSG00000140479, intron 1 of 21	ENSG00000140479	36028	PCSK6
1	112675281	112675434	154	43	0.133835	0.34751	-0.213675	-215.485	CG	Intron	ENST00000413052/ENSG00000155363, intron 2 of 20	ENSG00000155363	2140	MOV10
18	50195111	50195325	215	63	0.195136	0.40878	-0.213643	-259.101	CG	Promoter	<=1kb	ENSG00000167306	0	MYO5B
1	156076793	156076892	100	28	0.789632	0.57612	0.213512	152.075	CG	Exon	ENST00000532414/ENSG00000254726, exon 2 of 2	ENSG00000254726	5573	MEX3A
1	35718625	35718799	175	35	0.450456	0.236986	0.213471	157.985	CG	Promoter	<=1kb	ENSG00000142686	95	C1orf216
12	68610975	68611233	259	90	0.129627	0.342774	-0.213147	-471.29	CG	Promoter	<=1kb	ENSG00000127314	120	RAP1B
19	1407845	1408077	233	66	0.131533	0.344594	-0.213062	-362.751	CG	Promoter	<=1kb	ENSG00000071626	276	DAZAP1
18	22177983	22178064	82	13	0.388033	0.601069	-0.213036	-54.1904	CG	Intron	ENST00000269216/ENSG00000141448, intron 3 of 6	ENSG00000141448	8394	GATA6
1	15409822	15409885	64	12	0.347501	0.134544	0.212957	52.5223	CG	Promoter	<=1kb	ENSG00000142634	-3	EFHD2
2	238239815	238239889	75	20	0.158896	0.371826	-0.212929	-86.1877	CG	Promoter	<=1kb	ENSG00000144485	773	HES6
X	106991762	106991813	52	5	0.963616	0.750695	0.212922	23.1596	CG	Intron	ENST00000604604/ENSG00000133131, intron 1 of 1	ENSG00000133131	8399	MORC4
8	38974074	38974184	111	24	0.59454	0.807408	-0.212868	-122.922	CG	Promoter	<=1kb	ENSG00000169495	-44	HTRA4
3	49786254	49786392	139	40	0.310668	0.0978494	0.212819	242.235	CG	Promoter	<=1kb	ENSG00000176095	150	IP6K1
10	129896493	129896592	100	15	0.606236	0.393417	0.212819	65.4694	CG	Intron	ENST00000440978/ENSG00000108001, intron 6 of 16	ENSG00000108001	76461	EBF3
17	79844007	79844091	85	29	0.160404	0.373198	-0.212794	-124.81	CG	Distal Intergenic		ENSG00000141582	-4567	CBX4
1	123311084	123311172	89	5	0.825809	0.613031	0.212778	19.7656	CG	Distal Intergenic		ENSG00000224857	-1730560
X	47623931	47624023	93	17	0.135263	0.347984	-0.212721	-65.739	CG	3' UTR		ENSG00000126759	6282	CFP
20	61253079	61253153	75	19	0.12998	0.342672	-0.212692	-89.0292	CG	Promoter	<=1kb	ENSG00000179242	818	CDH4
3	18425887	18426029	143	24	0.0861666	0.298546	-0.212379	-112.22	CG	5' UTR		ENSG00000131374	18788	TBC1D5
2	207625529	207625614	86	23	0.341639	0.129283	0.212357	110.798	CG	Promoter	<=1kb	ENSG00000144401	314	METTL21A
2	186694404	186694534	131	20	0.282195	0.0698466	0.212348	85.0107	CG	Promoter	<=1kb	ENSG00000144369	344	FAM171B
9	136051367	136051538	172	28	0.329101	0.116943	0.212158	121.15	CG	Intron	ENST00000277554/ENSG00000148411, intron 1 of 5	ENSG00000148411	43751	NACC2
7	152464098	152464235	138	41	0.148016	0.360167	-0.212152	-183.079	CG	Promoter	<=1kb	ENSG00000261455	312	LINC01003
Y	19076988	19077216	229	60	0.159133	0.371169	-0.212036	-294.453	CG	Promoter	<=1kb	ENSG00000176728	200	TTTY14
19	35268846	35269002	157	49	0.335251	0.123251	0.212	238.531	CG	Promoter	<=1kb	ENSG00000105698	0	USF2
6	138987846	138988048	203	64	0.342588	0.130646	0.211942	347.87	CG	Promoter	<=1kb	ENSG00000135597	213	REPS1
12	107581106	107581161	56	13	0.312946	0.52475	-0.211804	-60.3223	CG	Exon	ENST00000420571/ENSG00000151136, exon 4 of 15	ENSG00000151136	262685	ABTB3
14	28761661	28761721	61	7	0.723262	0.51149	0.211773	28.2409	CG	Intron	ENST00000658593/ENSG00000257126, intron 1 of 3	ENSG00000257126	3571
5	55186034	55186135	102	20	0.584682	0.796438	-0.211756	-95.1958	CG	Distal Intergenic		ENSG00000164287	-12857	CDC20B
14	67515126	67515282	157	42	0.343075	0.131344	0.211731	212.646	CG	5' UTR		ENSG00000198133	18457	TMEM229B
2	165793786	165793851	66	12	0.124038	0.335693	-0.211654	-58.1264	CG	Promoter	<=1kb	ENSG00000115339	808	GALNT3
13	99956463	99956597	135	25	0.421243	0.209664	0.211579	117.65	CG	Promoter	1-2kb	ENSG00000286757	1062
1	35808077	35808270	194	69	0.155038	0.366563	-0.211524	-346.775	CG	Promoter	<=1kb	ENSG00000134698	61	AGO4
16	88534066	88534328	263	77	0.331882	0.12037	0.211512	411.512	CG	Exon	ENST00000319555/ENSG00000179588, exon 10 of 10	ENSG00000179588	80786	ZFPM1
X	17375226	17375497	272	55	0.130232	0.341723	-0.211491	-233.324	CG	Promoter	<=1kb	ENSG00000188158	26	NHS
6	7910747	7910813	67	23	0.328751	0.117429	0.211322	121.898	CG	Promoter	<=1kb	ENSG00000239264	0	TXNDC5
7	138664558	138664654	97	17	0.536328	0.325212	0.211116	74.2603	CG	Intron	ENST00000419765/ENSG00000157703, intron 3 of 14	ENSG00000157703	36708	SVOPL
1	11654413	11654504	92	30	0.341881	0.130782	0.211099	177.578	CG	Promoter	1-2kb	ENSG00000116661	1281	FBXO2
1	235866818	235866912	95	21	0.346671	0.135573	0.211098	98.2406	CG	5' UTR		ENSG00000143669	16812	LYST
1	35808390	35808467	78	25	0.401455	0.190363	0.211091	112.592	CG	Promoter	<=1kb	ENSG00000134698	374	AGO4
2	25252558	25252656	99	17	0.136043	0.347035	-0.210992	-83.1415	CG	Intron	ENST00000264709/ENSG00000119772, intron 6 of 22	ENSG00000119772	89934	DNMT3A
5	177371070	177371142	73	18	0.167068	0.378059	-0.210991	-86.4665	CG	Exon	ENST00000509289/ENSG00000169220, exon 1 of 2	ENSG00000169220	13146	RGS14
19	47608691	47608829	139	41	0.150832	0.361812	-0.21098	-178.575	CG	Promoter	<=1kb	ENSG00000063169	495	BICRA
11	120210780	120210897	118	35	0.367125	0.156152	0.210973	154.349	CG	Promoter	<=1kb	ENSG00000184232	-135	OAF
18	14450470	14450639	170	43	0.331541	0.542438	-0.210897	-228.933	CG	Promoter	<=1kb	ENSG00000266605	244	LONRF2P1
12	9240235	9240472	238	45	0.515172	0.30428	0.210891	228.198	CG	Promoter	<=1kb	ENSG00000231503	0
19	4969168	4969240	73	15	0.155852	0.366616	-0.210764	-69.2966	CG	Promoter	<=1kb	ENSG00000127663	55	KDM4B
12	122422097	122422211	115	24	0.315312	0.104593	0.21072	132.752	CG	Promoter	<=1kb	ENSG00000130779	458	CLIP1
17	73645093	73645235	143	47	0.138208	0.348838	-0.21063	-277.395	CG	Promoter	<=1kb	ENSG00000069188	-648	SDK2
3	13073259	13073392	134	28	0.140602	0.351226	-0.210624	-132.177	CG	5' UTR		ENSG00000144711	209889	IQSEC1
11	34052225	34052288	64	25	0.36044	0.149836	0.210603	122.462	CG	Promoter	<=1kb	ENSG00000135387	494	CAPRIN1
11	128694313	128694398	86	19	0.133139	0.343666	-0.210527	-93.5851	CG	Intron	ENST00000608303/ENSG00000151702, intron 1 of 6	ENSG00000151702	7778	FLI1
4	9000656	9000843	188	52	0.188567	0.399012	-0.210445	-305.646	CG	Promoter	<=1kb	ENSG00000284636	0
7	104328699	104328829	131	28	0.0991548	0.309505	-0.21035	-143.481	CG	Promoter	<=1kb	ENSG00000187416	96	LHFPL3
19	50511087	50511140	54	11	0.200814	0.411014	-0.2102	-56.5144	CG	Promoter	<=1kb	ENSG00000161677	80	JOSD2
4	15703325	15703419	95	13	0.536279	0.746441	-0.210162	-57.5709	CG	Promoter	<=1kb	ENSG00000109743	260	BST1
15	82647976	82648129	154	41	0.131567	0.341643	-0.210076	-219.634	CG	Promoter	<=1kb	ENSG00000214575	732	CPEB1
20	58840081	58840322	242	55	0.506543	0.716537	-0.209994	-331.399	CG	Promoter	<=1kb	ENSG00000087460	363	GNAS
6	100881294	100881420	127	38	0.14209	0.352064	-0.209973	-208.379	CG	Promoter	<=1kb	ENSG00000112249	0	ASCC3
8	142452779	142452854	76	23	0.378044	0.168109	0.209936	94.8706	CG	Intron	ENST00000643448/ENSG00000181790, intron 1 of 30	ENSG00000181790	3349	ADGRB1
8	132498886	132498970	85	5	0.703275	0.913069	-0.209794	-19.5161	CG	Distal Intergenic		ENSG00000184156	-17791	KCNQ3
1	1115849	1115956	108	37	0.379617	0.169854	0.209763	144.836	CG	Promoter	<=1kb	ENSG00000131591	405	C1orf159
17	82418496	82418665	170	52	0.32048	0.110807	0.209673	294.589	CG	Promoter	<=1kb	ENSG00000181396	0	OGFOD3
2	160407401	160407575	175	52	0.125645	0.335285	-0.20964	-284.791	CG	5' UTR		ENSG00000153250	86232	RBMS1
20	675494	675562	69	8	0.336961	0.127373	0.209588	36.57	CG	Promoter	<=1kb	ENSG00000215397	240	SCRT2
9	74952234	74952326	93	22	0.148007	0.35758	-0.209574	-104.458	CG	Promoter	<=1kb	ENSG00000135045	586	C9orf40
1	108746975	108747100	126	44	0.333357	0.123813	0.209544	212.409	CG	Promoter	<=1kb	ENSG00000116266	301	STXBP3
18	79679836	79680063	228	68	0.347264	0.137763	0.209501	362.709	CG	Promoter	<=1kb	ENSG00000060069	33	CTDP1
3	43286548	43286669	122	40	0.372529	0.163134	0.209395	202.125	CG	Promoter	<=1kb	ENSG00000163788	36	SNRK
2	5693083	5693498	416	117	0.634046	0.424652	0.209394	649.308	CG	Promoter	<=1kb	ENSG00000176887	699	SOX11
14	100159643	100159794	152	36	0.132525	0.341888	-0.209364	-182.072	CG	Promoter	<=1kb	ENSG00000168350	0	DEGS2
17	75131354	75131456	103	20	0.131985	0.341327	-0.209342	-82.5937	CG	Promoter	<=1kb	ENSG00000125458	301	NT5C
22	21360826	21360944	119	43	0.153393	0.362574	-0.209181	-227.518	CG	Promoter	<=1kb	ENSG00000286102	355	FAM246A
7	35037666	35037805	140	53	0.159212	0.368367	-0.209156	-324.64	CG	Promoter	<=1kb	ENSG00000173852	466	DPY19L1
14	102929360	102929499	140	33	0.3159	0.106765	0.209135	167.824	CG	Exon	ENST00000299155/ENSG00000166126, exon 7 of 12	ENSG00000166126	6697	AMN
1	39559221	39559418	198	22	0.828363	0.619236	0.209127	102.498	CG	Promoter	<=1kb	ENSG00000291129	280	PPIEL
19	4909251	4909463	213	48	0.365995	0.156977	0.209018	219.183	CG	5' UTR		ENSG00000276043	6171	UHRF1
12	130872433	130872550	118	20	0.334634	0.125727	0.208907	107.659	CG	Promoter	<=1kb	ENSG00000132341	396	RAN
6	32185763	32185880	118	17	0.162863	0.371633	-0.20877	-75.8197	CG	3' UTR		ENSG00000204304	4322	PBX2
12	94148274	94148380	107	45	0.350346	0.141582	0.208764	220.095	CG	Promoter	<=1kb	ENSG00000136040	-197	PLXNC1
5	1856723	1856792	70	13	0.533465	0.324859	0.208606	62.1894	CG	Promoter	<=1kb	ENSG00000250417	-155	LINC02116
14	103521211	103521448	238	49	0.115141	0.323598	-0.208457	-224.282	CG	Promoter	1-2kb	ENSG00000166165	1385	CKB
12	80937086	80937205	120	26	0.103678	0.312117	-0.208439	-127.979	CG	Promoter	<=1kb	ENSG00000111052	729	LIN7A
3	143119638	143119755	118	31	0.110204	0.318555	-0.208351	-195.222	CG	Promoter	<=1kb	ENSG00000175040	-16	CHST2
4	4387773	4387930	158	49	0.314217	0.105894	0.208323	287.205	CG	Intron	ENST00000421177/ENSG00000168824, intron 6 of 8	ENSG00000168824	39633	NSG1
4	165379139	165379232	94	28	0.117724	0.32599	-0.208265	-165.865	CG	5' UTR		ENSG00000109472	17945	CPE
16	88453738	88453848	111	35	0.17691	0.385057	-0.208146	-166.99	CG	Promoter	<=1kb	ENSG00000179588	458	ZFPM1
15	39976477	39976680	204	49	0.199075	0.407018	-0.207943	-274.249	CG	Exon	ENST00000263791/ENSG00000128829, exon 12 of 39	ENSG00000128829	42362	EIF2AK4
20	56359086	56359160	75	13	0.141298	0.349188	-0.20789	-48.7682	CG	Promoter	<=1kb	ENSG00000124098	112	FAM210B
17	46771704	46771764	61	19	0.175037	0.382872	-0.207834	-91.6002	CG	Intron	ENST00000225512/ENSG00000108379, intron 2 of 4	ENSG00000108379	61390	WNT3
5	149271729	149271817	89	28	0.371816	0.164079	0.207736	127.688	CG	Intron	ENST00000522685/ENSG00000248647, intron 1 of 1	ENSG00000248647	4959
2	223944927	223945045	119	23	0.129907	0.337561	-0.207654	-109.916	CG	Promoter	<=1kb	ENSG00000085449	312	WDFY1
22	50270464	50270646	183	42	0.108177	0.315817	-0.20764	-191.263	CG	Promoter	<=1kb	ENSG00000185386	121	MAPK11
11	66267601	66267762	162	38	0.318723	0.111137	0.207586	181.76	CG	3' UTR		ENSG00000174996	10307	KLC2
5	497218	497338	121	19	0.553834	0.761419	-0.207585	-88.9941	CG	Intron	ENST00000264938/ENSG00000066230, intron 1 of 16	ENSG00000066230	27111	SLC9A3
X	7927368	7927481	114	35	0.202715	0.410269	-0.207553	-179.554	CG	Promoter	<=1kb	ENSG00000006757	258	PNPLA4
18	31101520	31101580	61	16	0.338743	0.131212	0.207532	79.2231	CG	Promoter	<=1kb	ENSG00000265888	0
10	101570226	101570408	183	36	0.360161	0.152632	0.207529	147.519	CG	Promoter	<=1kb	ENSG00000166171	-152	DPCD
2	1797886	1797950	65	17	0.882545	0.675039	0.207506	89.3345	CG	Intron	ENST00000638628/ENSG00000284600, intron 1 of 4	ENSG00000186487	533714	MYT1L
19	5951409	5951498	90	9	0.199583	0.407081	-0.207498	-38.5121	CG	3' UTR		ENSG00000031823	26644	RANBP3
3	13880020	13880080	61	25	0.161262	0.36862	-0.207358	-125.592	CG	Promoter	<=1kb	ENSG00000154764	0	WNT7A
1	50978030	50978166	137	47	0.344029	0.136915	0.207114	260.511	CG	Distal Intergenic		ENSG00000290102	-9478
3	185824656	185824734	79	29	0.144313	0.351421	-0.207108	-149.424	CG	Promoter	<=1kb	ENSG00000073792	308	IGF2BP2
16	84618080	84618158	79	26	0.161712	0.368569	-0.206856	-129.113	CG	Promoter	<=1kb	ENSG00000103187	-2	COTL1
6	109455680	109455826	147	32	0.319112	0.1123	0.206812	159.553	CG	5' UTR		ENSG00000135596	10142	MICAL1
7	154794339	154794504	166	38	0.330774	0.537511	-0.206738	-190.216	CG	Intron	ENST00000706130/ENSG00000130226, intron 12 of 26	ENSG00000130226	1046206	DPP6
8	544854	544913	60	7	0.136489	0.343218	-0.20673	-32.154	CG	Promoter	<=1kb	ENSG00000180190	868	TDRP
12	56630274	56630388	115	22	0.103247	0.309922	-0.206675	-103.851	CG	5' UTR		ENSG00000076108	6428	BAZ2A
1	230868587	230868814	228	22	0.305678	0.0990741	0.206604	108.774	CG	Promoter	<=1kb	ENSG00000119280	775	C1orf198
6	43771452	43771543	92	20	0.176047	0.382635	-0.206588	-85.2555	CG	Promoter	1-2kb	ENSG00000112715	1268	VEGFA
17	11114255	11114309	55	5	0.83657	0.63008	0.20649	22.5092	CG	Distal Intergenic		ENSG00000243346	-43146	RN7SL601P
2	240874523	240874585	63	5	0.883756	0.677402	0.206354	21.4945	CG	Intron	ENST00000307503/ENSG00000172482, intron 6 of 10	ENSG00000172482	5699	AGXT
18	13218491	13218698	208	40	0.099269	0.305497	-0.206228	-220.555	CG	Promoter	<=1kb	ENSG00000168675	993	LDLRAD4
14	37594784	37594908	125	32	0.305805	0.099774	0.206031	160.096	CG	Promoter	1-2kb	ENSG00000129514	1151	FOXA1
4	186204201	186204451	251	68	0.803852	0.597826	0.206026	451.878	CG	Exon	ENST00000507209/ENSG00000145476, exon 3 of 6	ENSG00000145476	12634	CYP4V2
1	34885584	34885769	186	53	0.128994	0.335015	-0.206021	-265.949	CG	Exon	ENST00000235180/ENSG00000116544, exon 5 of 10	ENSG00000116544	43881	DLGAP3
8	102653905	102654017	113	24	0.324127	0.118114	0.206013	117.35	CG	Promoter	1-2kb	ENSG00000155090	1708	KLF10
20	26010105	26010156	52	5	0.645146	0.439324	0.205822	22.7804	CG	Exon	ENST00000668826/ENSG00000287569, exon 1 of 1	ENSG00000125804	24895	FAM182A
1	23168662	23168749	88	32	0.171457	0.377238	-0.205781	-150.648	CG	Intron	ENST00000302291/ENSG00000169641, intron 1 of 3	ENSG00000169641	9059	LUZP1
12	112575218	112575376	159	37	0.350079	0.144339	0.20574	173.624	CG	5' UTR		ENSG00000089169	4838	RPH3A
1	1630364	1630606	243	60	0.377444	0.583097	-0.205653	-295.344	CG	3' UTR		ENSG00000197530	14910	MIB2
22	39151811	39151886	76	7	0.828627	0.623035	0.205592	26.4502	CG	Promoter	<=1kb	ENSG00000100307	794	CBX7
8	17156282	17156362	81	23	0.345384	0.139856	0.205528	121.79	CG	Promoter	<=1kb	ENSG00000104219	-120	ZDHHC2
6	3518452	3518517	66	9	0.60422	0.398711	0.205509	32.9822	CG	Distal Intergenic		ENSG00000137266	-61402	SLC22A23
12	121803651	121803876	226	39	0.131587	0.337094	-0.205507	-150.088	CG	Promoter	<=1kb	ENSG00000212694	30	LINC01089
7	128791489	128791568	80	23	0.369864	0.164373	0.205491	89.3345	CG	Promoter	<=1kb	ENSG00000128596	732	CCDC136
1	15758964	15759115	152	29	0.104777	0.310204	-0.205427	-134.033	CG	Intron	ENST00000496928/ENSG00000162458, intron 2 of 3	ENSG00000162458	2357	FBLIM1
7	108456416	108456526	111	30	0.330316	0.124908	0.205408	180.544	CG	Promoter	<=1kb	ENSG00000091129	191	NRCAM
15	26971411	26971588	178	45	0.302996	0.0976148	0.205381	245.88	CG	Promoter	<=1kb	ENSG00000182256	230	GABRG3
2	231037462	231037558	97	28	0.135624	0.34099	-0.205367	-151.186	CG	Promoter	<=1kb	ENSG00000204128	0	C2orf72
1	28582933	28583033	101	23	0.308368	0.513728	-0.20536	-109.304	CG	Promoter	<=1kb	ENSG00000197989	99	SNHG12
12	172958	173072	115	13	0.897801	0.692445	0.205356	61.694	CG	Intron	ENST00000538872/ENSG00000120645, intron 13 of 13	ENSG00000120645	106191	IQSEC3
2	130037313	130037502	190	23	0.670379	0.875643	-0.205264	-120.734	CG	Intron	ENST00000447438/ENSG00000231240, intron 1 of 1	ENSG00000180178	3058
10	21534049	21534180	132	44	0.354543	0.149289	0.205254	200.633	CG	Intron	ENST00000651097/ENSG00000078403, intron 1 of 5	ENSG00000078403	9403	MLLT10
17	79748202	79748463	262	64	0.150724	0.355977	-0.205253	-292.958	CG	Distal Intergenic		ENSG00000182156	17259	ENPP7
11	64777837	64778010	174	78	0.334018	0.128842	0.205176	447.294	CG	Promoter	<=1kb	ENSG00000168066	776	SF1
6	145964151	145964241	91	9	0.0956413	0.300803	-0.205162	-40.6373	CG	Promoter	<=1kb	ENSG00000146414	182	SHPRH
14	64504248	64504364	117	29	0.310614	0.105624	0.20499	132.067	CG	Promoter	<=1kb	ENSG00000089775	849	ZBTB25
15	36471516	36471669	154	27	0.756194	0.96112	-0.204926	-146.412	CG	Promoter	<=1kb	ENSG00000259737	-500	LOC105370769
1	151993731	151993980	250	49	0.141399	0.346222	-0.204823	-204.586	CG	Promoter	<=1kb	ENSG00000197747	0	S100A10
8	35235413	35235621	209	61	0.380621	0.175936	0.204685	335.374	CG	Promoter	<=1kb	ENSG00000156687	0	UNC5D
7	27200144	27200283	140	50	0.125015	0.32968	-0.204665	-248.908	CG	Promoter	1-2kb	ENSG00000243766	1569
19	1513199	1513377	179	48	0.125558	0.330207	-0.204648	-239.662	CG	Promoter	<=1kb	ENSG00000185761	227	ADAMTSL5
21	12215415	12215469	55	5	0.481359	0.686	-0.204642	-18.9677	CG	Distal Intergenic		ENSG00000229306	801223
14	65412709	65412806	98	36	0.13282	0.337442	-0.204622	-173.76	CG	5' UTR		ENSG00000033170	2117	FUT8
2	200307300	200307466	167	40	0.116876	0.321449	-0.204573	-201.342	CG	Promoter	1-2kb	ENSG00000196141	1419	SPATS2L
3	42013773	42013850	78	27	0.3925	0.188123	0.204377	127.81	CG	Promoter	<=1kb	ENSG00000182606	0	TRAK1
19	21475005	21475167	163	32	0.314641	0.518833	-0.204192	-156.98	CG	Intron	ENST00000600810/ENSG00000269237, intron 2 of 4	ENSG00000269237	69846
22	33921902	33922085	184	29	0.13686	0.340966	-0.204106	-106.982	CG	Promoter	<=1kb	ENSG00000133424	756	LARGE1
15	38252378	38252463	86	17	0.131742	0.335844	-0.204103	-73.7575	CG	Promoter	<=1kb	ENSG00000166068	-373	SPRED1
19	1446185	1446471	287	80	0.127525	0.331614	-0.204089	-374.478	CG	Promoter	<=1kb	ENSG00000115266	0	APC2
2	238060991	238061271	281	63	0.112844	0.316858	-0.204014	-306.883	CG	Promoter	<=1kb	ENSG00000132330	67	SCLY
6	157981735	157981853	119	30	0.349128	0.145185	0.203943	140.424	CG	Promoter	<=1kb	ENSG00000078269	-10	SYNJ2
21	39313416	39313545	130	46	0.170799	0.374722	-0.203922	-229.493	CG	5' UTR		ENSG00000185658	8014	BRWD1
10	103967388	103967533	146	49	0.0976327	0.301554	-0.203922	-316.174	CG	Promoter	<=1kb	ENSG00000065613	248	SLK
22	48576741	48576931	191	57	0.554231	0.350341	0.20389	285.047	CG	Intron	ENST00000402357/ENSG00000219438, intron 1 of 3	ENSG00000219438	87188	TAFA5
1	93079792	93079876	85	9	0.0799261	0.283779	-0.203853	-31.8636	CG	Promoter	<=1kb	ENSG00000143033	557	MTF2
5	14871719	14871835	117	43	0.135019	0.338861	-0.203841	-215.455	CG	Promoter	<=1kb	ENSG00000154122	0	ANKH
X	145818166	145818229	64	12	0.387203	0.183413	0.20379	50.0253	CG	Promoter	<=1kb	ENSG00000185985	337	SLITRK2
15	100373336	100373598	263	78	0.134864	0.338646	-0.203782	-409.614	CG	Promoter	<=1kb	ENSG00000259430	400
1	1157462	1157623	162	23	0.346289	0.142514	0.203775	110.767	CG	Distal Intergenic		ENSG00000207730	-9481	MIR200B
22	37843895	37844169	275	83	0.0895445	0.293289	-0.203744	-509.488	CG	5' UTR		ENSG00000100124	5158	ANKRD54
X	47217943	47218108	166	31	0.109643	0.313381	-0.203738	-136.447	CG	Promoter	<=1kb	ENSG00000102225	83	CDK16
19	3700292	3700408	117	32	0.35098	0.147245	0.203735	142.611	CG	Promoter	<=1kb	ENSG00000186111	60	PIP5K1C
8	9151281	9151540	260	59	0.151053	0.354487	-0.203433	-364.339	CG	Promoter	<=1kb	ENSG00000173281	34	PPP1R3B
7	73738976	73739114	139	38	0.334956	0.131598	0.203358	178.854	CG	Promoter	<=1kb	ENSG00000106077	-124	ABHD11
1	244461322	244461518	197	45	0.284718	0.488036	-0.203318	-209.136	CG	5' UTR		ENSG00000179397	6945	CATSPERE
X	109733106	109733232	127	33	0.116038	0.319322	-0.203284	-162.078	CG	Promoter	<=1kb	ENSG00000068366	171	ACSL4
3	124584688	124584742	55	15	0.171302	0.374564	-0.203262	-66.8478	CG	5' UTR		ENSG00000160145	551319	KALRN
9	111483495	111483659	165	41	0.337709	0.134527	0.203182	218.552	CG	Promoter	1-2kb	ENSG00000136813	1086	ECPAS
13	19958317	19958458	142	36	0.154984	0.358081	-0.203097	-159.055	CG	Promoter	<=1kb	ENSG00000121741	-219	ZMYM2
16	970976	971049	74	18	0.145632	0.348701	-0.203069	-87.7011	CG	5' UTR		ENSG00000103227	10269	LMF1
7	22499967	22500084	118	23	0.286095	0.489086	-0.202991	-104.987	CG	Intron	ENST00000406890/ENSG00000105889, intron 1 of 4	ENSG00000105889	227529	STEAP1B
6	71420237	71420479	243	69	0.146266	0.349211	-0.202945	-348.68	CG	Promoter	<=1kb	ENSG00000233237	266	LINC00472
13	112689881	112689990	110	43	0.331253	0.128378	0.202875	217.39	CG	Promoter	<=1kb	ENSG00000274922	-22
3	44861987	44862126	140	42	0.168204	0.370929	-0.202725	-228.223	CG	Exon	ENST00000477126/ENSG00000169964, exon 1 of 2	ENSG00000163808	100266	KIF15
1	151612067	151612361	295	94	0.338297	0.135661	0.202636	449.605	CG	Promoter	<=1kb	ENSG00000143376	61	SNX27
7	149874183	149874300	118	27	0.123773	0.326405	-0.202633	-123.783	CG	Promoter	1-2kb	ENSG00000171130	1215	ATP6V0E2
14	100240060	100240319	260	104	0.122782	0.325171	-0.202389	-588.448	CG	Promoter	1-2kb	ENSG00000100811	1762	YY1
20	4248697	4248783	87	34	0.448676	0.246379	0.202297	177.003	CG	Promoter	<=1kb	ENSG00000171873	504	ADRA1D
15	51094801	51095005	205	54	0.313701	0.111441	0.202261	291.027	CG	5' UTR		ENSG00000183578	10271	TNFAIP8L3
9	64775221	64775301	81	24	0.109336	0.311499	-0.202163	-93.1585	CG	Distal Intergenic		ENSG00000156755	-9686	IGKV1OR-2
3	71581508	71581668	161	57	0.0993314	0.301489	-0.202158	-328.347	CG	5' UTR		ENSG00000114861	2310	FOXP1
12	130872147	130872242	96	27	0.382293	0.180182	0.202112	108.539	CG	Promoter	<=1kb	ENSG00000132341	110	RAN
X	11758397	11758589	193	37	0.122185	0.324222	-0.202038	-157.906	CG	Promoter	<=1kb	ENSG00000005302	238	MSL3
12	131808859	131808959	101	19	0.861512	0.659515	0.201997	92.2545	CG	Distal Intergenic		ENSG00000200483	6409	RNU6-1017P
15	77819971	77820070	100	25	0.157222	0.35911	-0.201888	-111.968	CG	Promoter	<=1kb	ENSG00000169783	830	LINGO1
6	150014990	150015059	70	12	0.174308	0.376195	-0.201886	-56.2212	CG	Distal Intergenic		ENSG00000290917	-9824	RAET1K
7	157690936	157691063	128	54	0.57376	0.775616	-0.201857	-287.143	CG	Intron	ENST00000389413/ENSG00000155093, intron 11 of 21	ENSG00000155093	896760	PTPRN2
1	25431305	25431623	319	86	0.13712	0.338891	-0.201772	-385.103	CG	Promoter	<=1kb	ENSG00000204178	447	MACO1
1	64744925	64745040	116	17	0.11232	0.31404	-0.201719	-94.5016	CG	Promoter	<=1kb	ENSG00000162437	-35	RAVER2
4	24471808	24471997	190	27	0.111526	0.313176	-0.20165	-134.906	CG	Promoter	<=1kb	ENSG00000289201	954
8	21789639	21789718	80	21	0.164116	0.365705	-0.20159	-88.9263	CG	Intron	ENST00000517328/ENSG00000168546, intron 2 of 10	ENSG00000168546	22639	GFRA2
20	381797	381865	69	19	0.149111	0.350684	-0.201573	-76.5124	CG	Intron	ENST00000615226/ENSG00000101255, intron 2 of 4	ENSG00000101255	18962	TRIB3
4	3871748	3871836	89	10	0.332085	0.130692	0.201393	40.0685	CG	Distal Intergenic		ENSG00000251166	18413	OR7E163P
12	109097811	109097906	96	20	0.329	0.127675	0.201326	85.1189	CG	Promoter	<=1kb	ENSG00000076248	214	UNG
1	6785442	6785560	119	46	0.348493	0.1472	0.201293	237.875	CG	Promoter	<=1kb	ENSG00000171735	0	CAMTA1
8	143990294	143990378	85	25	0.388889	0.1876	0.201289	117.984	CG	5' UTR		ENSG00000178685	22394	PARP10
16	1102922	1102995	74	24	0.35706	0.155856	0.201203	104.557	CG	Intron	ENST00000564813/ENSG00000260702, intron 3 of 3	ENSG00000260702	2466
3	113696625	113696820	196	32	0.119132	0.320335	-0.201203	-133.815	CG	Promoter	<=1kb	ENSG00000176542	0	USF3
4	167280868	167280928	61	7	0.709508	0.910657	-0.201149	-28.6468	CG	Distal Intergenic		ENSG00000250150	27861
7	94656031	94656085	55	7	0.213947	0.415087	-0.201139	-31.1972	CG	Promoter	<=1kb	ENSG00000127990	487	SGCE
17	1562224	1562714	491	57	0.145816	0.346936	-0.20112	-261.089	CG	Promoter	<=1kb	ENSG00000174238	78	PITPNA
11	21949531	21949616	86	7	0.563214	0.764297	-0.201083	-29.234	CG	Intron	ENST00000682428/ENSG00000171714, intron 5 of 6	ENSG00000171714	166872	ANO5
7	94656921	94657162	242	33	0.421224	0.622237	-0.201014	-169.945	CG	Promoter	<=1kb	ENSG00000242265	596	PEG10
9	133275673	133275747	75	15	0.143367	0.344332	-0.200965	-72.2122	CG	Promoter	<=1kb	ENSG00000175164	277	ABO
1	155273335	155273453	119	27	0.32659	0.125636	0.200954	144.166	CG	5' UTR		ENSG00000176444	5038	CLK2
4	70705230	70705367	138	28	0.157174	0.358099	-0.200925	-130.632	CG	Promoter	1-2kb	ENSG00000018189	1026	RUFY3
9	109320439	109320615	177	52	0.318262	0.117382	0.20088	290.311	CG	Promoter	<=1kb	ENSG00000095203	444	EPB41L4B
20	44810552	44810651	100	23	0.136579	0.337299	-0.20072	-107.973	CG	Promoter	<=1kb	ENSG00000101098	-6	RIMS4
4	5892544	5892635	92	31	0.16194	0.362647	-0.200707	-162.311	CG	Promoter	<=1kb	ENSG00000072832	451	CRMP1
X	80405413	80405493	81	9	0.554111	0.754815	-0.200705	-37.2431	CG	Intron	ENST00000538312/ENSG00000174016, intron 3 of 4	ENSG00000174016	69909	TENT5D
9	100473225	100473358	134	58	0.180918	0.381574	-0.200656	-260.176	CG	Promoter	<=1kb	ENSG00000241697	76	TMEFF1
2	94858352	94858409	58	11	0.682317	0.481694	0.200622	47.7587	CG	Promoter	1-2kb	ENSG00000229089	-1070	ANKRD20A8P
14	105491088	105491300	213	45	0.344476	0.544928	-0.200451	-253.681	CG	Promoter	1-2kb	ENSG00000185347	1233	TEDC1
2	127885742	127885941	200	43	0.350587	0.150175	0.200412	182.056	CG	Promoter	<=1kb	ENSG00000144233	26	AMMECR1L
14	21025467	21025657	191	38	0.0945923	0.29496	-0.200368	-180.94	CG	5' UTR		ENSG00000165795	45215	NDRG2
18	62523338	62523394	57	12	0.149269	0.349623	-0.200354	-54.8472	CG	Promoter	<=1kb	ENSG00000141664	313	ZCCHC2
13	20703710	20703848	139	28	0.137242	0.337565	-0.200323	-147.047	CG	Promoter	<=1kb	ENSG00000278291	0
9	87857738	87857794	57	5	0.693485	0.89362	-0.200135	-20.9583	CG	Promoter	1-2kb	ENSG00000290882	1605
10	101775948	101776068	121	52	0.403551	0.203572	0.199979	223.577	CG	5' UTR		ENSG00000107831	4303	FGF8
9	19231124	19231194	71	21	0.141826	0.34173	-0.199905	-86.0974	CG	Promoter	<=1kb	ENSG00000137145	689	DENND4C
22	25564891	25565003	113	41	0.135006	0.334861	-0.199855	-214.779	CG	Promoter	<=1kb	ENSG00000100077	216	GRK3
16	87392653	87392832	180	43	0.34227	0.142469	0.1998	205.09	CG	3' UTR		ENSG00000140941	8700	MAP1LC3B
11	119206290	119206391	102	39	0.197959	0.397738	-0.19978	-175.645	CG	Promoter	<=1kb	ENSG00000110395	0	CBL
X	134171649	134171737	89	19	0.112998	0.312775	-0.199777	-77.8806	CG	Exon	ENST00000636668/ENSG00000283638, exon 1 of 2	ENSG00000283638	2352	MIR106AHG
11	13009256	13009327	72	10	0.13823	0.337986	-0.199756	-44.9121	CG	Promoter	<=1kb	ENSG00000189431	0	RASSF10
16	11586660	11586756	97	34	0.307665	0.107957	0.199708	182.31	CG	Intron	ENST00000622633/ENSG00000189067, intron 1 of 3	ENSG00000189067	49625	LITAF
5	6583213	6583318	106	29	0.328909	0.129211	0.199698	149.871	CG	Promoter	1-2kb	ENSG00000250056	1077	LINC01018
19	14776641	14776844	204	29	0.291741	0.092144	0.199597	120.127	CG	Promoter	1-2kb	ENSG00000127507	1716	ADGRE2
5	62306162	62306361	200	50	0.129488	0.329062	-0.199574	-264.566	CG	Promoter	<=1kb	ENSG00000068796	0	KIF2A
19	17245432	17245550	119	34	0.134885	0.334359	-0.199474	-154.774	CG	Promoter	<=1kb	ENSG00000160113	369	NR2F6
19	1885400	1885497	98	27	0.347317	0.147952	0.199365	123.381	CG	Promoter	<=1kb	ENSG00000129968	0	ABHD17A
2	156342621	156342802	182	46	0.106056	0.305419	-0.199363	-238.821	CG	Promoter	<=1kb	ENSG00000153234	-273	NR4A2
6	170295880	170296110	231	55	0.0993753	0.298683	-0.199308	-302.839	CG	Intron	ENST00000630384/ENSG00000112584, intron 1 of 10	ENSG00000112584	5177	FAM120B
4	3767898	3768004	107	17	0.401558	0.600678	-0.19912	-65.9928	CG	Promoter	1-2kb	ENSG00000184160	1550	ADRA2C
20	1002125	1002264	140	34	0.345613	0.146658	0.198956	174.101	CG	Promoter	<=1kb	ENSG00000101282	47	RSPO4
8	23083990	23084072	83	13	0.581514	0.780454	-0.19894	-49.6207	CG	Promoter	<=1kb	ENSG00000284948	-283	LOC254896
1	9293428	9293543	116	32	0.122667	0.321596	-0.198929	-159.933	CG	Promoter	<=1kb	ENSG00000171621	534	SPSB1
7	712444	712500	57	25	0.385503	0.186636	0.198868	98.4293	CG	5' UTR		ENSG00000188191	15150	PRKAR1B
7	129952708	129952833	126	32	0.152809	0.351652	-0.198843	-151.31	CG	Promoter	<=1kb	ENSG00000186591	127	UBE2H
17	44968214	44968341	128	43	0.15276	0.35158	-0.19882	-197.1	CG	Promoter	<=1kb	ENSG00000131094	0	C1QL1
6	131135678	131135803	126	31	0.153373	0.351987	-0.198614	-145.572	CG	Promoter	<=1kb	ENSG00000118507	211	AKAP7
21	23954336	23954394	59	7	0.863965	0.665433	0.198532	28.6279	CG	Distal Intergenic		ENSG00000235564	14353
1	229342249	229342391	143	41	0.327967	0.129562	0.198405	203.565	CG	Promoter	<=1kb	ENSG00000154429	903	CCSAP
2	240704109	240704191	83	5	0.663221	0.861601	-0.19838	-19.2819	CG	Distal Intergenic		ENSG00000274977	-2424
16	29973728	29973865	138	40	0.0983555	0.296512	-0.198157	-189.419	CG	Promoter	<=1kb	ENSG00000149930	-3	TAOK2
17	1399830	1399963	134	21	0.0929138	0.290957	-0.198044	-92.8738	CG	Promoter	<=1kb	ENSG00000108953	259	YWHAE
7	143540619	143540676	58	5	0.687804	0.885844	-0.19804	-19.3405	CG	Distal Intergenic		ENSG00000229877	6059
2	203328220	203328332	113	42	0.17246	0.370498	-0.198038	-192.07	CG	Promoter	<=1kb	ENSG00000138443	0	ABI2
19	48443124	48443258	135	45	0.345765	0.148083	0.197681	248.83	CG	Exon	ENST00000263269/ENSG00000105464, exon 14 of 14	ENSG00000105464	49456	GRIN2D
17	32007629	32007700	72	23	0.331899	0.134242	0.197657	106.833	CG	Promoter	<=1kb	ENSG00000185158	246	LRRC37B
6	111482456	111482633	178	51	0.130726	0.32836	-0.197634	-296.327	CG	Promoter	1-2kb	ENSG00000009413	1082	REV3L
X	629947	630031	85	25	0.601354	0.403741	0.197613	129.953	CG	Intron	ENST00000381578/ENSG00000185960, intron 1 of 5	ENSG00000185960	5603	SHOX
X	119943275	119943330	56	14	0.119117	0.316585	-0.197468	-73.6461	CG	Promoter	<=1kb	ENSG00000101882	421	NKAP
9	134068343	134068546	204	56	0.124537	0.321999	-0.197462	-271.138	CG	Promoter	<=1kb	ENSG00000169925	0	BRD3
20	58981203	58981259	57	29	0.370235	0.17283	0.197406	136.597	CG	Promoter	<=1kb	ENSG00000101158	0	NELFCD
22	37818675	37818740	66	20	0.258739	0.45613	-0.197392	-105.706	CG	Distal Intergenic		ENSG00000128310	-4642	GALR3
21	39349024	39349108	85	16	0.110629	0.308014	-0.197385	-74.605	CG	Promoter	<=1kb	ENSG00000205581	539	HMGN1
15	82809940	82810099	160	45	0.108079	0.305284	-0.197205	-246.425	CG	Promoter	<=1kb	ENSG00000156232	312	WHAMM
10	43077513	43077590	78	24	0.34812	0.150915	0.197205	129.914	CG	Promoter	<=1kb	ENSG00000165731	449	RET
X	69505426	69505552	127	25	0.172708	0.36986	-0.197152	-108.123	CG	Promoter	1-2kb	ENSG00000130054	1100	NALF2
1	119006842	119007197	356	80	0.35308	0.156142	0.196938	406.544	CG	Distal Intergenic		ENSG00000239216	-5437
7	151232495	151232575	81	14	0.120173	0.317083	-0.19691	-61.3438	CG	Promoter	<=1kb	ENSG00000033100	12	CHPF2
18	9914667	9914744	78	17	0.386879	0.189973	0.196906	77.8819	CG	Promoter	<=1kb	ENSG00000101558	651	VAPA
22	15642886	15642957	72	5	0.659442	0.856269	-0.196827	-18.4499	CG	Promoter	1-2kb	ENSG00000234381	1373
1	23778466	23778656	191	58	0.297749	0.100989	0.19676	360.777	CG	Promoter	<=1kb	ENSG00000057757	48	PITHD1
9	95508661	95508728	68	26	0.12701	0.32364	-0.19663	-131.379	CG	5' UTR		ENSG00000185920	8329	PTCH1
X	154374603	154374711	109	44	0.175176	0.371795	-0.19662	-194.401	CG	Promoter	<=1kb	ENSG00000196924	0	FLNA
15	66293734	66293829	96	33	0.119359	0.315886	-0.196527	-192.96	CG	Promoter	<=1kb	ENSG00000166938	517	DIS3L
1	870087	870139	53	17	0.423099	0.226608	0.196491	77.901	CG	Exon	ENST00000432963/ENSG00000230368, exon 1 of 4	ENSG00000230368	6764	FAM41C
10	127196308	127196381	74	30	0.139167	0.335642	-0.196475	-165.174	CG	5' UTR		ENSG00000150760	290899	DOCK1
11	61680129	61680339	211	45	0.157828	0.354189	-0.196361	-180.645	CG	Promoter	<=1kb	ENSG00000134780	-52	DAGLA
15	72272735	72272788	54	19	0.166902	0.363221	-0.196319	-79.5079	CG	Promoter	<=1kb	ENSG00000137817	211	PARP6
8	144700213	144700327	115	26	0.42553	0.229223	0.196307	126.149	CG	Promoter	<=1kb	ENSG00000290885	-26
14	25049650	25049713	64	19	0.384768	0.580978	-0.19621	-85.6482	CG	Promoter	<=1kb	ENSG00000168952	434	STXBP6
17	43024221	43024279	59	5	0.670994	0.474847	0.196146	23.0089	CG	Promoter	<=1kb	ENSG00000108828	844	VAT1
1	38783992	38784113	122	30	0.341982	0.538091	-0.196108	-147.15	CG	Intron	ENST00000641481/ENSG00000284632, intron 2 of 3	ENSG00000284632	31866
6	55369166	55369374	209	29	0.692897	0.888964	-0.196067	-156.117	CG	Intron	ENST00000340465/ENSG00000187871, intron 6 of 8	ENSG00000187871	41697	GFRAL
20	23637509	23637604	96	23	0.124357	0.320368	-0.196011	-126.175	CG	Promoter	<=1kb	ENSG00000101439	869	CST3
1	32292016	32292139	124	24	0.327284	0.131308	0.195976	108.825	CG	Promoter	<=1kb	ENSG00000116478	0	HDAC1
1	29123984	29124060	77	22	0.350214	0.154262	0.195953	101.391	CG	Promoter	<=1kb	ENSG00000253304	-81	TMEM200B
X	71096659	71096774	116	21	0.133473	0.32924	-0.195767	-84.539	CG	Promoter	<=1kb	ENSG00000184481	808	FOXO4
7	158318147	158318234	88	15	0.516062	0.320475	0.195587	62.1512	CG	Intron	ENST00000389413/ENSG00000155093, intron 2 of 21	ENSG00000155093	269589	PTPRN2
2	26173472	26173579	108	24	0.320496	0.124977	0.195519	102.134	CG	Promoter	<=1kb	ENSG00000157833	384	GAREM2
4	1793839	1794025	187	63	0.165338	0.36085	-0.195512	-269.438	CG	Promoter	<=1kb	ENSG00000068078	546	FGFR3
11	117178872	117178989	118	23	0.305639	0.110174	0.195466	109.11	CG	Promoter	<=1kb	ENSG00000149577	136	SIDT2
X	132218254	132218327	74	25	0.367077	0.171622	0.195455	101.976	CG	Promoter	1-2kb	ENSG00000123728	1153	RAP2C
15	96984321	96984472	152	42	0.812439	0.61702	0.195418	213.104	CG	Distal Intergenic		ENSG00000223120	142252	RN7SKP181
12	132828665	132828741	77	19	0.336363	0.14099	0.195373	98.4797	CG	5' UTR		ENSG00000072609	127563	CHFR
19	14689976	14690168	193	55	0.109308	0.304509	-0.195202	-273.199	CG	Promoter	<=1kb	ENSG00000131355	0	ADGRE3
7	158588010	158588385	376	79	0.102237	0.297326	-0.195089	-370.486	CG	Promoter	<=1kb	ENSG00000155093	-187	PTPRN2
20	45348390	45348440	51	10	0.29593	0.100868	0.195062	51.1625	CG	Promoter	<=1kb	ENSG00000124145	0	SDC4
2	5691127	5691179	53	9	0.311438	0.50642	-0.194983	-42.1159	CG	Promoter	<=1kb	ENSG00000224128	309
9	78031357	78031477	121	35	0.3523	0.157319	0.19498	167.653	CG	Promoter	<=1kb	ENSG00000156052	334	GNAQ
16	981664	981873	210	65	0.284434	0.0896419	0.194792	380.41	CG	Promoter	<=1kb	ENSG00000005513	0	SOX8
22	41976701	41976810	110	33	0.324921	0.130165	0.194756	159.163	CG	5' UTR		ENSG00000100167	7258	SEPTIN3
7	45088873	45088948	76	18	0.362634	0.16804	0.194595	73.4745	CG	Promoter	<=1kb	ENSG00000136274	21	NACAD
16	67648442	67648570	129	37	0.211558	0.406151	-0.194593	-169.146	CG	Exon	ENST00000696175/ENSG00000159753, exon 16 of 39	ENSG00000159753	3454	CARMIL2
14	91060218	91060410	193	55	0.297405	0.102897	0.194508	279.917	CG	Promoter	<=1kb	ENSG00000133943	0	DGLUCY
11	102452607	102452735	129	41	0.317234	0.122738	0.194496	207.234	CG	5' UTR		ENSG00000152558	17649	TMEM123
15	96947952	96948049	98	35	0.439666	0.245194	0.194472	190.494	CG	Distal Intergenic		ENSG00000223120	105883	RN7SKP181
19	50725185	50725269	85	24	0.708723	0.514256	0.194467	115.82	CG	Promoter	1-2kb	ENSG00000105472	1821	CLEC11A
9	95004916	95005126	211	70	0.346931	0.152483	0.194448	319.828	CG	Exon	ENST00000471978/ENSG00000148120, exon 1 of 6	ENSG00000148120	278217	AOPEP
15	40941833	40941932	100	27	0.157831	0.351963	-0.194132	-127.602	CG	Distal Intergenic		ENSG00000259405	6937
12	120116842	120117077	236	69	0.102108	0.296171	-0.194063	-378.715	CG	Promoter	<=1kb	ENSG00000277283	0	RAB35-AS1
15	23687223	23687273	51	9	0.507284	0.313252	0.194031	35.8534	CG	Promoter	<=1kb	ENSG00000182636	32	NDN
19	55161646	55161705	60	19	0.661336	0.467309	0.194026	91.0517	CG	3' UTR		ENSG00000167646	5017	DNAAF3
2	130693596	130693656	61	10	0.182148	0.376048	-0.1939	-42.2753	CG	Promoter	<=1kb	ENSG00000223349	114
17	491197	491340	144	43	0.312365	0.118641	0.193725	188.361	CG	Distal Intergenic		ENSG00000263015	-11831
9	107466267	107466320	54	9	0.158935	0.352261	-0.193326	-41.9486	CG	Promoter	<=1kb	ENSG00000226825	293
X	69128648	69128703	56	15	0.147335	0.340614	-0.193279	-61.3299	CG	Distal Intergenic		ENSG00000181191	36818	PJA1
8	140099303	140099368	66	11	0.772188	0.579082	0.193106	50.7605	CG	Exon	ENST00000698173/ENSG00000282164, exon 1 of 1	ENSG00000167632	359211	TRAPPC9
3	184562630	184562728	99	22	0.346293	0.153192	0.193101	89.5668	CG	Promoter	<=1kb	ENSG00000182580	845	EPHB3
12	119989954	119990079	126	36	0.274504	0.081519	0.192985	218.479	CG	Promoter	<=1kb	ENSG00000135127	718	BICDL1
18	34977551	34977696	146	31	0.295153	0.102237	0.192917	141.751	CG	Promoter	<=1kb	ENSG00000166974	623	MAPRE2
1	111040325	111040426	102	19	0.526472	0.719328	-0.192856	-94.6125	CG	Promoter	1-2kb	ENSG00000252760	-1408	RNA5SP54
19	43365121	43365197	77	7	0.809048	0.616253	0.192795	27.1218	CG	Intron	ENST00000607109/ENSG00000272396, intron 1 of 2	ENSG00000272396	3773
4	173169565	173169917	353	86	0.119958	0.312694	-0.192735	-402.525	CG	Promoter	<=1kb	ENSG00000245213	0	GALNT7-DT
2	229714468	229714608	141	32	0.148873	0.341593	-0.19272	-131.292	CG	Promoter	<=1kb	ENSG00000187957	0	DNER
4	82666408	82666510	103	17	0.417276	0.609854	-0.192578	-73.5232	CG	Intron	ENST00000319540/ENSG00000145284, intron 3 of 4	ENSG00000145284	132286	SCD5
1	150549225	150549320	96	23	0.341529	0.149051	0.192478	97.4154	CG	Intron	ENST00000442435/ENSG00000237781, intron 5 of 5	ENSG00000237781	8404
9	34589977	34590075	99	20	0.156069	0.348545	-0.192476	-82.5801	CG	Promoter	<=1kb	ENSG00000122756	65	CNTFR
6	33904089	33904173	85	5	0.498937	0.691352	-0.192415	-17.5762	CG	Exon	ENST00000661015/ENSG00000233183, exon 4 of 5	ENSG00000233183	12762	LOC105375026
10	67885002	67885066	65	9	0.118637	0.310834	-0.192197	-46.4718	CG	Promoter	<=1kb	ENSG00000096717	346	SIRT1
7	105522214	105522339	126	47	0.0926887	0.284797	-0.192108	-309.784	CG	Promoter	<=1kb	ENSG00000091127	0	PUS7
4	173529460	173529596	137	40	0.319211	0.127138	0.192073	196.165	CG	Promoter	<=1kb	ENSG00000164107	633	HAND2
21	33025708	33025901	194	40	0.300027	0.108117	0.191911	176.272	CG	Intron	ENST00000454622/ENSG00000227757, intron 1 of 1	ENSG00000227757	45203
9	34380846	34380933	88	17	0.114206	0.306109	-0.191903	-84.4733	CG	Exon	ENST00000379124/ENSG00000164972, exon 2 of 4	ENSG00000164972	16895	SPMIP6
19	10871597	10871680	84	32	0.191459	0.383222	-0.191763	-132.099	CG	Promoter	<=1kb	ENSG00000142453	44	CARM1
1	8026012	8026108	97	36	0.333563	0.141888	0.191675	191.128	CG	Promoter	<=1kb	ENSG00000116285	201	ERRFI1
16	74998944	74999205	262	75	0.336109	0.144482	0.191628	328.04	CG	Promoter	<=1kb	ENSG00000186187	0	ZNRF1
10	32347284	32347420	137	43	0.135841	0.327001	-0.191159	-227.037	CG	Promoter	<=1kb	ENSG00000229327	0	EPC1-AS1
7	128167006	128167128	123	24	0.109218	0.300266	-0.191047	-110.361	CG	Distal Intergenic		ENSG00000207705	-40744	MIR129-1
7	43906230	43906638	409	89	0.115378	0.306263	-0.190885	-452.816	CG	Promoter	<=1kb	ENSG00000270617	0	URGCP-MRPS24
1	143904270	143904390	121	35	0.21728	0.408142	-0.190862	-180.625	CG	Promoter	<=1kb	ENSG00000234571	213
18	46072007	46072149	143	43	0.110138	0.300985	-0.190847	-224.609	CG	Promoter	<=1kb	ENSG00000152229	123	PSTPIP2
1	156291439	156291584	146	27	0.429918	0.239094	0.190824	125.461	CG	Exon	ENST00000463670/ENSG00000163472, exon 5 of 5	ENSG00000163472	8504	TMEM79
4	73258607	73258707	101	18	0.106598	0.297362	-0.190764	-87.931	CG	Promoter	<=1kb	ENSG00000132466	91	ANKRD17
7	76358680	76358758	79	19	0.11206	0.30272	-0.19066	-96.1772	CG	Promoter	<=1kb	ENSG00000170027	233	YWHAG
8	142453027	142453158	132	36	0.128424	0.319068	-0.190644	-189.841	CG	Intron	ENST00000643448/ENSG00000181790, intron 1 of 30	ENSG00000181790	3597	ADGRB1
22	50548529	50548592	64	17	0.552159	0.361687	0.190472	72.7059	CG	Exon	ENST00000648057/ENSG00000130487, exon 1 of 1	ENSG00000130487	2630	KLHDC7B
15	52528941	52529007	67	13	0.135257	0.325717	-0.190459	-66.5292	CG	Promoter	<=1kb	ENSG00000197535	125	MYO5A
16	56191010	56191068	59	16	0.331093	0.140651	0.190442	68.4855	CG	Promoter	<=1kb	ENSG00000246379	50	GNAO1-DT
11	126355663	126355720	58	16	0.165507	0.355868	-0.190361	-63.7598	CG	Promoter	<=1kb	ENSG00000110080	23	ST3GAL4
3	107523542	107523647	106	29	0.12951	0.319826	-0.190316	-115.976	CG	Promoter	<=1kb	ENSG00000114439	606	BBX
16	57802331	57802485	155	46	0.300605	0.110347	0.190258	255.182	CG	5' UTR		ENSG00000140859	60568	KIFC3
15	25438468	25438574	107	36	0.105142	0.295355	-0.190213	-196.582	CG	Promoter	<=1kb	ENSG00000114062	477	UBE3A
18	79068945	79069095	151	48	0.147491	0.337539	-0.190048	-224.411	CG	Promoter	<=1kb	ENSG00000166377	-190	ATP9B
1	19665087	19665214	128	39	0.341641	0.151597	0.190044	165.223	CG	Promoter	<=1kb	ENSG00000158748	212	HTR6
2	190649322	190649520	199	63	0.134263	0.324187	-0.189924	-286.839	CG	5' UTR		ENSG00000138386	2576	NAB1
7	30135366	30135476	111	26	0.112619	0.302512	-0.189893	-137.859	CG	Promoter	<=1kb	ENSG00000180354	380	MTURN
11	798199	798406	208	69	0.102766	0.292597	-0.189832	-402.488	CG	Promoter	<=1kb	ENSG00000177542	0	SLC25A22
3	63864345	63864489	145	41	0.148015	0.337845	-0.18983	-177.306	CG	Promoter	1-2kb	ENSG00000163635	1190	ATXN7
14	104209946	104210005	60	5	0.934838	0.745035	0.189803	21.4712	CG	Distal Intergenic		ENSG00000258913	-13579	LINC02691
10	47705985	47706134	150	54	0.308376	0.118654	0.189723	286.392	CG	Intron	ENST00000323387/ENSG00000189014, intron 2 of 7	ENSG00000189014	16278
5	95284093	95284231	139	37	0.119333	0.309055	-0.189722	-174.081	CG	Promoter	<=1kb	ENSG00000175471	863	MCTP1
14	102509387	102509476	90	31	0.330201	0.140513	0.189688	154.889	CG	Promoter	<=1kb	ENSG00000156381	323	ANKRD9
14	54566189	54566292	104	27	0.171749	0.361277	-0.189528	-117.655	CG	Promoter	<=1kb	ENSG00000020577	72	SAMD4A
1	15847805	15847879	75	19	0.29961	0.110134	0.189477	87.6061	CG	5' UTR		ENSG00000065526	11710	SPEN
5	612395	612540	146	24	0.310321	0.120857	0.189464	101.764	CG	Promoter	<=1kb	ENSG00000112877	55	CEP72
12	51907291	51907404	114	28	0.320586	0.131326	0.18926	118.608	CG	Promoter	<=1kb	ENSG00000139567	383	ACVRL1
17	772823	772952	130	19	0.475556	0.286298	0.189258	81.9415	CG	Intron	ENST00000571073/ENSG00000167699, intron 2 of 6	ENSG00000167699	9342	GLOD4
18	47754424	47754484	61	15	0.637867	0.448643	0.189224	61.1124	CG	Distal Intergenic		ENSG00000267187	51249
18	58671462	58671678	217	50	0.287792	0.0985903	0.189202	282.258	CG	Promoter	<=1kb	ENSG00000172175	0	MALT1
10	68406864	68406950	87	16	0.107668	0.296704	-0.189036	-67.798	CG	Promoter	<=1kb	ENSG00000204130	344	RUFY2
2	264728	264800	73	16	0.117304	0.306143	-0.188838	-75.767	CG	Promoter	1-2kb	ENSG00000035115	1598	SH3YL1
X	72572766	72572856	91	15	0.115489	0.304294	-0.188806	-55.4828	CG	Promoter	<=1kb	ENSG00000285547	0
17	20155946	20156064	119	25	0.111004	0.299335	-0.188331	-131.918	CG	5' UTR		ENSG00000128487	147081	SPECC1
1	206909453	206909573	121	29	0.127801	0.316014	-0.188213	-123.248	CG	3' UTR		ENSG00000162894	13674	FCMR
2	171161097	171161212	116	51	0.1682	0.356388	-0.188189	-224.326	CG	Intron	ENST00000521943/ENSG00000198586, intron 1 of 20	ENSG00000198586	70102	TLK1
19	58562782	58562950	169	45	0.555873	0.3677	0.188173	235.054	CG	3' UTR		ENSG00000099326	10625	MZF1
7	379787	379850	64	9	0.212584	0.400542	-0.187957	-44.203	CG	Promoter	<=1kb	ENSG00000249574	428	LOC442497
18	23136020	23136203	184	66	0.122058	0.310002	-0.187944	-362.483	CG	Promoter	1-2kb	ENSG00000134508	1456	CABLES1
1	4297235	4297288	54	5	0.746198	0.55839	0.187808	17.8158	CG	Distal Intergenic		ENSG00000235054	-114739	LINC01777
17	34980724	34980858	135	36	0.325826	0.138038	0.187787	179.509	CG	Promoter	<=1kb	ENSG00000005156	212	LIG3
16	54928812	54928963	152	52	0.162939	0.350713	-0.187774	-249.625	CG	Promoter	<=1kb	ENSG00000245694	226	CRNDE
5	109689678	109689771	94	10	0.299232	0.111473	0.187759	42.7581	CG	Promoter	<=1kb	ENSG00000112893	-156	MAN2A1
12	96399957	96400119	163	56	0.130084	0.317819	-0.187735	-265.65	CG	Promoter	<=1kb	ENSG00000059758	361	CDK17
20	21514018	21514125	108	25	0.106644	0.294354	-0.18771	-120.819	CG	Promoter	<=1kb	ENSG00000125820	0	NKX2-2
3	126982844	126983100	257	94	0.301281	0.113593	0.187687	489.548	CG	Promoter	<=1kb	ENSG00000114554	151	PLXNA1
20	24469485	24469574	90	36	0.330245	0.142762	0.187483	153.713	CG	Promoter	<=1kb	ENSG00000101463	-55	SYNDIG1
10	72261064	72261197	134	17	0.103032	0.290502	-0.18747	-68.9313	CG	Distal Intergenic		ENSG00000289506	12507
X	47561287	47561410	124	28	0.120882	0.308214	-0.187332	-133.166	CG	Promoter	<=1kb	ENSG00000289890	0
13	99981852	99981954	103	26	0.122811	0.310141	-0.187331	-131.654	CG	Promoter	<=1kb	ENSG00000043355	68	ZIC2
1	123063060	123063124	65	4	0.868903	0.681594	0.187309	22.9672	CG	Distal Intergenic		ENSG00000224857	-1482536
1	228213612	228213716	105	32	0.141288	0.328558	-0.18727	-133.102	CG	Promoter	<=1kb	ENSG00000162913	0	OBSCN-AS1
19	9914106	9914219	114	27	0.106743	0.293931	-0.187188	-114.542	CG	Intron	ENST00000264833/ENSG00000105088, intron 1 of 5	ENSG00000105088	22296	OLFM2
20	30922213	30922310	98	20	0.212237	0.399344	-0.187107	-87.0954	CG	Distal Intergenic		ENSG00000275305	-105939	RNA5SP528
[truncated: 1,023 more rows]

## Sheet: DMR_D7
chr	start	end	length	nCG	siHNRNPU_D7_meanMethy	siNTC_D7_meanMethy	diff.Methy	areaStat	C_context	annotation	annotation_detail	geneId	distanceToTSS	SYMBOL
11	53972868	53973729	862	6	0.948219	0.276231	0.671988	39.8237	CG	Distal Intergenic		ENSG00000237610	-617751	OR4C50P
21	12754988	12755059	72	5	0.277953	0.919972	-0.642019	-28.4499	CG	Distal Intergenic		ENSG00000229306	261633
18	16086214	16086298	85	4	0.862097	0.24152	0.620577	21.1481	CG	Distal Intergenic		ENSG00000215512	-755932
5	47526235	47526325	91	4	0.344672	0.957291	-0.612619	-26.0359	CG	Distal Intergenic		ENSG00000250122	1636019
8	1608178	1608294	117	5	0.856764	0.255413	0.601351	27.3679	CG	Intron	ENST00000637795/ENSG00000198010, intron 6 of 14	ENSG00000198010	870550	DLGAP2
20	27160533	27160701	169	9	0.324633	0.908523	-0.58389	-50.4515	CG	Distal Intergenic		ENSG00000227195	-908987	MIR663AHG
X	61310365	61310472	108	7	0.92252	0.358348	0.564171	43.9893	CG	Distal Intergenic		ENSG00000236852	-1468778
8	21782232	21782313	82	5	0.939149	0.384559	0.55459	32.5228	CG	Intron	ENST00000524240/ENSG00000168546, intron 2 of 8	ENSG00000168546	30044	GFRA2
20	27022610	27022694	85	6	0.887655	0.348313	0.539342	27.0257	CG	Distal Intergenic		ENSG00000227195	-771064	MIR663AHG
13	17294885	17294939	55	4	0.820949	0.294656	0.526293	16.4611	CG	Distal Intergenic		ENSG00000279924	883526
16	32866395	32866465	71	5	0.793299	0.270396	0.522903	26.5645	CG	Distal Intergenic		ENSG00000260047	-3520	BCAP31P2
2	92364691	92364745	55	5	0.404234	0.926358	-0.522124	-22.3339	CG	Distal Intergenic		ENSG00000223816	-329691
13	16405301	16405399	99	5	0.29514	0.809313	-0.514172	-24.6072	CG	Distal Intergenic		ENSG00000279924	1773066
17	38256771	38256859	89	20	0.611751	0.115773	0.495978	132.102	CG	Promoter	<=1kb	ENSG00000274487	293
15	73052976	73053028	53	7	0.0986741	0.581506	-0.482832	-35.8981	CG	Promoter	1-2kb	ENSG00000067141	1266	NEO1
13	114043975	114044080	106	8	0.88635	0.413374	0.472976	47.359	CG	Intron	ENST00000334062/ENSG00000185989, intron 3 of 23	ENSG00000185989	88543	RASA3
5	93603843	93603894	52	5	0.752746	0.280908	0.471838	26.8836	CG	Downstream	<=300bp	ENSG00000278905	3486
14	106498788	106498856	69	4	0.317652	0.788418	-0.470767	-28.9158	CG	Intron	ENST00000619530/ENSG00000270816, intron 1 of 3	ENSG00000270816	16353	LINC00221
1	143729713	143729962	250	31	0.631428	0.162876	0.468552	181.124	CG	Promoter	<=1kb	ENSG00000206737	-143	RNVU1-18
21	6110269	6110330	62	11	0.852742	0.384475	0.468267	67.0551	CG	Promoter	<=1kb	ENSG00000275993	-801	LOC102724428
5	48702876	48703027	152	9	0.942785	0.476598	0.466187	48.9078	CG	Distal Intergenic		ENSG00000170571	1740221	EMB
2	87349780	87349852	73	6	0.744185	0.283105	0.46108	36.7568	CG	Promoter	1-2kb	ENSG00000287763	-1052
13	16857750	16857829	80	5	0.915718	0.458876	0.456842	25.2086	CG	Distal Intergenic		ENSG00000279924	1320636
8	45167469	45167566	98	5	0.394689	0.849974	-0.455285	-24.897	CG	Distal Intergenic		ENSG00000276685	861326
15	23303448	23303508	61	8	0.81861	0.370109	0.448502	47.4816	CG	Distal Intergenic		ENSG00000274471	-6099
2	127219653	127219810	158	23	0.161022	0.609349	-0.448327	-143.659	CG	Promoter	<=1kb	ENSG00000186684	503	CYP27C1
22	21340941	21341064	124	21	0.391791	0.835055	-0.443264	-103.778	CG	Promoter	<=1kb	ENSG00000232771	-531
4	1248667	1248908	242	85	0.610236	0.167649	0.442587	704.365	CG	Promoter	1-2kb	ENSG00000159692	1425	CTBP1
10	133424213	133424512	300	38	0.698914	0.256964	0.441949	289.88	CG	Promoter	<=1kb	ENSG00000203772	113	SPRN
X	49186224	49186409	186	37	0.22507	0.665534	-0.440464	-210.81	CG	Promoter	<=1kb	ENSG00000012211	119	PRICKLE3
14	23321662	23321749	88	20	0.598818	0.159371	0.439447	113.503	CG	Promoter	<=1kb	ENSG00000100836	205	PABPN1
20	27940597	27940681	85	7	0.790202	0.352316	0.437886	38.4617	CG	Distal Intergenic		ENSG00000282826	661983	FRG1CP
21	8446629	8446757	129	24	0.171741	0.607532	-0.435792	-182.142	CG	Intron	ENST00000651813/ENSG00000280441, intron 2 of 6	ENSG00000280441	65986
X	6226728	6226790	63	13	0.615831	0.18031	0.435521	63.7698	CG	5' UTR		ENSG00000146938	2077	NLGN4X
13	16287564	16287628	65	5	0.943374	0.508522	0.434851	25.6239	CG	Distal Intergenic		ENSG00000279924	1890837
13	17151772	17151826	55	5	0.763861	0.329491	0.43437	29.0149	CG	Distal Intergenic		ENSG00000279924	1026639
22	37051519	37051714	196	20	0.535991	0.101912	0.434079	113.028	CG	Promoter	<=1kb	ENSG00000100379	-25	KCTD17
12	131661130	131661206	77	7	0.73642	0.303574	0.432845	47.7367	CG	Promoter	<=1kb	ENSG00000212154	67	RNA5SP377
5	77210205	77210350	146	35	0.177581	0.607843	-0.430261	-242.988	CG	Intron	ENST00000646262/ENSG00000284762, intron 3 of 23	ENSG00000284762	123473	PDE8B
X	57137127	57137313	187	27	0.611132	0.184545	0.426587	156.5	CG	Promoter	<=1kb	ENSG00000147059	210	SPIN2A
5	1155545	1155628	84	7	0.63377	0.207226	0.426544	40.6814	CG	Distal Intergenic		ENSG00000249201	22977	TERLR1
19	47274278	47274520	243	42	0.537508	0.11213	0.425378	276.952	CG	Promoter	<=1kb	ENSG00000257704	-365	INAFM1
13	113584974	113585088	115	9	0.604792	0.182028	0.422764	49.7411	CG	Promoter	<=1kb	ENSG00000198176	253	TFDP1
X	49879265	49879491	227	29	0.138344	0.559355	-0.421011	-159.696	CG	Promoter	<=1kb	ENSG00000273820	0	USP27X
16	51151859	51151969	111	29	0.125606	0.546245	-0.420639	-166.525	CG	Promoter	<=1kb	ENSG00000103449	365	SALL1
2	5691436	5691681	246	50	0.330241	0.750796	-0.420555	-475.076	CG	Promoter	<=1kb	ENSG00000224128	0
X	144600824	144600931	108	5	0.7281	0.309137	0.418963	23.6934	CG	Distal Intergenic		ENSG00000215054	-239846	HNRNPCP10
X	232377	232495	119	13	0.492521	0.911225	-0.418704	-78.726	CG	Distal Intergenic		ENSG00000228572	-21248
2	100104174	100104241	68	9	0.130135	0.547748	-0.417613	-44.4132	CG	Intron	ENST00000409236/ENSG00000144218, intron 2 of 22	ENSG00000144218	88187	AFF3
10	96832545	96832595	51	9	0.531028	0.113915	0.417113	46.7865	CG	Promoter	<=1kb	ENSG00000196233	291	LCOR
16	10230	10431	202	21	0.720181	0.304151	0.416031	131.533	CG	Promoter	1-2kb	ENSG00000290355	-1124	DDX11L16
2	160493621	160493771	151	32	0.135115	0.551015	-0.4159	-214.406	CG	Promoter	<=1kb	ENSG00000153250	36	RBMS1
11	64744792	64744872	81	17	0.604845	0.190551	0.414295	88.4615	CG	Promoter	<=1kb	ENSG00000068831	584	RASGRP2
22	45976114	45976340	227	70	0.544626	0.130438	0.414188	595.817	CG	Promoter	<=1kb	ENSG00000188064	822	WNT7B
13	29595562	29595667	106	26	0.600188	0.187733	0.412455	173.021	CG	Promoter	<=1kb	ENSG00000139514	21	SLC7A1
12	98894834	98894975	142	31	0.543634	0.132711	0.410923	224.717	CG	5' UTR		ENSG00000185046	1089961	ANKS1B
1	121396242	121396444	203	58	0.296831	0.707375	-0.410544	-426.834	CG	Intron	ENST00000437515/ENSG00000230806, intron 2 of 3	ENSG00000230806	2362	SRGAP2-AS1
5	108380928	108381007	80	12	0.564946	0.155776	0.409169	70.7859	CG	Promoter	1-2kb	ENSG00000145743	1091	FBXL17
18	18171057	18171141	85	5	0.924522	0.515932	0.40859	30.1801	CG	Distal Intergenic		ENSG00000215512	-2840775
22	45671951	45672010	60	4	0.122386	0.530805	-0.408419	-19.9517	CG	Promoter	<=1kb	ENSG00000130638	153	ATXN10
21	42778617	42778731	115	13	0.634483	0.226156	0.408327	64.22	CG	Promoter	1-2kb	ENSG00000283051	1263	LINC01668
13	16775915	16775969	55	5	0.702401	0.295014	0.407388	24.3731	CG	Distal Intergenic		ENSG00000279924	1402496
1	124808109	124808215	107	11	0.431501	0.838847	-0.407346	-53.2014	CG	Distal Intergenic		ENSG00000224857	-3227585
2	219627456	219627612	157	33	0.508728	0.10177	0.406958	271.496	CG	Promoter	<=1kb	ENSG00000114923	62	SLC4A3
12	68606004	68606098	95	4	0.55038	0.956246	-0.405866	-20.9466	CG	Distal Intergenic		ENSG00000289173	4621
8	7679879	7679951	73	4	0.94944	0.545218	0.404222	33.2613	CG	Promoter	<=1kb	ENSG00000284655	575
3	20040355	20040469	115	20	0.600219	0.195998	0.40422	126.07	CG	Promoter	<=1kb	ENSG00000114166	0	KAT2B
19	1082180	1082230	51	5	0.761219	0.358342	0.402877	23.4177	CG	Intron	ENST00000539243/ENSG00000180448, intron 19 of 22	ENSG00000180448	16257	ARHGAP45
X	11664928	11665012	85	18	0.633865	0.231219	0.402646	85.9932	CG	Promoter	<=1kb	ENSG00000047648	908	ARHGAP6
4	825591	825769	179	47	0.574106	0.172659	0.401447	316.455	CG	Promoter	<=1kb	ENSG00000168993	360	CPLX1
5	53480315	53480388	74	10	0.520779	0.119717	0.401062	54.9171	CG	Promoter	<=1kb	ENSG00000134363	-238	FST
9	64711673	64711768	96	23	0.481628	0.882332	-0.400704	-140.707	CG	Distal Intergenic		ENSG00000225883	-2362	BMS1P11
14	18043737	18043789	53	5	0.726677	0.325996	0.400681	26.1035	CG	Distal Intergenic		ENSG00000215398	-289937
17	66302701	66302869	169	29	0.47646	0.0763596	0.400101	180.577	CG	Promoter	<=1kb	ENSG00000154229	88	PRKCA
20	32483884	32484006	123	29	0.166912	0.566446	-0.399534	-153.008	CG	Intron	ENST00000621426/ENSG00000197183, intron 4 of 10	ENSG00000197183	101327	NOL4L
1	205568705	205568783	79	18	0.64813	0.248804	0.399326	101.028	CG	Promoter	<=1kb	ENSG00000174514	-102	MFSD4A
15	30223314	30223429	116	28	0.236915	0.636218	-0.399302	-166.557	CG	Promoter	<=1kb	ENSG00000259993	297
X	147911930	147912027	98	13	0.577492	0.178627	0.398865	72.0108	CG	Promoter	<=1kb	ENSG00000102081	11	FMR1
6	33317560	33317693	134	19	0.52949	0.131804	0.397686	109.179	CG	Promoter	<=1kb	ENSG00000236104	249	ZBTB22
22	45309913	45310254	342	57	0.493048	0.0959488	0.397099	375.588	CG	Promoter	<=1kb	ENSG00000100376	945	FAM118A
6	165662700	165662780	81	21	0.134045	0.529095	-0.395049	-127.611	CG	Exon	ENST00000539869/ENSG00000112541, exon 1 of 22	ENSG00000112541	325337	PDE10A
X	16946554	16946621	68	6	0.650251	0.256019	0.394232	27.2115	CG	Promoter	<=1kb	ENSG00000169891	-37	REPS2
21	8220985	8221329	345	76	0.643613	0.249829	0.393784	553.983	CG	Intron	ENST00000623664/ENSG00000278996, intron 2 of 6	ENSG00000278996	23365
20	28230996	28231079	84	5	0.741941	0.34852	0.393421	23.5947	CG	Distal Intergenic		ENSG00000282826	371585	FRG1CP
12	5043765	5043937	173	28	0.525443	0.132035	0.393409	159.505	CG	Promoter	<=1kb	ENSG00000130037	0	KCNA5
12	67648651	67648779	129	19	0.495346	0.104252	0.391095	114.354	CG	Promoter	<=1kb	ENSG00000127334	313	DYRK2
11	51365693	51365869	177	7	0.479786	0.869671	-0.389885	-31.9216	CG	Distal Intergenic		ENSG00000214883	956651
5	48599751	48599903	153	9	0.905034	0.515465	0.38957	41.1437	CG	Distal Intergenic		ENSG00000170571	1843345	EMB
17	57954835	57954922	88	7	0.131304	0.519536	-0.388232	-37.3209	CG	Promoter	<=1kb	ENSG00000180891	490	CUEDC1
12	132490211	132490364	154	58	0.506014	0.117939	0.388075	510.396	CG	Promoter	<=1kb	ENSG00000112787	660	FBRSL1
18	48409393	48409591	199	56	0.583877	0.196089	0.387788	392.981	CG	Promoter	1-2kb	ENSG00000184828	1161	ZBTB7C
4	183505885	183505944	60	19	0.556381	0.170009	0.386372	108.315	CG	Promoter	<=1kb	ENSG00000168556	827	ING2
5	1008870	1008920	51	8	0.20922	0.595113	-0.385892	-40.1602	CG	Promoter	<=1kb	ENSG00000145506	68	NKD2
X	40106321	40106406	86	26	0.613306	0.227659	0.385647	142.909	CG	Intron	ENST00000378455/ENSG00000183337, intron 1 of 13	ENSG00000183337	70923	BCOR
9	93184320	93184563	244	44	0.50305	0.11836	0.38469	285.701	CG	Promoter	<=1kb	ENSG00000165238	198	WNK2
13	107867328	107867476	149	28	0.528645	0.145333	0.383312	154.135	CG	Promoter	<=1kb	ENSG00000204442	20	NALF1
2	55049709	55049819	111	17	0.531092	0.147841	0.383251	92.9643	CG	Exon	ENST00000337526/ENSG00000115310, exon 1 of 9	ENSG00000115310	62802	RTN4
2	130692771	130692832	62	8	0.610213	0.226968	0.383245	42.3388	CG	Promoter	<=1kb	ENSG00000223349	938
9	77020148	77020205	58	12	0.504106	0.120963	0.383142	66.3969	CG	Promoter	<=1kb	ENSG00000204612	493	FOXB2
15	68579220	68579304	85	26	0.157515	0.539987	-0.382472	-154.847	CG	Promoter	<=1kb	ENSG00000103647	227	CORO2B
19	14057368	14057472	105	31	0.519228	0.137018	0.38221	200.354	CG	5' UTR		ENSG00000187867	4604	PALM3
1	2194485	2194560	76	13	0.147004	0.528851	-0.381848	-58.5401	CG	Intron	ENST00000400919/ENSG00000162585, intron 1 of 2	ENSG00000162585	18160	FAAP20
21	36156568	36156674	107	14	0.161005	0.542462	-0.381457	-67.2621	CG	Intron	ENST00000624080/ENSG00000236830, intron 2 of 2	ENSG00000236830	19141	CBR3-AS1
12	106248244	106248340	97	13	0.535182	0.154365	0.380817	69.5655	CG	Intron	ENST00000552828/ENSG00000136026, intron 2 of 2	ENSG00000136026	55939	CKAP4
X	145817921	145817971	51	12	0.165391	0.54585	-0.380459	-68.6698	CG	Promoter	<=1kb	ENSG00000185985	92	SLITRK2
7	154052135	154052342	208	19	0.669761	0.289305	0.380456	101.107	CG	Intron	ENST00000706130/ENSG00000130226, intron 2 of 26	ENSG00000130226	304002	DPP6
20	25390583	25390763	181	58	0.549254	0.169294	0.37996	395.67	CG	Promoter	<=1kb	ENSG00000100997	72	ABHD12
X	48972082	48972146	65	8	0.63118	0.251399	0.379781	35.019	CG	Promoter	<=1kb	ENSG00000102057	-238	KCND1
2	237859749	237859804	56	4	0.529197	0.149705	0.379492	21.3467	CG	Promoter	<=1kb	ENSG00000132329	856	RAMP1
6	30884307	30884416	110	18	0.554947	0.176596	0.378351	98.1708	CG	5' UTR		ENSG00000204580	7886	DDR1
2	108534232	108534387	156	22	0.513678	0.135509	0.378169	119.354	CG	Promoter	<=1kb	ENSG00000169756	561	LIMS1
16	1072765	1072835	71	11	0.153549	0.531415	-0.377866	-59.4818	CG	Promoter	<=1kb	ENSG00000162009	18	SSTR5
X	40107586	40107685	100	20	0.584129	0.206314	0.377815	97.1756	CG	Intron	ENST00000378455/ENSG00000183337, intron 1 of 13	ENSG00000183337	69644	BCOR
X	100408767	100408853	87	15	0.574671	0.196928	0.377743	79.2292	CG	Promoter	1-2kb	ENSG00000165194	1420	PCDH19
X	13938195	13938287	93	20	0.502271	0.125245	0.377026	117.479	CG	Promoter	<=1kb	ENSG00000046653	351	GPM6B
X	54495116	54495249	134	14	0.51725	0.140335	0.376915	70.4829	CG	Promoter	<=1kb	ENSG00000102302	985	FGD1
18	63320032	63320110	79	18	0.172895	0.549736	-0.376841	-97.4686	CG	Promoter	<=1kb	ENSG00000171791	18	BCL2
X	154374827	154374922	96	12	0.763699	0.387333	0.376366	60.2801	CG	Promoter	<=1kb	ENSG00000285018	232
8	59119656	59119775	120	15	0.132255	0.508615	-0.37636	-77.477	CG	Promoter	<=1kb	ENSG00000167912	616	TOX-DT
X	3815637	3815723	87	13	0.611825	0.236663	0.375163	63.4281	CG	Distal Intergenic		ENSG00000286431	-4201
3	52455758	52455876	119	13	0.452764	0.0780337	0.37473	78.0796	CG	Promoter	<=1kb	ENSG00000010322	640	NISCH
22	50186377	50186610	234	53	0.517813	0.143324	0.374489	343.006	CG	Promoter	<=1kb	ENSG00000170638	464	TRABD
2	240435691	240435864	174	57	0.464264	0.0902869	0.373977	475.613	CG	Promoter	<=1kb	ENSG00000063660	28	GPC1
16	83968402	83968459	58	4	0.549835	0.17612	0.373715	19.0452	CG	Promoter	<=1kb	ENSG00000103154	158	NECAB2
20	58850704	58850955	252	37	0.393634	0.766718	-0.373084	-319.039	CG	Promoter	<=1kb	ENSG00000235590	0	GNAS-AS1
16	1102896	1103080	185	46	0.507848	0.135132	0.372716	295.849	CG	Intron	ENST00000564813/ENSG00000260702, intron 3 of 3	ENSG00000260702	2381
X	24149190	24149382	193	50	0.580715	0.208225	0.37249	314.471	CG	Promoter	<=1kb	ENSG00000005889	17	ZFX
20	51023130	51023230	101	18	0.185746	0.557959	-0.372213	-91.2323	CG	Promoter	<=1kb	ENSG00000026559	-23	KCNG1
10	33334782	33334878	97	17	0.148706	0.520547	-0.371841	-74.73	CG	Promoter	1-2kb	ENSG00000099250	1384	NRP1
14	101761671	101761765	95	12	0.509986	0.138695	0.37129	69.2726	CG	Promoter	<=1kb	ENSG00000078304	0	PPP2R5C
22	20131643	20131717	75	9	0.17228	0.543501	-0.371221	-45.9534	CG	Intron	ENST00000436518/ENSG00000099904, intron 1 of 3	ENSG00000099904	2187	ZDHHC8
22	21151339	21151487	149	20	0.574985	0.204168	0.370817	145.316	CG	Distal Intergenic		ENSG00000224688	-8968
17	46851588	46851742	155	32	0.120842	0.491597	-0.370755	-210.827	CG	5' UTR		ENSG00000158955	18387	WNT9B
7	74289270	74289402	133	27	0.486973	0.116246	0.370727	176.552	CG	Promoter	<=1kb	ENSG00000287815	0	LOC107986742
11	13668953	13669209	257	51	0.504398	0.133998	0.3704	308.119	CG	Promoter	<=1kb	ENSG00000197601	285	FAR1
12	103841293	103841393	101	15	0.135305	0.505642	-0.370337	-80.1236	CG	Promoter	<=1kb	ENSG00000257327	-58
1	184387432	184387540	109	13	0.505407	0.135171	0.370236	66.2815	CG	Promoter	<=1kb	ENSG00000116667	403	C1orf21
X	44873732	44873892	161	42	0.155987	0.525788	-0.369802	-291.618	CG	Promoter	<=1kb	ENSG00000147050	544	KDM6A
16	25692125	25692370	246	36	0.748934	0.379287	0.369647	250.7	CG	Promoter	<=1kb	ENSG00000182601	166	HS3ST4
1	1890679	1890790	112	18	0.560774	0.191267	0.369507	92.6045	CG	Promoter	1-2kb	ENSG00000078369	1502	GNB1
9	14315054	14315270	217	49	0.474302	0.105942	0.36836	365.049	CG	Intron	ENST00000635877/ENSG00000147862, intron 1 of 9	ENSG00000147862	83713	NFIB
13	16422671	16422735	65	9	0.489823	0.858088	-0.368265	-37.8637	CG	Distal Intergenic		ENSG00000279924	1755730
16	66605418	66605474	57	8	0.584082	0.215887	0.368195	40.1844	CG	Promoter	1-2kb	ENSG00000140931	1544	CMTM3
8	38901275	38901417	143	17	0.463608	0.0954391	0.368168	96.8454	CG	Promoter	<=1kb	ENSG00000169499	40	PLEKHA2
X	40146385	40146457	73	14	0.216903	0.584704	-0.367801	-59.1703	CG	Intron	ENST00000378455/ENSG00000183337, intron 1 of 13	ENSG00000183337	30872	BCOR
X	110318135	110318286	152	62	0.531674	0.164291	0.367382	450.645	CG	Intron	ENST00000372057/ENSG00000101935, intron 2 of 7	ENSG00000101935	122032	AMMECR1
X	16711989	16712149	161	38	0.205629	0.572335	-0.366707	-206.945	CG	Promoter	<=1kb	ENSG00000047230	787	CTPS2
9	45016787	45016915	129	4	0.964697	0.598188	0.366509	21.7842	CG	Distal Intergenic		ENSG00000286916	-1771800
X	135052013	135052399	387	83	0.165321	0.531517	-0.366196	-533.684	CG	Promoter	<=1kb	ENSG00000203950	0	RTL8A
10	77637743	77637858	116	35	0.505753	0.139568	0.366185	242.336	CG	Promoter	<=1kb	ENSG00000156113	511	KCNMA1
17	39401734	39401881	148	24	0.473583	0.107656	0.365926	150.629	CG	Promoter	<=1kb	ENSG00000266469	0
1	6615056	6615213	158	23	0.510768	0.145222	0.365546	133.165	CG	Promoter	1-2kb	ENSG00000116273	1325	PHF13
X	49270024	49270266	243	59	0.198158	0.563235	-0.365077	-328.032	CG	Promoter	<=1kb	ENSG00000049769	231	PPP1R3F
2	177212929	177213044	116	14	0.116748	0.481356	-0.364608	-79.3	CG	Promoter	<=1kb	ENSG00000170144	235	HNRNPA3
4	4107551	4107720	170	54	0.513442	0.149645	0.363797	413.179	CG	Promoter	<=1kb	ENSG00000290888	0
13	87672240	87672385	146	40	0.178918	0.542373	-0.363455	-233.764	CG	Promoter	<=1kb	ENSG00000165300	869	SLITRK5
1	25800162	25800424	263	48	0.159882	0.523253	-0.363371	-267.232	CG	Promoter	<=1kb	ENSG00000162430	0	SELENON
2	197310321	197310503	183	37	0.506707	0.143627	0.36308	254.873	CG	Promoter	<=1kb	ENSG00000065413	670	ANKRD44
17	44759212	44759286	75	12	0.493234	0.130426	0.362808	56.5569	CG	Promoter	<=1kb	ENSG00000073670	224	ADAM11
12	2959235	2959352	118	23	0.490956	0.128571	0.362385	141.502	CG	Promoter	<=1kb	ENSG00000197905	0	TEAD4
1	168136968	168137021	54	10	0.174496	0.536415	-0.361919	-51.0234	CG	Promoter	<=1kb	ENSG00000143147	646	GPR161
6	116370871	116370926	56	8	0.157045	0.518623	-0.361578	-41.0688	CG	5' UTR		ENSG00000111817	116698	DSE
19	1652006	1652132	127	24	0.442957	0.0815179	0.361439	157.969	CG	Promoter	<=1kb	ENSG00000071564	483	TCF3
19	1719117	1719207	91	15	0.560162	0.198752	0.36141	72.2453	CG	Distal Intergenic		ENSG00000275642	-4908
18	6414744	6414992	249	70	0.503608	0.142204	0.361404	502.538	CG	Promoter	<=1kb	ENSG00000154655	245	L3MBTL4
22	44331346	44331459	114	15	0.506312	0.144948	0.361364	74.0632	CG	Distal Intergenic		ENSG00000138944	-18395	SHISAL1
14	93115716	93116001	286	102	0.552447	0.19131	0.361137	702.339	CG	Promoter	<=1kb	ENSG00000100605	319	ITPK1
13	112104956	112105105	150	31	0.177186	0.538227	-0.36104	-198.358	CG	Intron	ENST00000658904/ENSG00000224243, intron 2 of 2	ENSG00000224243	48111	SOX1-OT
9	34589813	34590063	251	57	0.176539	0.537365	-0.360827	-345.711	CG	Promoter	<=1kb	ENSG00000122756	77	CNTFR
8	96262338	96262444	107	15	0.495163	0.134683	0.36048	87.9232	CG	Promoter	<=1kb	ENSG00000156471	436	PTDSS1
20	6767597	6767756	160	70	0.476859	0.116426	0.360434	626.936	CG	Promoter	<=1kb	ENSG00000125845	0	BMP2
13	99985472	99985584	113	23	0.136369	0.496734	-0.360365	-148.424	CG	Exon	ENST00000376335/ENSG00000043355, exon 3 of 3	ENSG00000043355	3688	ZIC2
X	103918759	103918890	132	31	0.505347	0.14531	0.360037	169.477	CG	Promoter	<=1kb	ENSG00000231728	658
14	70641777	70641936	160	31	0.509119	0.149085	0.360034	170.931	CG	Promoter	<=1kb	ENSG00000133985	0	TTC9
7	73154870	73155003	134	48	0.441154	0.0812247	0.359929	356.653	CG	Promoter	<=1kb	ENSG00000233369	0	GTF2IP4
17	29593339	29593474	136	59	0.564713	0.205119	0.359593	409.519	CG	Promoter	<=1kb	ENSG00000108262	580	GIT1
19	7670251	7670325	75	11	0.466171	0.106689	0.359482	54.288	CG	Promoter	1-2kb	ENSG00000104918	1202	RETN
2	132037991	132038114	124	23	0.535012	0.1758	0.359211	125.969	CG	Promoter	<=1kb	ENSG00000226886	0
18	48161995	48162108	114	32	0.518371	0.159712	0.358659	188.141	CG	Promoter	<=1kb	ENSG00000286583	0
16	89828458	89828601	144	57	0.460438	0.102164	0.358274	422.396	CG	5' UTR		ENSG00000204991	10279	SPIRE2
11	46391508	46391787	280	42	0.485677	0.127811	0.357865	242.368	CG	Promoter	<=1kb	ENSG00000180720	0	CHRM4
X	20266866	20267082	217	48	0.590287	0.232441	0.357846	254.226	CG	Promoter	<=1kb	ENSG00000177189	437	RPS6KA3
22	31345887	31345953	67	9	0.0999599	0.457277	-0.357317	-49.4777	CG	Promoter	<=1kb	ENSG00000100105	393	PATZ1
11	17476730	17476831	102	30	0.147465	0.504739	-0.357274	-173.105	CG	Promoter	<=1kb	ENSG00000006071	63	ABCC8
14	69153200	69153387	188	57	0.163643	0.520878	-0.357235	-375.7	CG	Promoter	<=1kb	ENSG00000139990	-50	DCAF5
19	45973368	45973494	127	25	0.165614	0.522806	-0.357192	-124.016	CG	Promoter	<=1kb	ENSG00000104967	550	NOVA2
9	111038348	111038535	188	47	0.162624	0.519797	-0.357174	-254.016	CG	Promoter	<=1kb	ENSG00000198121	0	LPAR1
11	369712	369894	183	24	0.491225	0.134185	0.35704	132.69	CG	Promoter	<=1kb	ENSG00000182272	213	B4GALNT4
9	14322396	14322543	148	42	0.498547	0.141663	0.356884	292.625	CG	Intron	ENST00000671131/ENSG00000225472, intron 1 of 1	ENSG00000147862	76440	NFIB
17	50346394	50346468	75	17	0.48364	0.126853	0.356787	86.772	CG	Promoter	<=1kb	ENSG00000015532	268	XYLT2
X	130060089	130060291	203	60	0.525028	0.168659	0.356369	406.621	CG	Distal Intergenic		ENSG00000102034	50425	ELF4
X	102712375	102712468	94	21	0.551224	0.195563	0.355661	104.393	CG	Promoter	<=1kb	ENSG00000158301	0	GPRASP2
18	21242163	21242348	186	40	0.453534	0.0979269	0.355607	267.175	CG	Promoter	<=1kb	ENSG00000141449	0	GREB1L
17	50865814	50865957	144	28	0.14577	0.500864	-0.355094	-165.305	CG	Intron	ENST00000499247/ENSG00000141232, intron 1 of 1	ENSG00000141232	2021	TOB1
5	147453638	147453728	91	22	0.55721	0.202311	0.354899	108.966	CG	5' UTR		ENSG00000113657	56340	DPYSL3
8	142475503	142475587	85	29	0.541747	0.187133	0.354614	159.331	CG	Exon	ENST00000643448/ENSG00000181790, exon 3 of 31	ENSG00000181790	26073	ADGRB1
19	3224572	3224771	200	76	0.478605	0.124278	0.354327	607.875	CG	Promoter	<=1kb	ENSG00000161082	0	CELF5
19	39833268	39833376	109	19	0.484704	0.130963	0.353741	100.408	CG	Promoter	<=1kb	ENSG00000105204	825	DYRK1B
13	17860608	17860660	53	5	0.384442	0.738044	-0.353602	-23.5807	CG	Distal Intergenic		ENSG00000279924	317805
12	124295059	124295213	155	23	0.505813	0.152238	0.353576	135.372	CG	5' UTR		ENSG00000178882	321818	RFLNA
10	35336503	35336681	179	64	0.535619	0.182893	0.352727	406.662	CG	5' UTR		ENSG00000108100	89478	CCNY
19	2721297	2721548	252	56	0.517284	0.164561	0.352723	307.406	CG	Promoter	<=1kb	ENSG00000176490	0	DIRAS1
17	65100693	65100794	102	28	0.480657	0.12807	0.352587	168.429	CG	Promoter	<=1kb	ENSG00000108370	-18	RGS9
2	131425134	131425221	88	21	0.452391	0.0998289	0.352562	138.86	CG	Promoter	<=1kb	ENSG00000214077	-267
6	31308591	31308728	138	20	0.390096	0.74264	-0.352544	-99.8038	CG	Promoter	<=1kb	ENSG00000229836	-42
16	85556807	85556909	103	14	0.452184	0.0996793	0.352505	70.1343	CG	Intron	ENST00000637419/ENSG00000131149, intron 2 of 2	ENSG00000131149	387282	GSE1
1	41241982	41242120	139	31	0.538935	0.186461	0.352474	179.157	CG	Promoter	<=1kb	ENSG00000010803	186	SCMH1
12	53938601	53938747	147	23	0.139702	0.492079	-0.352378	-116.158	CG	Promoter	<=1kb	ENSG00000249641	896	HOXC13-AS
8	102654963	102655014	52	5	0.458405	0.106149	0.352257	23.0727	CG	Promoter	<=1kb	ENSG00000155090	711	KLF10
19	45001471	45001691	221	16	0.147708	0.499899	-0.352191	-73.4673	CG	Promoter	<=1kb	ENSG00000104856	10	RELB
10	43076887	43077054	168	15	0.461333	0.109222	0.352111	86.077	CG	Promoter	<=1kb	ENSG00000165731	-10	RET
16	50153176	50153293	118	19	0.466364	0.114837	0.351526	109.301	CG	Promoter	<=1kb	ENSG00000121274	265	TENT4B
6	113970718	113971019	302	60	0.440759	0.0893548	0.351405	415.474	CG	5' UTR		ENSG00000196591	40289	HDAC2
9	83921163	83921345	183	38	0.50306	0.152145	0.350915	253.578	CG	Promoter	<=1kb	ENSG00000165115	120	KIF27
19	36032848	36032917	70	17	0.512778	0.161996	0.350782	79.6735	CG	Promoter	<=1kb	ENSG00000105270	426	CLIP3
19	53882232	53882387	156	37	0.472431	0.121868	0.350562	213.876	CG	5' UTR		ENSG00000126583	3042	PRKCG
17	4710466	4710825	360	91	0.498559	0.148013	0.350546	568.682	CG	Promoter	<=1kb	ENSG00000141480	0	ARRB2
13	17251889	17251953	65	7	0.783065	0.432647	0.350418	35.8181	CG	Distal Intergenic		ENSG00000279924	926512
12	107581250	107581330	81	13	0.252321	0.602134	-0.349814	-88.8366	CG	Exon	ENST00000420571/ENSG00000151136, exon 4 of 15	ENSG00000151136	262829	ABTB3
19	17967214	17967313	100	29	0.157554	0.50721	-0.349656	-153.479	CG	5' UTR		ENSG00000105642	15921	KCNN1
1	19485646	19485796	151	48	0.528388	0.178782	0.349606	304.837	CG	Promoter	1-2kb	ENSG00000173436	1243	MICOS10
10	23439521	23439736	216	71	0.166825	0.516204	-0.349379	-508.901	CG	Promoter	<=1kb	ENSG00000165312	446	OTUD1
2	46542829	46542962	134	23	0.507013	0.157685	0.349328	126.76	CG	Promoter	1-2kb	ENSG00000119729	1023	RHOQ
14	28767452	28767654	203	36	0.60894	0.259732	0.349208	198.889	CG	Exon	ENST00000706482/ENSG00000176165, exon 2 of 2	ENSG00000176165	3123	FOXG1
22	18970166	18970242	77	13	0.145882	0.495032	-0.34915	-64.9906	CG	Promoter	<=1kb	ENSG00000273032	-197	DGCR5
14	105168531	105168788	258	79	0.494	0.146101	0.347898	553.58	CG	Promoter	<=1kb	ENSG00000184916	36	JAG2
16	2474968	2475246	279	36	0.470199	0.122671	0.347527	206.607	CG	Promoter	<=1kb	ENSG00000162065	0	TBC1D24
15	41558807	41558881	75	22	0.466483	0.119124	0.347359	130.635	CG	Promoter	1-2kb	ENSG00000092445	1132	TYRO3
11	72224677	72224999	323	74	0.501695	0.154388	0.347306	432.224	CG	Promoter	<=1kb	ENSG00000165458	976	INPPL1
X	37847317	37847579	263	54	0.560918	0.213888	0.34703	277.206	CG	Promoter	<=1kb	ENSG00000165169	0	DYNLT3
1	205813119	205813182	64	16	0.461729	0.115085	0.346644	77.3132	CG	Promoter	<=1kb	ENSG00000133065	566	SLC41A1
20	62143576	62143637	62	4	0.192806	0.539375	-0.34657	-19.2702	CG	Promoter	<=1kb	ENSG00000184402	-132	SS18L1
6	42453112	42453216	105	35	0.182163	0.528696	-0.346532	-210.565	CG	Promoter	1-2kb	ENSG00000124496	-1061	TRERF1
Y	26639614	26639695	82	7	0.667656	0.321791	0.345865	36.5202	CG	Distal Intergenic		ENSG00000237917	-4962	PARP4P1
17	39617711	39617979	269	64	0.490358	0.145115	0.345243	429.765	CG	Promoter	1-2kb	ENSG00000214546	-1634
14	34714416	34714615	200	38	0.462564	0.117561	0.345003	242.307	CG	Promoter	<=1kb	ENSG00000165410	208	CFL2
22	43343060	43343140	81	17	0.495541	0.150633	0.344908	88.2269	CG	Promoter	<=1kb	ENSG00000159307	232	SCUBE1
12	104138411	104138562	152	35	0.440489	0.0956566	0.344833	265.558	CG	Promoter	<=1kb	ENSG00000120837	-170	NFYB
17	44656294	44656420	127	34	0.506455	0.162079	0.344376	204.695	CG	Promoter	<=1kb	ENSG00000180336	0	MEIOC
1	65067406	65067648	243	41	0.461389	0.117351	0.344038	236.95	CG	Promoter	<=1kb	ENSG00000162434	106	JAK1
8	79767879	79768053	175	53	0.133623	0.477629	-0.344006	-364.511	CG	Promoter	<=1kb	ENSG00000164683	-22	HEY1
16	2196099	2196180	82	12	0.158928	0.502921	-0.343993	-55.7404	CG	Promoter	<=1kb	ENSG00000167971	425	CASKIN1
9	85805331	85805418	88	7	0.482306	0.138384	0.343921	35.9739	CG	Promoter	<=1kb	ENSG00000290924	0
1	32741738	32741877	140	16	0.46603	0.122132	0.343898	86.5888	CG	Promoter	<=1kb	ENSG00000162522	0	NHSL3
5	123512671	123512721	51	5	0.159673	0.503514	-0.343841	-25.7461	CG	Promoter	<=1kb	ENSG00000151292	494	CSNK1G3
3	182793500	182793572	73	13	0.206146	0.549921	-0.343774	-64.2293	CG	Promoter	<=1kb	ENSG00000058063	0	ATP11B
6	36130529	36130580	52	10	0.584118	0.240517	0.343602	48.3323	CG	5' UTR		ENSG00000156711	2720	MAPK13
10	932364	932467	104	7	0.787821	0.444493	0.343329	34.9542	CG	Promoter	<=1kb	ENSG00000107929	-543	LARP4B
19	25197975	25198046	72	5	0.596695	0.940003	-0.343308	-24.6657	CG	Distal Intergenic		ENSG00000268442	-1034491	HAVCR1P1
2	84971393	84971654	262	58	0.434707	0.0914549	0.343252	435.675	CG	Promoter	<=1kb	ENSG00000176407	300	KCMF1
8	136593082	136593159	78	5	0.633468	0.290309	0.343159	24.3417	CG	Intron	ENST00000650445/ENSG00000254101, intron 6 of 7	ENSG00000254101	733713	LINC02055
12	109309832	109309895	64	9	0.211459	0.554555	-0.343095	-47.1985	CG	Promoter	<=1kb	ENSG00000139445	-548	FOXN4
13	77026926	77026988	63	14	0.111654	0.454374	-0.34272	-76.8437	CG	Promoter	<=1kb	ENSG00000005812	207	FBXL3
X	84187413	84187604	192	28	0.138766	0.481142	-0.342376	-154.986	CG	Exon	ENST00000460730/ENSG00000072133, exon 2 of 6	ENSG00000072133	18752	RPS6KA6
19	50511038	50511268	231	53	0.464678	0.122458	0.34222	435.88	CG	Promoter	<=1kb	ENSG00000161677	0	JOSD2
11	790029	790253	225	36	0.60304	0.260886	0.342154	184.101	CG	Promoter	<=1kb	ENSG00000184524	0	CEND1
11	76380956	76381108	153	33	0.499073	0.156978	0.342095	181.483	CG	Promoter	<=1kb	ENSG00000137492	24	THAP12
10	35090073	35090161	89	18	0.451531	0.110304	0.341227	96.8263	CG	5' UTR		ENSG00000108094	36845	CUL2
9	136193875	136193944	70	12	0.198879	0.539816	-0.340936	-61.6535	CG	Distal Intergenic		ENSG00000107187	11184	LHX3
17	44759356	44759534	179	34	0.470417	0.129757	0.34066	201.256	CG	Promoter	<=1kb	ENSG00000073670	368	ADAM11
1	123791738	123791809	72	5	0.554935	0.895539	-0.340604	-20.4407	CG	Distal Intergenic		ENSG00000224857	-2211214
3	126083903	126084024	122	16	0.432442	0.092279	0.340163	92.8551	CG	5' UTR		ENSG00000114544	17537	SLC41A3
1	243850569	243850691	123	36	0.182406	0.522409	-0.340003	-180.866	CG	Promoter	<=1kb	ENSG00000117020	388	AKT3
X	48835543	48835602	60	9	0.53617	0.196224	0.339947	42.4275	CG	Promoter	<=1kb	ENSG00000102109	8	PCSK1N
8	70402444	70402568	125	17	0.484768	0.144953	0.339815	86.9794	CG	Promoter	1-2kb	ENSG00000140396	1240	NCOA2
5	173408501	173408573	73	7	0.44862	0.787864	-0.339243	-31.5028	CG	Intron	ENST00000663262/ENSG00000253968, intron 1 of 5	ENSG00000253968	24560
X	110003607	110003702	96	9	0.477279	0.138297	0.338982	41.9823	CG	Promoter	<=1kb	ENSG00000157600	976	TMEM164
21	34889612	34889778	167	47	0.498023	0.159437	0.338586	310.115	CG	5' UTR		ENSG00000159216	1114889	RUNX1
3	197297853	197297990	138	18	0.4909	0.152414	0.338487	107.071	CG	Promoter	1-2kb	ENSG00000075711	1340	DLG1
19	55624458	55624508	51	4	0.456999	0.118559	0.33844	18.2433	CG	Promoter	<=1kb	ENSG00000179922	58	ZNF784
12	120368501	120368688	188	44	0.161943	0.500243	-0.338299	-247.999	CG	Promoter	<=1kb	ENSG00000135097	476	MSI1
7	150048267	150048347	81	15	0.446919	0.108884	0.338035	77.3041	CG	Intron	ENST00000668040/ENSG00000241449, intron 4 of 7	ENSG00000241449	14614
17	63700347	63700452	106	32	0.495821	0.157858	0.337963	180.132	CG	Promoter	<=1kb	ENSG00000136490	720	LIMD2
22	41926219	41926312	94	29	0.153856	0.491758	-0.337902	-160.637	CG	Promoter	<=1kb	ENSG00000159958	494	TNFRSF13C
17	43025172	43025233	62	11	0.440975	0.103303	0.337672	52.6611	CG	Promoter	<=1kb	ENSG00000108830	0	RND2
16	87602081	87602151	71	7	0.133225	0.470859	-0.337635	-33.0935	CG	Promoter	<=1kb	ENSG00000154118	246	JPH3
5	49263851	49263935	85	5	0.624678	0.962216	-0.337538	-24.6002	CG	Distal Intergenic		ENSG00000170571	1179313	EMB
X	68830172	68830256	85	18	0.540018	0.20255	0.337468	85.2918	CG	Promoter	1-2kb	ENSG00000090776	1151	EFNB1
7	6636732	6636865	134	12	0.638808	0.301542	0.337266	63.3792	CG	Promoter	<=1kb	ENSG00000205903	-453	ZNF316
X	2929020	2929169	150	30	0.202216	0.539446	-0.337229	-146.312	CG	Promoter	<=1kb	ENSG00000006756	180	ARSD
19	8005414	8005638	225	73	0.481293	0.144251	0.337042	513.735	CG	Promoter	<=1kb	ENSG00000066044	21	ELAVL1
X	154490793	154490898	106	26	0.199788	0.536622	-0.336835	-117.679	CG	Promoter	<=1kb	ENSG00000126903	-103	SLC10A3
14	101560785	101560948	164	31	0.113455	0.450232	-0.336777	-208.607	CG	Promoter	<=1kb	ENSG00000197406	646	DIO3
20	1002391	1002479	89	14	0.418789	0.0821323	0.336656	78.545	CG	Promoter	<=1kb	ENSG00000101282	-80	RSPO4
11	45285911	45286040	130	22	0.162923	0.499544	-0.336621	-110.125	CG	Promoter	<=1kb	ENSG00000019505	301	SYT13
1	200669913	200669979	67	8	0.514789	0.179018	0.335771	35.7734	CG	Promoter	<=1kb	ENSG00000260088	406	DDX59-AS1
12	105235774	105236202	429	99	0.438483	0.102759	0.335724	679.696	CG	Promoter	<=1kb	ENSG00000136044	1	APPL2
12	124295508	124295678	171	44	0.193655	0.529351	-0.335696	-254.242	CG	Exon	ENST00000546355/ENSG00000178882, exon 1 of 3	ENSG00000178882	322267	RFLNA
19	49851460	49851567	108	13	0.518699	0.183306	0.335393	58.2558	CG	Promoter	<=1kb	ENSG00000104960	725	PTOV1
4	6472678	6472797	120	22	0.482756	0.147516	0.33524	99.7027	CG	Intron	ENST00000506140/ENSG00000074211, intron 2 of 9	ENSG00000074211	90803	PPP2R2C
22	17370225	17370291	67	11	0.144235	0.479393	-0.335158	-61.7682	CG	Intron	ENST00000400585/ENSG00000099954, intron 1 of 18	ENSG00000099954	10276	CECR2
1	122792568	122792618	51	5	0.892551	0.557925	0.334626	23.35	CG	Distal Intergenic		ENSG00000224857	-1212044
5	21341587	21341697	111	12	0.492344	0.826885	-0.334542	-66.6295	CG	Promoter	<=1kb	ENSG00000291102	-136	GUSBP1
16	66427016	66427120	105	17	0.475849	0.141335	0.334515	85.3053	CG	Promoter	<=1kb	ENSG00000166546	-175	BEAN1
22	38317173	38317238	66	15	0.504142	0.16992	0.334221	67.1267	CG	Promoter	<=1kb	ENSG00000213923	846	CSNK1E
X	36963630	36963697	68	15	0.476094	0.141989	0.334105	81.4669	CG	Intron	ENST00000696486/ENSG00000290955, intron 2 of 3	ENSG00000290955	21936
2	65432225	65432365	141	31	0.497619	0.16368	0.333939	190.992	CG	Promoter	<=1kb	ENSG00000198369	272	SPRED2
X	154378666	154378818	153	33	0.186173	0.519897	-0.333724	-183.861	CG	Promoter	<=1kb	ENSG00000102119	-455	EMD
21	29299107	29299250	144	9	0.462946	0.129398	0.333547	41.859	CG	Intron	ENST00000548219/ENSG00000156273, intron 1 of 1	ENSG00000156273	105036	BACH1
9	126915211	126915336	126	20	0.107656	0.440786	-0.333129	-120.352	CG	Promoter	<=1kb	ENSG00000136828	437	RALGPS1
9	136205200	136205281	82	10	0.523771	0.190692	0.33308	49.7383	CG	Promoter	<=1kb	ENSG00000107187	-72	LHX3
9	128552492	128552800	309	25	0.507898	0.17499	0.332909	128.593	CG	Promoter	<=1kb	ENSG00000197694	0	SPTAN1
X	65035139	65035249	111	29	0.499757	0.167507	0.33225	174.057	CG	Promoter	<=1kb	ENSG00000102053	351	ZC3H12B
10	133261738	133262008	271	63	0.451488	0.119279	0.332208	415.542	CG	Distal Intergenic		ENSG00000273980	-4187
6	107115303	107115403	101	9	0.515438	0.183394	0.332043	47.4252	CG	Promoter	<=1kb	ENSG00000178409	112	BEND3
11	33258108	33258272	165	38	0.422578	0.0905639	0.332015	271.447	CG	Promoter	1-2kb	ENSG00000110422	1436	HIPK3
15	38252418	38252810	393	69	0.486248	0.154267	0.33198	379.979	CG	Promoter	<=1kb	ENSG00000166068	-26	SPRED1
6	71886692	71886813	122	13	0.112828	0.444515	-0.331688	-64.6492	CG	Promoter	<=1kb	ENSG00000079841	142	RIMS1
1	59814884	59815013	130	29	0.471061	0.139491	0.33157	155.377	CG	Promoter	<=1kb	ENSG00000134709	98	HOOK1
8	102654063	102654353	291	76	0.166458	0.497567	-0.331109	-458.513	CG	Promoter	1-2kb	ENSG00000155090	1372	KLF10
1	53327982	53328199	218	72	0.472967	0.141862	0.331105	552.566	CG	Promoter	<=1kb	ENSG00000157193	270	LRP8
11	639866	639967	102	30	0.216196	0.547299	-0.331103	-157.198	CG	Exon	ENST00000176183/ENSG00000069696, exon 3 of 4	ENSG00000069696	2597	DRD4
15	82047040	82047362	323	90	0.436808	0.105717	0.331091	694.04	CG	Promoter	<=1kb	ENSG00000183496	-921	MEX3B
5	10353925	10353994	70	17	0.123794	0.454686	-0.330892	-87.9237	CG	Promoter	<=1kb	ENSG00000145495	230	MARCHF6
19	41718856	41718917	62	7	0.811305	0.48045	0.330854	30.5706	CG	Intron	ENST00000398599/ENSG00000105388, intron 6 of 9	ENSG00000105388	10271	CEACAM5
11	65558114	65558212	99	17	0.494438	0.163669	0.330769	72.7508	CG	Promoter	<=1kb	ENSG00000168056	718	LTBP3
18	55587929	55588087	159	50	0.538427	0.207682	0.330745	292.78	CG	5' UTR		ENSG00000196628	76700	TCF4
22	44668872	44668932	61	14	0.462473	0.131862	0.330611	66.1797	CG	Promoter	<=1kb	ENSG00000186654	325	PRR5
9	121698953	121699006	54	10	0.517202	0.186728	0.330473	46.0145	CG	Intron	ENST00000259371/ENSG00000136848, intron 2 of 16	ENSG00000136848	131896	DAB2IP
22	37420057	37420250	194	62	0.495108	0.164659	0.330449	394.591	CG	Intron	ENST00000452946/ENSG00000243902, intron 1 of 2	ENSG00000166897	7229	ELFN2
2	169734188	169734349	162	31	0.438259	0.107844	0.330415	213.945	CG	Intron	ENST00000498202/ENSG00000213160, intron 4 of 5	ENSG00000213160	39700	KLHL23
18	26656732	26656986	255	16	0.437409	0.107023	0.330386	86.4299	CG	Promoter	<=1kb	ENSG00000134504	415	KCTD1
1	1158005	1158139	135	27	0.491986	0.161922	0.330065	167.779	CG	Distal Intergenic		ENSG00000207730	-8965	MIR200B
16	49838865	49839014	150	32	0.149572	0.479634	-0.330062	-184.776	CG	Intron	ENST00000563137/ENSG00000102935, intron 1 of 7	ENSG00000102935	18905	ZNF423
1	124339853	124339935	83	7	0.911851	0.581994	0.329856	29.2926	CG	Distal Intergenic		ENSG00000224857	-2759329
3	126982943	126983026	84	31	0.464201	0.13446	0.329741	216.129	CG	Promoter	<=1kb	ENSG00000114554	250	PLXNA1
7	65508474	65508553	80	12	0.543865	0.873094	-0.329229	-55.1128	CG	Promoter	<=1kb	ENSG00000226767	391
6	7109149	7109218	70	14	0.156885	0.485908	-0.329023	-75.5709	CG	Promoter	1-2kb	ENSG00000124782	1552	RREB1
10	100656883	100656934	52	5	0.638943	0.309921	0.329022	22.5647	CG	Distal Intergenic		ENSG00000274660	10075
2	219522666	219522834	169	37	0.491896	0.163028	0.328869	210.747	CG	Intron	ENST00000461395/ENSG00000072182, intron 1 of 2	ENSG00000072182	8496	ASIC4
X	154097223	154097335	113	30	0.522398	0.19377	0.328627	148.335	CG	Exon	ENST00000629277/ENSG00000169057, exon 1 of 1	ENSG00000169057	39768	MECP2
16	352356	352530	175	19	0.135972	0.464328	-0.328356	-96.1955	CG	Promoter	<=1kb	ENSG00000103126	193	AXIN1
X	150983747	150983916	170	51	0.53912	0.21077	0.32835	269.457	CG	Intron	ENST00000419110/ENSG00000029993, intron 1 of 4	ENSG00000029993	3238	HMGB3
11	70398528	70398786	259	64	0.187551	0.515837	-0.328286	-356.32	CG	Promoter	<=1kb	ENSG00000085733	124	CTTN
9	127785270	127785395	126	29	0.477235	0.149077	0.328158	153.025	CG	Promoter	<=1kb	ENSG00000136807	-284	CDK9
7	1670805	1670930	126	23	0.490027	0.161919	0.328109	110.805	CG	Intron	ENST00000561626/ENSG00000225968, intron 1 of 2	ENSG00000225968	5060	ELFN1
12	120903642	120903745	104	23	0.175722	0.503807	-0.328084	-122.791	CG	Promoter	<=1kb	ENSG00000157837	613	SPPL3
5	47299743	47299811	69	5	0.870444	0.542533	0.327911	21.2599	CG	Distal Intergenic		ENSG00000250122	1409527
5	139637409	139637487	79	17	0.423126	0.0953849	0.327741	99.0018	CG	Distal Intergenic		ENSG00000272255	7515
11	126282974	126283273	300	88	0.424608	0.0969623	0.327646	660.295	CG	Promoter	<=1kb	ENSG00000150455	477	TIRAP
15	77819307	77819639	333	102	0.431754	0.10415	0.327604	771.599	CG	Promoter	1-2kb	ENSG00000169783	1261	LINGO1
6	44270729	44270971	243	67	0.180798	0.508247	-0.327449	-380.962	CG	Promoter	<=1kb	ENSG00000178233	279	TMEM151B
11	86955315	86955417	103	37	0.452025	0.124634	0.327391	252.272	CG	Promoter	<=1kb	ENSG00000174804	0	FZD4
12	132688256	132688320	65	16	0.57031	0.243029	0.327281	64.7341	CG	Promoter	<=1kb	ENSG00000176894	669	PXMP2
X	153830211	153830267	57	13	0.585664	0.258392	0.327272	60.5387	CG	Promoter	<=1kb	ENSG00000067840	298	PDZD4
11	12009242	12009347	106	21	0.422541	0.095505	0.327036	142.286	CG	Promoter	<=1kb	ENSG00000050165	422	DKK3
16	70685805	70686101	297	104	0.177579	0.504249	-0.326671	-675.782	CG	Promoter	<=1kb	ENSG00000132613	0	MTSS2
1	150549423	150549595	173	38	0.522326	0.19571	0.326616	263.433	CG	Promoter	<=1kb	ENSG00000143382	54	ADAMTSL4
3	44510730	44510843	114	26	0.108607	0.434757	-0.32615	-167.328	CG	Promoter	<=1kb	ENSG00000178917	-94	ZNF852
2	10079761	10079881	121	28	0.466567	0.140585	0.325981	179.786	CG	Promoter	1-2kb	ENSG00000205795	1063	CYS1
1	1201145	1201270	126	23	0.466182	0.140212	0.32597	129.229	CG	Distal Intergenic		ENSG00000186891	5322	TNFRSF18
4	145937810	145937883	74	13	0.106558	0.432277	-0.325718	-68.146	CG	Promoter	<=1kb	ENSG00000151612	940	ZNF827
18	58864008	58864098	91	26	0.550463	0.224977	0.325486	117.759	CG	Promoter	1-2kb	ENSG00000074657	1408	ZNF532
3	170585785	170585932	148	30	0.450741	0.126044	0.324697	185.766	CG	Promoter	<=1kb	ENSG00000013293	143	SLC7A14
17	732496	732629	134	47	0.192533	0.517197	-0.324664	-269.687	CG	Promoter	<=1kb	ENSG00000167695	84	TLCD3A
17	40062708	40062933	226	41	0.442344	0.117863	0.32448	229.845	CG	5' UTR		ENSG00000126351	4418	THRA
X	70434398	70434482	85	12	0.172762	0.496701	-0.323938	-50.9123	CG	Promoter	<=1kb	ENSG00000284391	868	LOC105373244
3	123884212	123884449	238	53	0.430418	0.106834	0.323585	395.904	CG	Promoter	<=1kb	ENSG00000065534	0	MYLK
X	117877517	117877598	82	6	0.569672	0.893024	-0.323352	-29.1269	CG	Distal Intergenic		ENSG00000279587	18085
X	133415868	133416011	144	43	0.511486	0.188179	0.323307	236.547	CG	Promoter	<=1kb	ENSG00000076716	-379	GPC4
X	135421720	135421860	141	19	0.123701	0.446958	-0.323257	-91.4848	CG	Promoter	<=1kb	ENSG00000178947	-84	SMIM10L2A
19	45815815	45815911	97	17	0.488052	0.164821	0.323231	76.1559	CG	3' UTR		ENSG00000125755	47283	SYMPK
1	244049318	244049484	167	20	0.442099	0.118886	0.323213	102.191	CG	Promoter	<=1kb	ENSG00000179456	771	ZBTB18
20	59007099	59007299	201	30	0.333553	0.656287	-0.322734	-181.896	CG	Promoter	<=1kb	ENSG00000101160	939	CTSZ
18	25349919	25350061	143	44	0.460386	0.137872	0.322514	266.865	CG	Intron	ENST00000361524/ENSG00000198795, intron 2 of 7	ENSG00000198795	2129	ZNF521
5	565478	565651	174	43	0.360379	0.682844	-0.322465	-267.833	CG	Distal Intergenic		ENSG00000264233	-29596	MIR4456
20	36461279	36461463	185	62	0.486107	0.163738	0.322368	408.584	CG	5' UTR		ENSG00000080845	154943	DLGAP4
9	65195966	65196181	216	93	0.799192	0.476961	0.322231	725.749	CG	Distal Intergenic		ENSG00000224599	-2356
2	241064019	241064152	134	21	0.74211	0.420243	0.321867	100.56	CG	Promoter	<=1kb	ENSG00000225521	0
13	28819869	28819982	114	39	0.497285	0.175518	0.321767	242.659	CG	Promoter	<=1kb	ENSG00000132938	-357	MTUS2
19	2900333	2900489	157	39	0.791504	0.469891	0.321613	275.703	CG	Promoter	<=1kb	ENSG00000171970	-439	ZNF57
1	231040135	231040241	107	37	0.140211	0.461514	-0.321302	-235.735	CG	Promoter	<=1kb	ENSG00000182118	13	FAM89A
12	53047442	53047534	93	31	0.488098	0.166907	0.321191	178.54	CG	Promoter	<=1kb	ENSG00000111077	473	TNS2
8	130358400	130358522	123	40	0.481447	0.160577	0.320871	238.49	CG	Intron	ENST00000518721/ENSG00000153317, intron 2 of 29	ENSG00000153317	85152	ASAP1
X	40109795	40109944	150	27	0.501412	0.180723	0.320689	146.556	CG	Intron	ENST00000378455/ENSG00000183337, intron 1 of 13	ENSG00000183337	67385	BCOR
17	63700709	63700819	111	16	0.173914	0.494579	-0.320665	-99.7733	CG	Promoter	<=1kb	ENSG00000136490	353	LIMD2
16	15949529	15949848	320	109	0.45178	0.131234	0.320546	774.391	CG	Promoter	<=1kb	ENSG00000103222	391	ABCC1
1	124786967	124787059	93	4	0.654662	0.33413	0.320531	18.7945	CG	Distal Intergenic		ENSG00000224857	-3206443
2	183038115	183038315	201	43	0.443636	0.123174	0.320462	269.483	CG	Promoter	<=1kb	ENSG00000061676	543	NCKAP1
4	39977376	39977531	156	31	0.454495	0.134186	0.320309	196.563	CG	Promoter	<=1kb	ENSG00000121892	425	PDS5A
19	42177111	42177260	150	37	0.470872	0.150704	0.320168	202.837	CG	5' UTR		ENSG00000028277	19325	POU2F2
5	177472974	177473085	112	32	0.189975	0.509638	-0.319662	-156.203	CG	Promoter	1-2kb	ENSG00000113758	1316	DBN1
1	248944600	248944947	348	52	0.878039	0.558446	0.319593	376.043	CG	Distal Intergenic		ENSG00000233084	8019	RPL23AP25
1	230066921	230066997	77	12	0.398104	0.0785368	0.319567	66.072	CG	Intron	ENST00000494106/ENSG00000143641, intron 1 of 6	ENSG00000143641	8931	GALNT2
13	50124214	50124362	149	41	0.445236	0.125763	0.319473	276.021	CG	Intron	ENST00000486895/ENSG00000176124, intron 1 of 1	ENSG00000176124	42045	DLEU1
1	14598409	14598640	232	45	0.435657	0.116208	0.319449	260.588	CG	Intron	ENST00000636203/ENSG00000189337, intron 2 of 16	ENSG00000189337	705617	KAZN
18	74598070	74598162	93	9	0.480026	0.160714	0.319312	46.7752	CG	Promoter	<=1kb	ENSG00000215421	200	ZNF407
X	49163785	49163943	159	52	0.196873	0.516088	-0.319215	-310.635	CG	Promoter	1-2kb	ENSG00000269313	1221	MAGIX
X	47145433	47145564	132	23	0.491723	0.172608	0.319115	116.417	CG	Promoter	<=1kb	ENSG00000147123	0	NDUFB11
6	168101202	168101296	95	13	0.624712	0.305761	0.318951	63.0386	CG	Promoter	<=1kb	ENSG00000153303	215	FRMD1
2	91477664	91477902	239	50	0.893486	0.574609	0.318876	387.29	CG	Distal Intergenic		ENSG00000230964	-100576
2	200307281	200307498	218	57	0.480118	0.161411	0.318708	349.665	CG	Promoter	1-2kb	ENSG00000196141	1400	SPATS2L
2	120346076	120346211	136	34	0.136592	0.455053	-0.318461	-203.499	CG	Promoter	<=1kb	ENSG00000163083	0	INHBB
X	153334004	153334086	83	7	0.496727	0.178409	0.318318	35.5685	CG	Promoter	<=1kb	ENSG00000063587	-61	ZNF275
2	91840108	91840197	90	14	0.874358	0.556046	0.318312	76.2966	CG	Promoter	<=1kb	ENSG00000214330	-404
11	3165223	3165396	174	26	0.406881	0.088645	0.318236	162.579	CG	Promoter	1-2kb	ENSG00000021762	1343	OSBPL5
21	39313366	39313466	101	20	0.486236	0.168081	0.318155	86.2572	CG	Exon	ENST00000333229/ENSG00000185658, exon 1 of 42	ENSG00000185658	8093	BRWD1
4	148445568	148445672	105	33	0.176571	0.494667	-0.318097	-190.425	CG	Promoter	<=1kb	ENSG00000287292	-31
17	64662248	64662383	136	10	0.44008	0.122624	0.317456	49.8223	CG	Promoter	<=1kb	ENSG00000108854	0	SMURF2
8	102654525	102654683	159	21	0.0903294	0.407185	-0.316856	-112.378	CG	Promoter	1-2kb	ENSG00000155090	1042	KLF10
17	79810493	79810680	188	38	0.444648	0.127921	0.316727	209.249	CG	Distal Intergenic		ENSG00000262772	-8403
9	38069278	38069398	121	22	0.464852	0.148163	0.316689	125.297	CG	Promoter	<=1kb	ENSG00000107338	-51	SHB
X	48508953	48509057	105	21	0.487998	0.171378	0.31662	108.837	CG	Promoter	<=1kb	ENSG00000102312	0	PORCN
7	5283343	5283443	101	9	0.137425	0.45374	-0.316316	-43.7178	CG	Intron	ENST00000434816/ENSG00000164638, intron 1 of 4	ENSG00000164638	8974	SLC29A4
17	43906903	43907089	187	25	0.0900367	0.406341	-0.316305	-139.618	CG	Intron	ENST00000269095/ENSG00000108852, intron 1 of 12	ENSG00000108852	2622	MPP2
5	139795787	139795974	188	50	0.467156	0.15092	0.316237	316.202	CG	Promoter	<=1kb	ENSG00000146005	0	PSD2
3	42654909	42655023	115	27	0.180529	0.496406	-0.315877	-158.238	CG	Promoter	1-2kb	ENSG00000114853	1212	ZBTB47
6	157823393	157823627	235	64	0.439685	0.123819	0.315866	446.827	CG	5' UTR		ENSG00000130340	123006	SNX9
X	69504698	69504836	139	26	0.163084	0.478896	-0.315813	-143.972	CG	Promoter	<=1kb	ENSG00000130054	372	NALF2
1	144813894	144814063	170	58	0.322728	0.638353	-0.315625	-354.476	CG	Intron	ENST00000441760/ENSG00000224363, intron 2 of 3	ENSG00000224363	172523
5	176194772	176194850	79	8	0.457703	0.14231	0.315393	38.4681	CG	Intron	ENST00000508056/ENSG00000283235, intron 1 of 12	ENSG00000283235	4445
22	38455151	38455348	198	42	0.466596	0.151787	0.314809	259.779	CG	Promoter	<=1kb	ENSG00000168135	0	KCNJ4
1	2227617	2227813	197	62	0.43974	0.12513	0.31461	455.646	CG	Promoter	<=1kb	ENSG00000157933	229	SKI
20	49188015	49188149	135	21	0.089351	0.403919	-0.314568	-118.857	CG	Promoter	<=1kb	ENSG00000124214	218	STAU1
19	17617067	17617154	88	4	0.597205	0.282643	0.314561	17.7164	CG	Intron	ENST00000519716/ENSG00000130477, intron 41 of 43	ENSG00000130477	71211	UNC13A
16	73058155	73058265	111	36	0.496296	0.181833	0.314463	210.967	CG	Intron	ENST00000397992/ENSG00000140836, intron 1 of 8	ENSG00000140836	833606	ZFHX3
6	12012109	12012226	118	24	0.463194	0.148829	0.314365	134.281	CG	Intron	ENST00000491710/ENSG00000095951, intron 1 of 3	ENSG00000095951	3347	HIVEP1
1	28669007	28669098	92	18	0.421129	0.106958	0.31417	101.672	CG	Promoter	<=1kb	ENSG00000162419	229	GMEB1
19	29715222	29715392	171	43	0.427759	0.113925	0.313834	286.485	CG	Promoter	<=1kb	ENSG00000289030	0
7	816596	816647	52	8	0.431839	0.118069	0.31377	39.4684	CG	Promoter	<=1kb	ENSG00000164828	0	SUN1
14	89417029	89417114	86	25	0.480833	0.167122	0.313712	135.114	CG	5' UTR		ENSG00000053254	202035	FOXN3
6	109483196	109483387	192	45	0.412669	0.0990673	0.313601	301.852	CG	Promoter	<=1kb	ENSG00000112365	0	ZBTB24
X	18354242	18354364	123	36	0.533632	0.220076	0.313556	175.143	CG	Promoter	<=1kb	ENSG00000102098	324	SCML2
19	58034241	58034398	158	22	0.442982	0.12969	0.313292	126.515	CG	Promoter	<=1kb	ENSG00000152467	216	ZSCAN1
X	118346252	118346511	260	47	0.443453	0.13039	0.313062	254.422	CG	Promoter	<=1kb	ENSG00000131725	179	WDR44
X	9786730	9786958	229	44	0.483223	0.170235	0.312988	220.674	CG	Promoter	<=1kb	ENSG00000146950	301	SHROOM2
5	177599992	177600364	373	90	0.108896	0.421738	-0.312842	-584.014	CG	Promoter	<=1kb	ENSG00000027847	0	B4GALT7
19	50870194	50870244	51	7	0.537247	0.22442	0.312828	31.2298	CG	Intron	ENST00000593493/ENSG00000167751, intron 1 of 3	ENSG00000167751	8626	KLK2
X	104166411	104166650	240	39	0.452346	0.139792	0.312554	195.935	CG	Promoter	<=1kb	ENSG00000123575	0	FAM199X
1	1201441	1201642	202	70	0.432877	0.120347	0.312531	501.442	CG	Distal Intergenic		ENSG00000186891	4950	TNFRSF18
X	323979	324196	218	25	0.743962	0.431579	0.312384	139.003	CG	Distal Intergenic		ENSG00000226179	2989
22	15879608	15879659	52	7	0.774975	0.46277	0.312205	27.3542	CG	Intron	ENST00000420638/ENSG00000223875, intron 4 of 4	ENSG00000223875	26618
1	9910180	9910380	201	34	0.155165	0.466824	-0.311659	-173.116	CG	Promoter	<=1kb	ENSG00000178585	0	CTNNBIP1
X	135985510	135985640	131	19	0.124557	0.43602	-0.311463	-98.485	CG	5' UTR		ENSG00000198689	11669	SLC9A6
17	81346086	81346379	294	49	0.429607	0.118342	0.311265	263.458	CG	Promoter	<=1kb	ENSG00000287431	-120
1	25906140	25906537	398	39	0.127164	0.43834	-0.311176	-212.435	CG	Promoter	<=1kb	ENSG00000283938	0	MIR3917
4	2059928	2060101	174	40	0.167034	0.477833	-0.3108	-238.026	CG	Promoter	<=1kb	ENSG00000185818	601	NAT8L
16	81444413	81444524	112	18	0.460697	0.149999	0.310698	96.7763	CG	Promoter	<=1kb	ENSG00000153815	-284	CMIP
2	202033534	202033709	176	35	0.139326	0.449948	-0.310622	-190.304	CG	Promoter	<=1kb	ENSG00000273209	0
8	2384675	2384795	121	11	0.869322	0.559048	0.310274	53.8371	CG	Distal Intergenic		ENSG00000282686	-110727
X	132161735	132161910	176	28	0.264515	0.574671	-0.310155	-180.15	CG	Distal Intergenic		ENSG00000228819	-30383	AGKP2
3	197002890	197003126	237	68	0.503336	0.193251	0.310085	440.528	CG	3' UTR		ENSG00000163975	26709	MELTF
2	241355526	241355658	133	16	0.218361	0.528365	-0.310004	-76.526	CG	Promoter	<=1kb	ENSG00000006607	-627	FARP2
13	99970879	99971029	151	45	0.0951375	0.40507	-0.309932	-308.936	CG	Promoter	<=1kb	ENSG00000139800	738	ZIC5
1	223393301	223393425	125	27	0.171813	0.481577	-0.309764	-157.471	CG	Promoter	<=1kb	ENSG00000178395	0	CCDC185
2	38377471	38377549	79	13	0.421041	0.111471	0.30957	60.4725	CG	Promoter	<=1kb	ENSG00000119787	-186	ATL2
6	150600217	150600396	180	41	0.45079	0.141254	0.309536	240.489	CG	Promoter	<=1kb	ENSG00000120278	334	PLEKHG1
4	128287716	128287823	108	15	0.457591	0.14811	0.309481	78.4673	CG	Promoter	1-2kb	ENSG00000164040	1006	PGRMC2
3	50503477	50503561	85	16	0.437546	0.128065	0.30948	82.4501	CG	Promoter	<=1kb	ENSG00000007402	683	CACNA2D2
X	74536634	74536761	128	28	0.155077	0.464555	-0.309478	-157.976	CG	Distal Intergenic		ENSG00000230673	46785
13	99981424	99981523	100	32	0.163666	0.473061	-0.309395	-195.421	CG	Promoter	<=1kb	ENSG00000043355	-261	ZIC2
4	2058892	2059046	155	36	0.466164	0.156816	0.309349	189.626	CG	Promoter	<=1kb	ENSG00000185818	-281	NAT8L
17	79813722	79813800	79	11	0.103749	0.412497	-0.308748	-53.0195	CG	Distal Intergenic		ENSG00000262772	-5283
11	65857622	65857840	219	66	0.140145	0.448618	-0.308473	-441.055	CG	Promoter	<=1kb	ENSG00000172732	496	MUS81
X	47619948	47620115	168	51	0.21855	0.526655	-0.308105	-285.805	CG	Intron	ENST00000638776/ENSG00000283743, intron 7 of 15	ENSG00000283743	8627
6	85643380	85643463	84	15	0.178521	0.486593	-0.308072	-74.1199	CG	Promoter	<=1kb	ENSG00000135316	600	SYNCRIP
7	727144	727249	106	30	0.430612	0.122812	0.3078	178.529	CG	Promoter	<=1kb	ENSG00000164818	445	DNAAF5
X	154486081	154486208	128	33	0.161853	0.46948	-0.307627	-220.67	CG	Promoter	<=1kb	ENSG00000102178	407	UBL4A
9	64368587	64368722	136	18	0.594335	0.901938	-0.307603	-90.8993	CG	Promoter	<=1kb	ENSG00000290972	-672	ANKRD20A5P
2	144332216	144332301	86	15	0.394597	0.0870789	0.307518	88.8601	CG	Promoter	<=1kb	ENSG00000121964	267	GTDC1
13	44577416	44577633	218	48	0.445563	0.138137	0.307426	254.478	CG	Promoter	1-2kb	ENSG00000278156	1523	TSC22D1-AS1
14	29927585	29927640	56	8	0.41525	0.107973	0.307277	44.4441	CG	5' UTR		ENSG00000184304	264258	PRKD1
8	232029	232156	128	18	0.409348	0.102148	0.3072	109.095	CG	Promoter	<=1kb	ENSG00000172748	0	ZNF596
X	137033773	137033872	100	25	0.195496	0.502153	-0.306657	-120.036	CG	Promoter	<=1kb	ENSG00000165370	123	GPR101
1	123018296	123018346	51	5	0.489446	0.795869	-0.306423	-17.3182	CG	Distal Intergenic		ENSG00000224857	-1437772
16	89575520	89575608	89	16	0.472514	0.166177	0.306337	73.7854	CG	Promoter	<=1kb	ENSG00000178773	-150	CPNE7
18	61894661	61894783	123	18	0.463955	0.157924	0.306031	91.4942	CG	Promoter	<=1kb	ENSG00000176641	-414	RNF152
8	1973714	1973875	162	31	0.412616	0.106622	0.305994	167.718	CG	Promoter	<=1kb	ENSG00000176595	37	KBTBD11
3	3799966	3800101	136	25	0.130059	0.435718	-0.305659	-127.535	CG	Intron	ENST00000319331/ENSG00000175928, intron 1 of 1	ENSG00000144455	667172	SUMF1
5	143403853	143404019	167	25	0.0818826	0.387399	-0.305516	-144.763	CG	5' UTR		ENSG00000113580	31493	NR3C1
9	35605460	35605568	109	20	0.481259	0.175825	0.305435	97.8805	CG	Promoter	<=1kb	ENSG00000107140	198	TESK1
17	49678010	49678152	143	37	0.439609	0.134218	0.30539	179.128	CG	Promoter	<=1kb	ENSG00000121067	11	SPOP
12	6700207	6700301	95	9	0.129904	0.435265	-0.305361	-43.5285	CG	Promoter	<=1kb	ENSG00000139200	514	PIANP
2	119222627	119222731	105	8	0.523978	0.829325	-0.305347	-37.2121	CG	Promoter	1-2kb	ENSG00000115107	-1100	STEAP3
16	2026759	2026886	128	21	0.462703	0.157501	0.305201	112.62	CG	Promoter	1-2kb	ENSG00000065054	1403	NHERF2
17	30709069	30709581	513	116	0.44511	0.14046	0.30465	646.21	CG	Promoter	<=1kb	ENSG00000290928	0
8	22089376	22089466	91	15	0.145375	0.449851	-0.304476	-77.9919	CG	Promoter	<=1kb	ENSG00000158863	226	FHIP2B
6	159727515	159727653	139	35	0.465432	0.161023	0.304409	222.874	CG	Promoter	1-2kb	ENSG00000146457	1930	WTAP
17	9021633	9021774	142	46	0.410537	0.106136	0.304401	286.221	CG	Promoter	<=1kb	ENSG00000065320	123	NTN1
X	100409564	100409664	101	18	0.490962	0.186763	0.304199	93.7753	CG	Promoter	<=1kb	ENSG00000165194	609	PCDH19
X	10015271	10015358	88	20	0.458261	0.154131	0.304129	98.7885	CG	Promoter	<=1kb	ENSG00000047644	17	WWC3
12	111597944	111598073	130	24	0.426043	0.12209	0.303953	126.83	CG	Promoter	1-2kb	ENSG00000204842	1603	ATXN2
6	35731828	35732176	349	55	0.437309	0.133468	0.30384	296.211	CG	Distal Intergenic		ENSG00000096060	-3245	FKBP5
12	6766839	6767115	277	75	0.403194	0.0993823	0.303811	511.739	CG	Promoter	<=1kb	ENSG00000089693	360	MLF2
10	48466652	48466744	93	35	0.506146	0.202353	0.303792	212.979	CG	Exon	ENST00000489984/ENSG00000128805, exon 1 of 4	ENSG00000128805	189521	ARHGAP22
19	55451520	55451642	123	37	0.47572	0.172023	0.303697	186.157	CG	Distal Intergenic		ENSG00000187902	-8220	SHISA7
18	9914538	9914769	232	55	0.415702	0.112061	0.303641	345.743	CG	Promoter	<=1kb	ENSG00000101558	522	VAPA
12	53325655	53325736	82	18	0.477014	0.173554	0.30346	87.313	CG	Promoter	<=1kb	ENSG00000094914	-791	AAAS
1	16693254	16693315	62	11	0.471106	0.167648	0.303458	58.7487	CG	Exon	ENST00000270691/ENSG00000268869, exon 11 of 11	ENSG00000268869	26842
22	31944492	31944617	126	34	0.450989	0.147689	0.3033	210.702	CG	Promoter	<=1kb	ENSG00000128245	0	YWHAH
12	203621	203719	99	17	0.423644	0.120577	0.303067	97.1199	CG	Promoter	<=1kb	ENSG00000256577	0	SLC6A12-AS1
19	29525402	29525462	61	11	0.58568	0.282877	0.302804	65.0324	CG	Promoter	<=1kb	ENSG00000264515	290	VSTM2B-DT
2	241636981	241637141	161	29	0.121787	0.424441	-0.302654	-181.145	CG	Promoter	<=1kb	ENSG00000176946	17	THAP4
6	15245230	15245353	124	26	0.132981	0.435589	-0.302608	-146.933	CG	Promoter	<=1kb	ENSG00000271888	-230
7	148698780	148698857	78	18	0.470672	0.168067	0.302605	96.1679	CG	Promoter	<=1kb	ENSG00000055130	866	CUL1
22	33920490	33920629	140	27	0.422948	0.1206	0.302348	168.461	CG	Intron	ENST00000676370/ENSG00000133424, intron 1 of 14	ENSG00000133424	2212	LARGE1
5	133612437	133612621	185	45	0.421566	0.120239	0.301327	331.694	CG	Promoter	<=1kb	ENSG00000053108	0	FSTL4
19	5340422	5340582	161	34	0.395704	0.0945273	0.301177	195.959	CG	Promoter	<=1kb	ENSG00000105426	230	PTPRS
6	149864313	149864459	147	22	0.401112	0.100388	0.300724	140.915	CG	Promoter	<=1kb	ENSG00000120256	0	LRP11
1	6497336	6497449	114	22	0.453899	0.153267	0.300633	118.936	CG	5' UTR		ENSG00000171680	22625	PLEKHG5
20	63626856	63626969	114	29	0.462161	0.16155	0.300611	184.803	CG	Promoter	<=1kb	ENSG00000101216	132	GMEB2
X	153970660	153970823	164	31	0.476093	0.175562	0.300531	143.425	CG	Promoter	<=1kb	ENSG00000172534	995	HCFC1
1	39408892	39409086	195	35	0.482041	0.181583	0.300458	185.758	CG	Intron	ENST00000361689/ENSG00000127603, intron 53 of 93	ENSG00000127603	327576	MACF1
X	139932529	139932581	53	11	0.21346	0.513812	-0.300351	-55.9104	CG	5' UTR		ENSG00000101974	12695	ATP11C
6	2999652	2999767	116	35	0.431905	0.131572	0.300333	223.319	CG	Intron	ENST00000426637/ENSG00000124588, intron 3 of 5	ENSG00000124588	11665	NQO2
13	113209404	113209574	171	35	0.395344	0.0952494	0.300095	254.22	CG	Promoter	1-2kb	ENSG00000139842	1211	CUL4A
1	1632421	1632559	139	23	0.227618	0.527698	-0.30008	-110.618	CG	Promoter	<=1kb	ENSG00000189409	258	MMP23B
6	170286761	170286844	84	11	0.422201	0.122179	0.300022	52.5175	CG	Intron	ENST00000366756/ENSG00000198719, intron 4 of 10	ENSG00000198719	19721	DLL1
1	11654640	11655015	376	12	0.419455	0.119461	0.299994	54.316	CG	Promoter	<=1kb	ENSG00000116661	770	FBXO2
10	75111449	75111576	128	36	0.441089	0.141294	0.299795	237.535	CG	5' UTR		ENSG00000156671	11863	SAMD8
1	3250166	3250239	74	6	0.402282	0.102512	0.299769	29.5656	CG	Intron	ENST00000511072/ENSG00000142611, intron 3 of 15	ENSG00000142611	180998	PRDM16
16	1153383	1153491	109	24	0.393709	0.0940846	0.299624	127.593	CG	Promoter	<=1kb	ENSG00000196557	277	CACNA1H
2	91809752	91809810	59	9	0.769756	0.470277	0.29948	43.4259	CG	Distal Intergenic		ENSG00000235235	-7961	IGKV1OR2-1
X	54182508	54182573	66	11	0.147476	0.446746	-0.29927	-49.4129	CG	Promoter	<=1kb	ENSG00000184083	708	FAM120C
7	140640768	140640823	56	18	0.46703	0.167896	0.299135	89.6926	CG	5' UTR		ENSG00000146966	33170	DENND2A
13	46553283	46553343	61	8	0.445298	0.146237	0.299062	38.6064	CG	Promoter	<=1kb	ENSG00000136141	115	LRCH1
14	104865295	104865401	107	19	0.437794	0.138814	0.29898	107.97	CG	Promoter	<=1kb	ENSG00000099814	27	CEP170B
1	122678087	122678158	72	7	0.515617	0.814574	-0.298957	-29.9561	CG	Distal Intergenic		ENSG00000224857	-1097563
12	48350883	48350987	105	22	0.475608	0.176759	0.298849	114.764	CG	Promoter	<=1kb	ENSG00000257735	0
16	14302193	14302268	76	19	0.153781	0.452613	-0.298832	-89.9616	CG	Promoter	<=1kb	ENSG00000262454	804	MIR193BHG
15	101251435	101251527	93	17	0.457749	0.159133	0.298616	92.5469	CG	Promoter	<=1kb	ENSG00000131873	521	CHSY1
11	72781710	72781813	104	18	0.505352	0.207209	0.298143	86.6829	CG	5' UTR		ENSG00000186635	11786	ARAP1
8	26383521	26383667	147	26	0.390533	0.0924243	0.298109	167.704	CG	Promoter	<=1kb	ENSG00000104765	467	BNIP3L
6	41780719	41780823	105	20	0.399035	0.100929	0.298106	101.457	CG	Promoter	<=1kb	ENSG00000278224	0	PRICKLE4
12	123364976	123365127	152	22	0.124029	0.422059	-0.298031	-104.516	CG	Promoter	1-2kb	ENSG00000256092	1108	SBNO1-AS1
14	101762031	101762128	98	18	0.165248	0.4632	-0.297952	-97.4379	CG	Promoter	<=1kb	ENSG00000078304	322	PPP2R5C
12	52037197	52037300	104	12	0.12627	0.424077	-0.297806	-62.6357	CG	5' UTR		ENSG00000123358	14365	NR4A1
11	849596	849803	208	28	0.39094	0.0931721	0.297768	161.78	CG	Intron	ENST00000397411/ENSG00000214063, intron 1 of 7	ENSG00000214063	6784	TSPAN4
3	124886760	124886892	133	32	0.434254	0.136496	0.297759	166.137	CG	Intron	ENST00000296181/ENSG00000082781, intron 1 of 14	ENSG00000082781	14526	ITGB5
X	154390321	154390474	154	40	0.169112	0.466682	-0.29757	-210.555	CG	Promoter	<=1kb	ENSG00000147403	366	RPL10
6	125749445	125749612	168	48	0.450427	0.152917	0.29751	324.544	CG	Promoter	1-2kb	ENSG00000135547	1781	HEY2
8	101205599	101205734	136	25	0.137676	0.435027	-0.297351	-139.714	CG	Promoter	<=1kb	ENSG00000120963	459	ZNF706
2	25673544	25673623	80	19	0.24517	0.542021	-0.296851	-97.7851	CG	Promoter	<=1kb	ENSG00000138101	24	DTNB
13	32586816	32586875	60	12	0.149824	0.446423	-0.296599	-64.1832	CG	Promoter	<=1kb	ENSG00000083642	364	PDS5B
22	50185798	50186014	217	62	0.436606	0.140076	0.296529	367.202	CG	Promoter	<=1kb	ENSG00000170638	0	TRABD
19	7869830	7869944	115	21	0.617697	0.321529	0.296168	107.638	CG	Exon	ENST00000618550/ENSG00000183248, exon 5 of 6	ENSG00000183248	4446	PRR36
7	3043698	3043829	132	32	0.600814	0.305292	0.295523	150.43	CG	Promoter	<=1kb	ENSG00000198286	399	CARD11
7	157684809	157684967	159	39	0.770955	0.475514	0.295441	228.974	CG	Intron	ENST00000389413/ENSG00000155093, intron 11 of 21	ENSG00000155093	902856	PTPRN2
12	95548706	95548922	217	31	0.442868	0.147516	0.295351	161.502	CG	5' UTR		ENSG00000136014	2554	USP44
1	167937000	167937116	117	18	0.128201	0.423506	-0.295305	-95.213	CG	Promoter	<=1kb	ENSG00000143158	0	MPC2
3	58586859	58587107	249	64	0.550891	0.255619	0.295272	483.115	CG	5' UTR		ENSG00000168309	40503	FAM107A
9	100472956	100473146	191	44	0.121453	0.416457	-0.295005	-269.435	CG	Intron	ENST00000502978/ENSG00000251349, intron 1 of 9	ENSG00000251349	30685	MSANTD3-TMEFF1
13	30464589	30464741	153	55	0.143682	0.438576	-0.294894	-352.874	CG	Intron	ENST00000341423/ENSG00000189403, intron 1 of 4	ENSG00000189403	152856	HMGB1
16	90019640	90019742	103	30	0.492652	0.197826	0.294826	141.049	CG	Promoter	<=1kb	ENSG00000003249	148	DBNDD1
15	45111454	45111536	83	23	0.521864	0.227053	0.294811	115.588	CG	Exon	ENST00000389039/ENSG00000140279, exon 6 of 34	ENSG00000140279	2636	DUOX2
8	141417620	141417721	102	32	0.430872	0.136211	0.294661	200.585	CG	Intron	ENST00000520105/ENSG00000184489, intron 1 of 4	ENSG00000184489	25625	PTP4A3
16	30894013	30894200	188	45	0.419961	0.125396	0.294565	285.083	CG	Promoter	<=1kb	ENSG00000099385	102	BCL7C
16	89201907	89202014	108	15	0.11743	0.411971	-0.294541	-78.4713	CG	Promoter	<=1kb	ENSG00000259803	-256	SLC22A31
1	156500105	156500227	123	25	0.409045	0.114867	0.294178	117.944	CG	Promoter	<=1kb	ENSG00000116604	552	MEF2D
22	21417359	21417528	170	54	0.433403	0.139238	0.294164	368.331	CG	Promoter	<=1kb	ENSG00000169635	0	HIC2
X	39688876	39689137	262	59	0.52661	0.232527	0.294083	287.175	CG	Distal Intergenic		ENSG00000263730	27660	MIR3937
22	19987154	19987257	104	23	0.166781	0.46082	-0.29404	-108.34	CG	Exon	ENST00000487793/ENSG00000099889, exon 1 of 3	ENSG00000099889	29566	ARVCF
7	102286920	102287086	167	54	0.444202	0.1504	0.293802	287.04	CG	Promoter	1-2kb	ENSG00000160999	1829	SH2B2
3	32238553	32238705	153	30	0.129258	0.423044	-0.293786	-174.584	CG	Promoter	<=1kb	ENSG00000170293	0	CMTM8
5	6714063	6714184	122	30	0.170539	0.464265	-0.293726	-164.398	CG	Promoter	<=1kb	ENSG00000112941	631	TENT4A
X	71492769	71492960	192	39	0.281412	0.574766	-0.293354	-240.71	CG	Promoter	<=1kb	ENSG00000243468	0	INGX
16	85027606	85027881	276	82	0.404043	0.110811	0.293231	535.078	CG	Promoter	<=1kb	ENSG00000135709	0	KIAA0513
14	21025072	21025132	61	10	0.146909	0.440065	-0.293156	-46.1988	CG	5' UTR		ENSG00000165795	45740	NDRG2
8	9906707	9906928	222	45	0.375953	0.0828471	0.293105	319.104	CG	Exon	ENST00000702101/ENSG00000253230, exon 1 of 6	ENSG00000253230	12305	MIR124-1HG
2	11482349	11482750	402	59	0.422878	0.129903	0.292976	327.502	CG	Promoter	<=1kb	ENSG00000196208	8	GREB1
17	82098369	82098462	94	15	0.435199	0.14225	0.292949	84.4034	CG	Promoter	<=1kb	ENSG00000169710	-75	FASN
18	21741049	21741133	85	28	0.448131	0.155193	0.292937	149.504	CG	5' UTR		ENSG00000101752	36092	MIB1
8	102806701	102806874	174	52	0.451034	0.1581	0.292934	313.778	CG	Promoter	1-2kb	ENSG00000253669	1184
8	21788949	21789124	176	43	0.454509	0.161615	0.292894	256.756	CG	Intron	ENST00000517328/ENSG00000168546, intron 2 of 10	ENSG00000168546	23233	GFRA2
17	79778048	79778168	121	29	0.187005	0.479451	-0.292446	-159.153	CG	Promoter	<=1kb	ENSG00000173894	0	CBX2
7	104329232	104329461	230	58	0.389141	0.0967208	0.29242	387.598	CG	Promoter	<=1kb	ENSG00000187416	629	LHFPL3
10	77926493	77926718	226	59	0.412737	0.120403	0.292334	379.358	CG	Promoter	<=1kb	ENSG00000151208	37	DLG5
5	77210408	77210624	217	55	0.139673	0.431694	-0.292021	-350.236	CG	Promoter	<=1kb	ENSG00000113231	0	PDE8B
17	1109175	1109727	553	146	0.408896	0.11698	0.291916	882.783	CG	Intron	ENST00000302538/ENSG00000159842, intron 2 of 22	ENSG00000159842	120011	ABR
1	32870678	32870981	304	104	0.425237	0.133387	0.29185	671.956	CG	Promoter	1-2kb	ENSG00000160097	1501	FNDC5
22	39152498	39152702	205	67	0.454686	0.162925	0.291761	415.123	CG	Promoter	<=1kb	ENSG00000100307	0	CBX7
1	201888813	201889040	228	61	0.40803	0.116282	0.291748	353.289	CG	Promoter	<=1kb	ENSG00000198892	133	SHISA4
2	240820229	240820351	123	45	0.467907	0.176333	0.291573	257.087	CG	5' UTR		ENSG00000130294	3942	KIF1A
20	63831318	63831490	173	39	0.135125	0.426667	-0.291542	-209.972	CG	Promoter	<=1kb	ENSG00000130584	548	ZBTB46
4	184473368	184473468	101	25	0.170886	0.462155	-0.291269	-137.289	CG	Promoter	1-2kb	ENSG00000168310	1090	IRF2
1	16980488	16980754	267	71	0.433221	0.142046	0.291175	445.412	CG	Promoter	<=1kb	ENSG00000117122	0	MFAP2
2	115161376	115161464	89	17	0.442997	0.151887	0.291109	89.7097	CG	Promoter	<=1kb	ENSG00000235026	0	DPP10-AS1
20	62642421	62642718	298	75	0.451014	0.160205	0.290809	409.654	CG	Promoter	<=1kb	ENSG00000101187	0	SLCO4A1
11	129895302	129895561	260	47	0.415376	0.124903	0.290473	253.801	CG	Promoter	<=1kb	ENSG00000170322	29	NFRKB
3	63863835	63864069	235	43	0.432742	0.142482	0.29026	225.884	CG	Promoter	<=1kb	ENSG00000163634	0	THOC7
4	1793574	1793739	166	31	0.468118	0.177918	0.2902	141.966	CG	Promoter	<=1kb	ENSG00000068078	281	FGFR3
17	79832101	79832182	82	16	0.482061	0.192246	0.289815	69.229	CG	Distal Intergenic		ENSG00000141582	7258	CBX4
7	1530740	1530926	187	20	0.415065	0.12532	0.289745	100.691	CG	Promoter	<=1kb	ENSG00000198517	38	MAFK
X	129981355	129981483	129	22	0.397287	0.108338	0.288949	98.2294	CG	Promoter	<=1kb	ENSG00000085185	248	BCORL1
3	129606545	129606659	115	37	0.148851	0.437786	-0.288935	-212.174	CG	Promoter	<=1kb	ENSG00000004399	17	PLXND1
X	40175569	40175783	215	54	0.19571	0.484636	-0.288925	-290.514	CG	Promoter	1-2kb	ENSG00000183337	1546	BCOR
19	10960820	10960936	117	44	0.13484	0.423314	-0.288474	-297.072	CG	Promoter	<=1kb	ENSG00000127616	0	SMARCA4
3	123448343	123448594	252	55	0.495852	0.207672	0.28818	289.968	CG	Promoter	<=1kb	ENSG00000173175	496	ADCY5
19	1652222	1652281	60	10	0.393874	0.106083	0.287791	48.7644	CG	Promoter	<=1kb	ENSG00000071564	334	TCF3
12	123972809	123972899	91	15	0.43663	0.148994	0.287635	74.4611	CG	Promoter	<=1kb	ENSG00000119242	0	CCDC92
21	39313586	39313678	93	24	0.439351	0.151752	0.287599	117.76	CG	5' UTR		ENSG00000185658	7881	BRWD1
X	103687425	103687530	106	33	0.405972	0.11839	0.287583	199.811	CG	Promoter	<=1kb	ENSG00000123562	628	MORF4L2
12	67068868	67068952	85	11	0.384325	0.0967657	0.28756	56.6882	CG	Promoter	<=1kb	ENSG00000155974	210	GRIP1
11	66856415	66856551	137	32	0.432106	0.144635	0.287472	154.252	CG	Intron	ENST00000529047/ENSG00000173599, intron 12 of 22	ENSG00000173599	101835	PC
5	1633559	1633674	116	19	0.17702	0.464378	-0.287358	-105.125	CG	Promoter	<=1kb	ENSG00000188002	310
5	157575915	157576021	107	14	0.396782	0.109451	0.287331	68.4107	CG	Promoter	<=1kb	ENSG00000135074	-140	ADAM19
12	120265317	120265698	382	84	0.0946163	0.381617	-0.287001	-508.015	CG	Promoter	<=1kb	ENSG00000089159	73	PXN
1	222617977	222618135	159	21	0.402931	0.115961	0.28697	106.849	CG	Promoter	<=1kb	ENSG00000154305	0	MIA3
19	48493787	48493946	160	50	0.501628	0.214669	0.286959	298.793	CG	Exon	ENST00000648216/ENSG00000142235, exon 2 of 5	ENSG00000142235	19989	LMTK3
4	77819728	77819834	107	12	0.395456	0.108538	0.286918	67.4022	CG	Promoter	<=1kb	ENSG00000138767	-113	CNOT6L
7	151086319	151086514	196	45	0.459857	0.172973	0.286884	229.431	CG	Promoter	<=1kb	ENSG00000133612	488	AGAP3
X	49156342	49156442	101	28	0.487429	0.200667	0.286762	144.633	CG	Promoter	<=1kb	ENSG00000280116	909
11	45665618	45665864	247	28	0.458828	0.172264	0.286564	129.324	CG	Promoter	<=1kb	ENSG00000175264	0	CHST1
16	89576080	89576288	209	22	0.424771	0.138289	0.286482	110.939	CG	Promoter	<=1kb	ENSG00000178773	322	CPNE7
19	2061362	2061577	216	59	0.121673	0.408027	-0.286354	-358.174	CG	Distal Intergenic		ENSG00000099875	-10118	MKNK2
19	45251653	45251768	116	21	0.422627	0.136282	0.286345	102.097	CG	Intron	ENST00000587566/ENSG00000007047, intron 1 of 6	ENSG00000007047	172365	MARK4
X	19157	19447	291	29	0.849399	0.563089	0.28631	161.087	CG	Distal Intergenic		ENSG00000228572	-234296
5	49430123	49430231	109	4	0.968846	0.682551	0.286294	16.9859	CG	Distal Intergenic		ENSG00000170571	1013017	EMB
17	83079224	83079304	81	25	0.186099	0.472078	-0.285979	-125.595	CG	Promoter	<=1kb	ENSG00000176845	-305	METRNL
22	44497923	44498147	225	55	0.451749	0.165784	0.285965	296.747	CG	Promoter	<=1kb	ENSG00000188636	86	RTL6
3	19146923	19147032	110	21	0.382114	0.0961757	0.285938	114.31	CG	Promoter	1-2kb	ENSG00000183960	-1478	KCNH8
17	80260777	80260852	76	16	0.4125	0.126606	0.285894	78.4533	CG	Promoter	<=1kb	ENSG00000173821	0	RNF213
3	13480257	13480442	186	55	0.440064	0.154882	0.285181	321.266	CG	Promoter	<=1kb	ENSG00000163517	533	HDAC11
11	407099	407187	89	16	0.472459	0.187348	0.285112	75.886	CG	Exon	ENST00000526395/ENSG00000185187, exon 1 of 3	ENSG00000185187	10268	SIGIRR
2	79512814	79512912	99	32	0.484307	0.199274	0.285033	179.612	CG	Intron	ENST00000466387/ENSG00000066032, intron 5 of 21	ENSG00000066032	327583	CTNNA2
8	142456029	142456096	68	7	0.688715	0.403691	0.285024	29.2343	CG	Intron	ENST00000643448/ENSG00000181790, intron 1 of 30	ENSG00000181790	6599	ADGRB1
13	50185615	50185678	64	5	0.755825	0.470838	0.284987	24.8954	CG	Intron	ENST00000486895/ENSG00000176124, intron 1 of 1	ENSG00000176124	103446	DLEU1
X	91782056	91782127	72	24	0.45812	0.173156	0.284964	113.222	CG	Intron	ENST00000298274/ENSG00000102290, intron 1 of 5	ENSG00000102290	2795	PCDH11X
22	50270275	50270393	119	32	0.176539	0.461326	-0.284787	-174.885	CG	Promoter	<=1kb	ENSG00000185386	374	MAPK11
2	190408300	190408523	224	56	0.439605	0.154853	0.284752	336.341	CG	Promoter	<=1kb	ENSG00000151690	0	MFSD6
19	40799064	40799212	149	61	0.42275	0.138142	0.284608	369.992	CG	5' UTR		ENSG00000171570	20822
7	518403	518628	226	35	0.145599	0.429809	-0.28421	-160.695	CG	Promoter	1-2kb	ENSG00000197461	1668	PDGFA
7	106112368	106112431	64	7	0.435762	0.151579	0.284183	35.8791	CG	Promoter	<=1kb	ENSG00000008282	158	SYPL1
4	38663576	38663705	130	30	0.438285	0.154288	0.283997	154.596	CG	Promoter	1-2kb	ENSG00000231160	1221
2	239400578	239400890	313	111	0.407049	0.123354	0.283695	795.434	CG	Promoter	<=1kb	ENSG00000068024	764	HDAC4
X	103310788	103310961	174	26	0.165022	0.448573	-0.283551	-117.385	CG	Promoter	<=1kb	ENSG00000133134	46	BEX2
11	1749379	1749476	98	11	0.541089	0.257574	0.283515	43.8412	CG	Promoter	1-2kb	ENSG00000244242	1119	IFITM10
5	179634462	179634519	58	9	0.403864	0.120407	0.283457	46.601	CG	Promoter	<=1kb	ENSG00000169045	265	HNRNPH1
18	14450236	14450494	259	68	0.545086	0.261647	0.283439	475.37	CG	Promoter	<=1kb	ENSG00000266605	389	LONRF2P1
8	73746906	73746973	68	17	0.449917	0.166589	0.283328	92.6197	CG	Promoter	<=1kb	ENSG00000040341	735	STAU2
8	144462565	144462697	133	48	0.10527	0.388583	-0.283313	-350.083	CG	Promoter	<=1kb	ENSG00000187954	174	ZFTRAF1
9	99105160	99105316	157	52	0.449525	0.166321	0.283204	338.3	CG	Promoter	1-2kb	ENSG00000106799	1122	TGFBR1
17	4640666	4640838	173	32	0.391521	0.108414	0.283106	172.684	CG	Promoter	1-2kb	ENSG00000161905	1456	ALOX15
X	50470619	50470669	51	5	0.475261	0.192248	0.283013	23.201	CG	Promoter	<=1kb	ENSG00000274588	156	DGKK
5	16179481	16179968	488	33	0.416049	0.133099	0.28295	184.188	CG	Promoter	<=1kb	ENSG00000183654	794	MARCHF11
18	5295441	5295541	101	19	0.19605	0.478767	-0.282718	-94.3377	CG	Promoter	1-2kb	ENSG00000198081	1512	ZBTB14
10	22321916	22321991	76	19	0.503158	0.220556	0.282601	90.3084	CG	Promoter	<=1kb	ENSG00000168283	817	BMI1
12	54419394	54419474	81	4	0.401108	0.11871	0.282399	17.9413	CG	Intron	ENST00000550474/ENSG00000258137, intron 1 of 3	ENSG00000258086	65602
20	50931287	50931403	117	23	0.113548	0.395935	-0.282387	-117.16	CG	Promoter	<=1kb	ENSG00000101126	34	ADNP
15	24955616	24955709	94	18	0.337285	0.61951	-0.282225	-103.776	CG	Intron	ENST00000400098/ENSG00000128739, intron 3 of 4	ENSG00000128739	131979	SNRPN
17	1649200	1649300	101	32	0.401706	0.119482	0.282224	198.936	CG	Promoter	<=1kb	ENSG00000167705	566	RILP
11	69819150	69819227	78	12	0.426322	0.144159	0.282163	55.5571	CG	Promoter	<=1kb	ENSG00000186895	189	FGF3
11	45899817	45900083	267	63	0.413521	0.131485	0.282037	350.518	CG	Intron	ENST00000241014/ENSG00000121653, intron 2 of 11	ENSG00000121653	14166	MAPK8IP1
X	40153762	40153902	141	29	0.193099	0.475078	-0.281979	-122.395	CG	Intron	ENST00000378455/ENSG00000183337, intron 1 of 13	ENSG00000183337	23427	BCOR
20	63472552	63472624	73	14	0.377197	0.0953342	0.281863	70.1287	CG	Promoter	<=1kb	ENSG00000075043	53	KCNQ2
2	96145584	96145634	51	5	0.710624	0.428794	0.28183	26.8824	CG	Promoter	1-2kb	ENSG00000228873	1378
X	83507273	83507351	79	13	0.269064	0.550759	-0.281695	-65.2808	CG	Promoter	1-2kb	ENSG00000279437	1863
7	29806825	29806958	134	15	0.383312	0.101645	0.281667	80.4393	CG	Promoter	<=1kb	ENSG00000122574	339	WIPF3
7	65509102	65509250	149	44	0.451716	0.170079	0.281638	230.828	CG	Promoter	<=1kb	ENSG00000226767	-158
11	9265037	9265153	117	36	0.411309	0.129746	0.281563	215.836	CG	Promoter	<=1kb	ENSG00000184014	806	DENND5A
8	66613287	66613377	91	27	0.437898	0.156377	0.281521	141.637	CG	Promoter	<=1kb	ENSG00000185697	870	MYBL1
3	10708047	10708101	55	11	0.416017	0.134559	0.281458	61.9734	CG	Promoter	<=1kb	ENSG00000157087	-40	ATP2B2
13	71866502	71866665	164	57	0.12481	0.406245	-0.281435	-393.604	CG	Promoter	<=1kb	ENSG00000276644	539	DACH1
14	102592849	102592948	100	22	0.462184	0.180956	0.281227	118.844	CG	Promoter	<=1kb	ENSG00000089902	200	RCOR1
X	38805353	38805532	180	29	0.136938	0.417947	-0.281009	-116.391	CG	3' UTR		ENSG00000165175	3913	MID1IP1
X	12976062	12976161	100	19	0.417715	0.136762	0.280954	88.3722	CG	Promoter	<=1kb	ENSG00000205542	952	TMSB4X
11	12674670	12674994	325	53	0.421375	0.140433	0.280942	260.98	CG	Promoter	<=1kb	ENSG00000187079	249	TEAD1
1	160070116	160070246	131	21	0.129078	0.409929	-0.280851	-97.8268	CG	Promoter	<=1kb	ENSG00000177807	0	KCNJ10
7	151248725	151248784	60	32	0.423181	0.142349	0.280832	196.757	CG	Intron	ENST00000392811/ENSG00000082014, intron 2 of 13	ENSG00000082014	29112	SMARCD3
X	21374891	21374975	85	9	0.172127	0.452943	-0.280816	-37.2862	CG	5' UTR		ENSG00000149970	2090	CNKSR2
16	9092434	9092644	211	38	0.439846	0.159147	0.280699	181.169	CG	Promoter	<=1kb	ENSG00000182831	790	HAPSTR1
5	79514061	79514149	89	12	0.393314	0.112765	0.28055	65.8922	CG	Promoter	<=1kb	ENSG00000152413	0	HOMER1
7	93574906	93575069	164	39	0.371712	0.0912795	0.280432	219.751	CG	Promoter	<=1kb	ENSG00000004948	-176	CALCR
17	38351840	38351973	134	38	0.120042	0.400346	-0.280304	-253.782	CG	Promoter	<=1kb	ENSG00000274211	0	SOCS7
8	123416476	123416558	83	24	0.382624	0.102343	0.280281	140.147	CG	Promoter	<=1kb	ENSG00000156802	-126	ATAD2
1	146409617	146409670	54	7	0.627529	0.347349	0.28018	37.2492	CG	Promoter	<=1kb	ENSG00000274428	-233	LOC124904634
18	7117161	7117333	173	38	0.427144	0.147115	0.280029	205.322	CG	Promoter	<=1kb	ENSG00000101680	464	LAMA1
17	82231216	82231427	212	44	0.166656	0.446676	-0.28002	-216.32	CG	Exon	ENST00000583444/ENSG00000141526, exon 1 of 1	ENSG00000141526	13282	SLC16A3
9	134068178	134068261	84	17	0.434537	0.154561	0.279976	99.4787	CG	Promoter	<=1kb	ENSG00000169925	274	BRD3
16	66696596	66696725	130	62	0.406054	0.126215	0.27984	437.469	CG	Promoter	<=1kb	ENSG00000183723	18	CMTM4
17	31488000	31488240	241	77	0.405973	0.126262	0.279711	503.634	CG	5' UTR		ENSG00000131242	96325	RAB11FIP4
18	12658067	12658185	119	26	0.16604	0.445699	-0.279659	-136.756	CG	Promoter	<=1kb	ENSG00000134278	0	SPIRE1
1	40665476	40665644	169	50	0.157264	0.436893	-0.279629	-271.996	CG	Promoter	<=1kb	ENSG00000117016	38	RIMS3
16	87492323	87492697	375	27	0.131059	0.410396	-0.279337	-156.124	CG	Promoter	<=1kb	ENSG00000288568	0	ZCCHC14-DT
16	3058753	3058862	110	13	0.379589	0.1004	0.279189	59.1567	CG	3' UTR		ENSG00000008516	12691	MMP25
16	89948841	89948901	61	13	0.155711	0.434865	-0.279154	-69.5862	CG	Promoter	<=1kb	ENSG00000140995	144	DEF8
15	88913175	88913336	162	51	0.402838	0.123768	0.27907	317.661	CG	Promoter	<=1kb	ENSG00000140545	132	MFGE8
7	519774	520032	259	45	0.385805	0.106799	0.279007	265.625	CG	Promoter	<=1kb	ENSG00000197461	264	PDGFA
5	150656509	150656862	354	67	0.405228	0.126328	0.278901	385.911	CG	Exon	ENST00000307662/ENSG00000171992, exon 3 of 3	ENSG00000171992	55429	SYNPO
2	241508376	241508507	132	27	0.405563	0.12705	0.278514	161.125	CG	Promoter	1-2kb	ENSG00000115694	1223	STK25
16	77212243	77212344	102	26	0.158601	0.436975	-0.278374	-127.026	CG	Exon	ENST00000378644/ENSG00000205078, exon 9 of 11	ENSG00000205078	12835	SYCE1L
10	133235294	133235528	235	51	0.286947	0.564876	-0.277929	-308.912	CG	Distal Intergenic		ENSG00000151650	-2327	VENTX
2	127885828	127885891	64	14	0.151129	0.428888	-0.277758	-72.7147	CG	Promoter	<=1kb	ENSG00000144233	76	AMMECR1L
3	44976039	44976196	158	42	0.169782	0.447475	-0.277694	-219.776	CG	Promoter	<=1kb	ENSG00000163812	0	ZDHHC3
9	133428826	133428930	105	19	0.127721	0.405146	-0.277425	-89.9414	CG	Intron	ENST00000485925/ENSG00000160323, intron 6 of 17	ENSG00000160323	14468	ADAMTS13
9	127899226	127899347	122	25	0.416126	0.138703	0.277423	111.269	CG	Exon	ENST00000481355/ENSG00000160408, exon 1 of 4	ENSG00000160408	6061	ST6GALNAC6
18	37253818	37253901	84	13	0.43873	0.161374	0.277356	58.7524	CG	3' UTR		ENSG00000101489	311926	CELF4
X	145516865	145516938	74	8	0.932929	0.655824	0.277105	39.2319	CG	Distal Intergenic		ENSG00000231093	-113280	TRMT1P1
17	78925578	78925662	85	16	0.11429	0.391356	-0.277066	-78.7842	CG	Promoter	<=1kb	ENSG00000035862	-191	TIMP2
3	188153838	188153967	130	16	0.122946	0.399894	-0.276948	-78.8647	CG	Promoter	<=1kb	ENSG00000145012	554	LPP
19	1812665	1812786	122	20	0.373316	0.096689	0.276627	86.4371	CG	Promoter	<=1kb	ENSG00000130270	-389	ATP8B3
7	157692092	157692318	227	38	0.435006	0.711597	-0.276592	-235.821	CG	Intron	ENST00000389413/ENSG00000155093, intron 11 of 21	ENSG00000155093	895505	PTPRN2
1	26306716	26306825	110	16	0.394477	0.117973	0.276504	70.4737	CG	Intron	ENST00000374217/ENSG00000158062, intron 1 of 14	ENSG00000158062	11538	UBXN11
19	26159694	26159779	86	7	0.838464	0.561968	0.276496	46.9658	CG	Distal Intergenic		ENSG00000279882	1479886
17	38674070	38674263	194	55	0.36224	0.0857971	0.276443	412.277	CG	Promoter	<=1kb	ENSG00000273604	694	EPOP
16	31010505	31010591	87	12	0.413536	0.137119	0.276417	54.1223	CG	Promoter	<=1kb	ENSG00000099365	47	STX1B
13	34942843	34942994	152	32	0.129812	0.40621	-0.276398	-176.815	CG	Promoter	<=1kb	ENSG00000172915	573	NBEA
7	152436601	152436686	86	20	0.414139	0.137873	0.276267	109.871	CG	Promoter	<=1kb	ENSG00000055609	0	KMT2C
X	153644139	153644264	126	47	0.444844	0.168695	0.276149	268.61	CG	Promoter	1-2kb	ENSG00000130829	1647	DUSP9
4	9781518	9781752	235	59	0.395147	0.119035	0.276112	423.005	CG	Promoter	<=1kb	ENSG00000169676	0	DRD5
X	133985188	133985254	67	16	0.171491	0.447365	-0.275874	-69.7436	CG	Promoter	1-2kb	ENSG00000147257	1846	GPC3
7	100626899	100626954	56	10	0.407354	0.131492	0.275862	46.7356	CG	3' UTR		ENSG00000106327	15825	TFR2
17	45431513	45431833	321	51	0.365376	0.0895249	0.275851	253.837	CG	5' UTR		ENSG00000159314	2588	ARHGAP27
15	78811093	78811336	244	63	0.377542	0.101697	0.275845	403.457	CG	Promoter	<=1kb	ENSG00000136378	128	ADAMTS7
10	132187189	132187379	191	33	0.460698	0.184868	0.275831	142.171	CG	Promoter	<=1kb	ENSG00000151640	241	DPYSL4
17	78781737	78781923	187	30	0.11417	0.389928	-0.275758	-165.472	CG	Promoter	<=1kb	ENSG00000108669	374	CYTH1
X	154516037	154516121	85	18	0.172724	0.448355	-0.27563	-81.8026	CG	Promoter	<=1kb	ENSG00000071889	121	FAM3A
8	140635164	140635433	270	61	0.397616	0.122002	0.275613	322.829	CG	Promoter	<=1kb	ENSG00000123908	200	AGO2
7	57012497	57012564	68	5	0.790477	0.515084	0.275393	24.3125	CG	Distal Intergenic		ENSG00000214668	7709	SLC29A4P1
16	397112	397195	84	15	0.362069	0.0867112	0.275358	83.1084	CG	Promoter	<=1kb	ENSG00000103202	387	NME4
16	30394970	30395249	280	44	0.41817	0.142919	0.275251	187.166	CG	Exon	ENST00000495929/ENSG00000180035, exon 2 of 2	ENSG00000180035	16864	ZNF48
12	8698124	8698410	287	63	0.396228	0.121024	0.275204	357.394	CG	5' UTR		ENSG00000166532	16524	RIMKLB
11	68460814	68461089	276	56	0.413222	0.138387	0.274835	301.575	CG	Promoter	<=1kb	ENSG00000110075	83	PPP6R3
16	280316	280386	71	21	0.44084	0.166481	0.274359	96.8361	CG	Intron	ENST00000412541/ENSG00000286901, intron 1 of 1	ENSG00000286901	11589
13	79822018	79822129	112	11	0.661461	0.93579	-0.274329	-51.3517	CG	Distal Intergenic		ENSG00000229011	17600	LINC01038
7	27142645	27142838	194	28	0.121943	0.395924	-0.273981	-124.823	CG	Exon	ENST00000520854/ENSG00000106004, exon 1 of 2	ENSG00000105997	9745	HOXA3
20	34709192	34709293	102	21	0.424841	0.150932	0.273909	108.965	CG	Exon	ENST00000374809/ENSG00000078804, exon 3 of 4	ENSG00000078804	4853	TP53INP2
6	41779686	41779825	140	23	0.448418	0.174582	0.273836	109.046	CG	5' UTR		ENSG00000137218	6717	FRS3
5	132777278	132777342	65	13	0.436494	0.162661	0.273833	65.9043	CG	5' UTR		ENSG00000164402	29899	SEPTIN8
15	90935226	90935394	169	31	0.394214	0.120581	0.273633	159.678	CG	5' UTR		ENSG00000140553	5046	UNC45A
14	100904520	100904709	190	29	0.363704	0.637301	-0.273597	-149.547	CG	Exon	ENST00000663218/ENSG00000225746, exon 1 of 24	ENSG00000225746	9750
7	50782346	50782719	374	112	0.708649	0.435164	0.273484	903.09	CG	5' UTR		ENSG00000106070	10743	GRB10
8	25458135	25458249	115	20	0.41912	0.145715	0.273405	85.7395	CG	Promoter	<=1kb	ENSG00000104756	227	KCTD9
12	2052640	2052831	192	62	0.142044	0.415387	-0.273343	-397.309	CG	Intron	ENST00000682544/ENSG00000151067, intron 1 of 49	ENSG00000151067	81868	CACNA1C
2	119431841	119432014	174	43	0.121671	0.394942	-0.273271	-283.103	CG	Promoter	1-2kb	ENSG00000171227	1940	TMEM37
11	62727104	62727531	428	68	0.361083	0.0878595	0.273224	450.577	CG	Promoter	<=1kb	ENSG00000214753	0	HNRNPUL2
17	38705143	38705258	116	32	0.424604	0.151415	0.273189	156.192	CG	Promoter	1-2kb	ENSG00000275532	1003
20	43514034	43514144	111	16	0.539941	0.266769	0.273172	83.3105	CG	5' UTR		ENSG00000185513	24592	L3MBTL1
6	75085085	75085270	186	34	0.758051	0.48523	0.272821	237.312	CG	3' UTR		ENSG00000111799	120997	COL12A1
8	93916789	93916884	96	16	0.425214	0.152565	0.272649	76.999	CG	5' UTR		ENSG00000164951	58982	PDP1
6	168441060	168441168	109	11	0.41765	0.145088	0.272563	57.8832	CG	Promoter	<=1kb	ENSG00000112562	0	SMOC2
4	53648	54333	686	13	0.902885	0.630367	0.272518	66.6408	CG	Promoter	<=1kb	ENSG00000272602	362	ZNF595
1	148679653	148679791	139	36	0.426395	0.153929	0.272467	157.042	CG	Promoter	<=1kb	ENSG00000270629	0	NBPF14
7	157690778	157691063	286	112	0.481738	0.754181	-0.272443	-989.098	CG	Intron	ENST00000389413/ENSG00000155093, intron 11 of 21	ENSG00000155093	896760	PTPRN2
1	1033793	1033924	132	31	0.138801	0.411204	-0.272403	-164.997	CG	Intron	ENST00000379370/ENSG00000188157, intron 2 of 35	ENSG00000188157	13673	AGRN
11	626970	627096	127	27	0.278116	0.550486	-0.27237	-125.272	CG	Promoter	<=1kb	ENSG00000070031	85	SCT
17	81911573	81911746	174	23	0.147328	0.419285	-0.271956	-115.39	CG	Promoter	<=1kb	ENSG00000185813	-141	PCYT2
2	199458291	199458388	98	20	0.426166	0.154583	0.271583	87.133	CG	5' UTR		ENSG00000119042	12878	SATB2
11	1572712	1572769	58	12	0.365903	0.0943491	0.271554	64.2926	CG	Promoter	1-2kb	ENSG00000233930	1359	KRTAP5-AS1
5	93584076	93584440	365	130	0.11234	0.383873	-0.271533	-909.772	CG	Promoter	<=1kb	ENSG00000175745	854	NR2F1
6	41546425	41546523	99	22	0.409114	0.137819	0.271295	129.087	CG	Promoter	<=1kb	ENSG00000137166	44	FOXP4
19	50325642	50325841	200	56	0.344302	0.615586	-0.271284	-325.187	CG	Intron	ENST00000376959/ENSG00000131398, intron 1 of 4	ENSG00000131398	7674	KCNC3
10	86711442	86711700	259	56	0.386756	0.11548	0.271277	321.924	CG	Intron	ENST00000688001/ENSG00000122367, intron 8 of 12	ENSG00000122367	44657	LDB3
15	92808621	92808723	103	18	0.318889	0.589936	-0.271046	-95.5275	CG	Promoter	1-2kb	ENSG00000185442	1161	FAM174B
22	31944820	31944889	70	12	0.18461	0.455517	-0.270907	-59.4685	CG	Promoter	<=1kb	ENSG00000128245	298	YWHAH
9	112486743	112486914	172	26	0.133554	0.404209	-0.270655	-135.486	CG	Promoter	<=1kb	ENSG00000165185	0	KIAA1958
19	35718139	35718278	140	31	0.386975	0.116425	0.270551	157.132	CG	Promoter	<=1kb	ENSG00000272333	166	KMT2B
X	30653189	30653264	76	21	0.439038	0.168633	0.270405	112.187	CG	Promoter	<=1kb	ENSG00000198814	-95	GK
X	36986353	36986463	111	23	0.517349	0.24707	0.270279	101.691	CG	Promoter	<=1kb	ENSG00000231069	-260
1	94926980	94927229	250	64	0.380746	0.110497	0.270249	382.378	CG	Promoter	<=1kb	ENSG00000117519	0	CNN3
3	194486616	194486849	234	79	0.170363	0.440597	-0.270234	-410.817	CG	5' UTR		ENSG00000133657	11515	ATP13A3
1	30908505	30908772	268	58	0.108335	0.378507	-0.270172	-291.883	CG	Promoter	<=1kb	ENSG00000162512	0	SDC3
X	9785929	9786593	665	49	0.533377	0.263519	0.269857	204.876	CG	Promoter	<=1kb	ENSG00000101850	0	GPR143
6	13925103	13925177	75	23	0.403706	0.133906	0.2698	139.08	CG	Promoter	<=1kb	ENSG00000180537	657	RNF182
8	687264	687335	72	8	0.476875	0.746592	-0.269717	-40.0198	CG	Intron	ENST00000522706/ENSG00000104714, intron 1 of 3	ENSG00000104714	50771	ERICH1
17	65056629	65056707	79	15	0.398557	0.128843	0.269714	77.5204	CG	Promoter	<=1kb	ENSG00000120063	33	GNA13
4	144645913	144645983	71	17	0.23339	0.502909	-0.269519	-79.1483	CG	Exon	ENST00000508269/ENSG00000248890, exon 1 of 2	ENSG00000248890	15374	HHIP-AS1
7	6636975	6637696	722	211	0.429098	0.159648	0.26945	1158.4	CG	Promoter	<=1kb	ENSG00000205903	0	ZNF316
11	560656	560871	216	38	0.376628	0.107179	0.269448	202.561	CG	Promoter	<=1kb	ENSG00000185522	0	LMNTD2
14	44873914	44873964	51	7	0.571825	0.841182	-0.269357	-34.9123	CG	Distal Intergenic		ENSG00000259000	-7667	DOCK11P1
X	57909936	57910065	130	39	0.454553	0.185234	0.26932	197.373	CG	Promoter	<=1kb	ENSG00000198205	393	ZXDA
1	183022924	183023004	81	19	0.38709	0.117843	0.269247	103.439	CG	Promoter	<=1kb	ENSG00000135862	-416	LAMC1
13	100674999	100675101	103	27	0.441589	0.172496	0.269092	129.517	CG	Promoter	<=1kb	ENSG00000125247	0	TMTC4
7	155002971	155003038	68	12	0.0989664	0.368052	-0.269085	-62.8633	CG	Promoter	<=1kb	ENSG00000157212	86	PAXIP1
20	27678659	27678710	52	5	0.468041	0.737018	-0.268977	-18.3017	CG	Distal Intergenic		ENSG00000282826	923954	FRG1CP
16	89873904	89874068	165	16	0.080105	0.349079	-0.268974	-78.2911	CG	Promoter	<=1kb	ENSG00000141002	334	TCF25
3	39809316	39809518	203	51	0.358245	0.0892893	0.268956	364.528	CG	Promoter	<=1kb	ENSG00000170011	402	MYRIP
1	61742364	61742926	563	119	0.403752	0.13484	0.268912	628.401	CG	Promoter	<=1kb	ENSG00000132849	0	PATJ
X	16786368	16786497	130	29	0.387593	0.118708	0.268884	164.579	CG	Promoter	<=1kb	ENSG00000086712	0	TXLNG
6	41734173	41734242	70	15	0.396048	0.127172	0.268876	69.3279	CG	5' UTR		ENSG00000112561	2017	TFEB
10	81875167	81875249	83	21	0.496891	0.228164	0.268727	116.343	CG	Promoter	<=1kb	ENSG00000185737	0	NRG3
18	37275271	37275323	53	10	0.546682	0.277972	0.26871	50.7766	CG	Intron	ENST00000588766/ENSG00000267202, intron 1 of 4	ENSG00000101489	290504	CELF4
10	132942369	132942596	228	40	0.386556	0.11787	0.268686	207.173	CG	Promoter	<=1kb	ENSG00000171811	227	CFAP46
3	11154326	11154646	321	71	0.401169	0.132505	0.268663	418.785	CG	5' UTR		ENSG00000196639	17233	HRH1
2	159615578	159615641	64	12	0.388313	0.119807	0.268506	51.9165	CG	Promoter	<=1kb	ENSG00000123636	928	BAZ2B
5	88141237	88141369	133	23	0.406314	0.137821	0.268492	106.183	CG	Promoter	<=1kb	ENSG00000289462	0
16	85169282	85169409	128	39	0.190813	0.459152	-0.268339	-213.415	CG	Promoter	<=1kb	ENSG00000131149	-116	GSE1
8	31639902	31640234	333	100	0.387716	0.11944	0.268276	619.628	CG	Promoter	<=1kb	ENSG00000157168	680	NRG1
1	43979549	43979739	191	28	0.377183	0.108956	0.268227	156.207	CG	Promoter	<=1kb	ENSG00000117411	606	B4GALT2
12	122422533	122422790	258	95	0.403916	0.135783	0.268133	623.546	CG	Promoter	<=1kb	ENSG00000130779	0	CLIP1
7	130491518	130491726	209	32	0.41714	0.685172	-0.268032	-182.209	CG	Intron	ENST00000341441/ENSG00000106484, intron 1 of 11	ENSG00000106484	5347	MEST
7	141701800	141701962	163	38	0.151515	0.419395	-0.26788	-211.003	CG	Promoter	<=1kb	ENSG00000257093	204	DENND11
15	82355052	82355117	66	8	0.364257	0.0968097	0.267447	44.745	CG	Promoter	<=1kb	ENSG00000290945	-25	UBE2Q2P2
3	170357448	170357542	95	41	0.433701	0.166512	0.267189	238.003	CG	Promoter	<=1kb	ENSG00000136603	106	SKIL
1	149285691	149285838	148	28	0.394352	0.127541	0.266812	138.141	CG	Intron	ENST00000313342/ENSG00000215861, intron 1 of 6	ENSG00000215861	35894
1	19665054	19665241	188	50	0.398745	0.131954	0.266791	299.774	CG	Promoter	<=1kb	ENSG00000158748	179	HTR6
7	50793403	50793509	107	13	0.432032	0.16526	0.266772	68.0273	CG	Promoter	<=1kb	ENSG00000106070	0	GRB10
9	127755207	127755384	178	4	0.415638	0.148902	0.266737	19.0734	CG	5' UTR		ENSG00000095370	23326	SH2D3C
14	105680236	105680441	206	36	0.899517	0.632989	0.266529	228.16	CG	Distal Intergenic		ENSG00000213140	-6922
3	177197234	177197305	72	17	0.419646	0.153219	0.266427	88.7391	CG	5' UTR		ENSG00000177565	30695	TBL1XR1
12	54009026	54009125	100	42	0.169156	0.435521	-0.266365	-243.995	CG	Promoter	<=1kb	ENSG00000037965	41	HOXC8
1	230425565	230425639	75	16	0.175441	0.441783	-0.266342	-80.8047	CG	Promoter	<=1kb	ENSG00000177614	693	PGBD5
17	10198493	10198714	222	63	0.386626	0.120305	0.266321	400.531	CG	Promoter	<=1kb	ENSG00000007237	0	GAS7
22	16601911	16602623	713	172	0.756836	0.490524	0.266312	1223.12	CG	Promoter	<=1kb	ENSG00000283633	0
9	95004970	95005075	106	46	0.185153	0.451314	-0.26616	-262.842	CG	Exon	ENST00000471978/ENSG00000148120, exon 1 of 6	ENSG00000148120	278271	AOPEP
11	93543242	93543481	240	27	0.382662	0.117468	0.265194	125.789	CG	Promoter	<=1kb	ENSG00000166002	0	SMCO4
7	98878383	98878527	145	43	0.422349	0.157218	0.265131	246.478	CG	Promoter	<=1kb	ENSG00000196367	450	TRRAP
8	144338049	144338217	169	37	0.400455	0.135435	0.265019	227.777	CG	Intron	ENST00000675888/ENSG00000185803, intron 1 of 4	ENSG00000185803	4092	SLC52A2
2	95159650	95159745	96	21	0.142518	0.407448	-0.264931	-118.263	CG	5' UTR		ENSG00000144026	5923	ZNF514
5	61333361	61333464	104	5	0.379233	0.114325	0.264908	24.5667	CG	Promoter	1-2kb	ENSG00000130449	1103	ZSWIM6
X	120250892	120251148	257	50	0.426062	0.161174	0.264888	242.124	CG	Promoter	<=1kb	ENSG00000177485	140	ZBTB33
11	67288972	67289216	245	69	0.146863	0.411619	-0.264756	-357.085	CG	Promoter	<=1kb	ENSG00000172932	-84	ANKRD13D
11	69704721	69704844	124	40	0.360316	0.0956111	0.264705	248.882	CG	Promoter	<=1kb	ENSG00000162344	-699	FGF19
5	61332722	61332907	186	69	0.433488	0.168799	0.264689	446.929	CG	Promoter	<=1kb	ENSG00000130449	464	ZSWIM6
19	45234333	45234567	235	68	0.4211	0.685657	-0.264557	-465.338	CG	Exon	ENST00000413988/ENSG00000283632, exon 3 of 12	ENSG00000007047	155045	MARK4
5	139648088	139648223	136	35	0.406319	0.141888	0.264431	189.991	CG	Promoter	<=1kb	ENSG00000171604	789	CXXC5
9	92764283	92764368	86	10	0.348783	0.0844289	0.264354	58.2139	CG	Promoter	<=1kb	ENSG00000185963	465	BICD2
12	118371619	118371755	137	38	0.409674	0.145366	0.264308	209.836	CG	Promoter	1-2kb	ENSG00000135090	1152	TAOK3
18	21741334	21741462	129	42	0.164462	0.428548	-0.264086	-253.764	CG	5' UTR		ENSG00000101752	36377	MIB1
21	45074128	45074208	81	14	0.371384	0.107441	0.263943	75.6633	CG	Promoter	<=1kb	ENSG00000235374	0	SSR4P1
22	39145626	39145683	58	15	0.482512	0.218618	0.263894	70.9472	CG	Intron	ENST00000475962/ENSG00000100307, intron 1 of 1	ENSG00000100307	6997	CBX7
6	85643772	85643945	174	23	0.398127	0.134359	0.263768	108.982	CG	Promoter	<=1kb	ENSG00000135316	118	SYNCRIP
1	15758718	15758827	110	22	0.390608	0.12691	0.263698	108.172	CG	5' UTR		ENSG00000162458	2111	FBLIM1
X	132489777	132489884	108	37	0.459278	0.195715	0.263563	202.681	CG	Promoter	<=1kb	ENSG00000076770	84	MBNL3
12	120369328	120369446	119	42	0.15113	0.414672	-0.263542	-233.273	CG	Promoter	<=1kb	ENSG00000239881	0
X	17376816	17376959	144	29	0.136259	0.399745	-0.263486	-123.669	CG	Promoter	1-2kb	ENSG00000188158	1616	NHS
19	1238052	1238239	188	55	0.399817	0.136331	0.263486	319.223	CG	Promoter	<=1kb	ENSG00000267778	0
19	38736086	38736296	211	62	0.446549	0.183488	0.26306	289.185	CG	Exon	ENST00000328867/ENSG00000182472, exon 12 of 21	ENSG00000182472	33608	CAPN12
22	46737746	46737839	94	25	0.136855	0.399867	-0.263011	-139.289	CG	Promoter	<=1kb	ENSG00000100422	413	CERK
5	1523489	1523587	99	26	0.474898	0.212012	0.262886	108.034	CG	Promoter	<=1kb	ENSG00000153395	375	LPCAT1
12	30754821	30755074	254	74	0.407047	0.14425	0.262797	420.04	CG	Promoter	<=1kb	ENSG00000246331	0	LOC645485
1	40783772	40783830	59	9	0.3873	0.124514	0.262786	40.6725	CG	Promoter	<=1kb	ENSG00000117013	0	KCNQ4
5	140113931	140114011	81	9	0.386506	0.123839	0.262667	45.3557	CG	Intron	ENST00000505703/ENSG00000185129, intron 1 of 1	ENSG00000185129	6154	PURA
X	129843363	129843747	385	84	0.39087	0.128214	0.262657	448.027	CG	Promoter	<=1kb	ENSG00000188706	162	ZDHHC9
9	121699446	121699559	114	23	0.383493	0.120867	0.262626	114.863	CG	Exon	ENST00000259371/ENSG00000136848, exon 3 of 17	ENSG00000136848	132389	DAB2IP
X	34657038	34657165	128	42	0.210817	0.473302	-0.262485	-205.503	CG	Promoter	<=1kb	ENSG00000147027	120	TMEM47
9	135907721	135907822	102	17	0.130645	0.392974	-0.262329	-78.9364	CG	Promoter	<=1kb	ENSG00000238058	0
9	134326531	134326626	96	21	0.0988878	0.361103	-0.262216	-136.211	CG	5' UTR		ENSG00000186350	9433	RXRA
5	2756451	2756649	199	54	0.626473	0.364322	0.262151	376.17	CG	Promoter	<=1kb	ENSG00000289075	0
Y	10195434	10195513	80	19	0.498102	0.235968	0.262134	77.772	CG	Distal Intergenic		ENSG00000237447	-3136	CDC27P2
6	2765036	2765160	125	35	0.103132	0.365085	-0.261953	-208.639	CG	Intron	ENST00000698899/ENSG00000145949, intron 1 of 12	ENSG00000145949	5170	MYLK4
2	3703465	3703625	161	45	0.713796	0.452127	0.261669	262.066	CG	Promoter	<=1kb	ENSG00000214866	0	DCDC2C
18	5543428	5543528	101	13	0.134564	0.396107	-0.261543	-69.039	CG	Intron	ENST00000342933/ENSG00000082397, intron 1 of 21	ENSG00000082397	87172	EPB41L3
X	72131927	72132044	118	33	0.480939	0.219486	0.261454	144.96	CG	Intron	ENST00000633930/ENSG00000204131, intron 1 of 7	ENSG00000204131	221082	NHSL2
11	73597894	73598052	159	37	0.390218	0.128776	0.261442	189.932	CG	Promoter	<=1kb	ENSG00000054965	137	FAM168A
9	68307508	68307584	77	15	0.713689	0.452409	0.261279	84.2673	CG	Promoter	<=1kb	ENSG00000225337	115
2	91478928	91479113	186	36	0.653304	0.914264	-0.26096	-207.203	CG	Distal Intergenic		ENSG00000230964	-99365
17	978831	978884	54	11	0.20866	0.469547	-0.260886	-47.3779	CG	Promoter	<=1kb	ENSG00000167693	892	NXN
8	22054874	22054941	68	11	0.373279	0.112727	0.260553	42.5659	CG	5' UTR		ENSG00000158856	5879	DMTN
1	1000358	1000482	125	16	0.155494	0.415844	-0.26035	-77.2925	CG	Promoter	<=1kb	ENSG00000188290	-186	HES4
17	21042896	21043119	224	53	0.378111	0.117774	0.260337	271.33	CG	Promoter	<=1kb	ENSG00000124422	641	USP22
7	94657899	94657992	94	17	0.446651	0.706402	-0.259751	-96.4555	CG	Promoter	1-2kb	ENSG00000242265	1574	PEG10
6	11044373	11044494	122	27	0.38651	0.127026	0.259485	160.233	CG	Promoter	<=1kb	ENSG00000230314	891	ELOVL2-AS1
3	12287706	12287990	285	27	0.391374	0.132236	0.259138	125.014	CG	Promoter	<=1kb	ENSG00000132170	338	PPARG
10	80357258	80357334	77	20	0.394582	0.135463	0.25912	95.9749	CG	Intron	ENST00000372198/ENSG00000133665, intron 1 of 3	ENSG00000133665	12513	DYDC2
1	33256315	33256391	77	23	0.44254	0.183425	0.259115	132.867	CG	Promoter	<=1kb	ENSG00000160094	-101	ZNF362
17	55422128	55422185	58	14	0.136443	0.395486	-0.259043	-56.533	CG	Promoter	<=1kb	ENSG00000108960	-204	MMD
3	155079614	155079700	87	14	0.354228	0.0955972	0.258631	74.9906	CG	5' UTR		ENSG00000196549	55490	MME
X	151175289	151175412	124	29	0.123733	0.382349	-0.258616	-156.749	CG	Exon	ENST00000454196/ENSG00000234696, exon 3 of 3	ENSG00000234696	2424	GPR50-AS1
19	5436271	5436323	53	8	0.533772	0.275192	0.25858	35.2311	CG	Distal Intergenic		ENSG00000105428	-19094	ZNRF4
8	22130971	22131193	223	43	0.403137	0.144574	0.258563	208.926	CG	Promoter	<=1kb	ENSG00000288677	0	HRURF
7	132577072	132577330	259	78	0.365346	0.10681	0.258536	458.594	CG	5' UTR		ENSG00000221866	71358	PLXNA4
X	41923045	41923243	199	55	0.196997	0.455404	-0.258407	-270.095	CG	Promoter	<=1kb	ENSG00000147044	311	CASK
19	40433971	40434086	116	25	0.402346	0.144055	0.258292	128.8	CG	Distal Intergenic		ENSG00000277453	7856
8	103298758	103298962	205	47	0.403921	0.145925	0.257996	260.022	CG	Promoter	<=1kb	ENSG00000247081	0	LOC105369147
17	82051617	82051719	103	23	0.171313	0.429307	-0.257994	-115.119	CG	Promoter	<=1kb	ENSG00000169727	926	GPS1
14	96363492	96363645	154	36	0.143519	0.401488	-0.257969	-188.154	CG	Promoter	<=1kb	ENSG00000100744	40	GSKIP
9	35791604	35791689	86	21	0.429298	0.171465	0.257833	110.869	CG	Promoter	<=1kb	ENSG00000159899	601	NPR2
8	687955	688145	191	44	0.181651	0.439459	-0.257808	-306.657	CG	Intron	ENST00000522706/ENSG00000104714, intron 1 of 3	ENSG00000104714	49961	ERICH1
12	8390008	8390398	391	79	0.382022	0.12428	0.257742	476.43	CG	Exon	ENST00000544461/ENSG00000226091, exon 2 of 5	ENSG00000226091	6405	LINC00937
17	44219423	44219573	151	42	0.373409	0.115812	0.257597	233.594	CG	5' UTR		ENSG00000108312	2053	UBTF
2	132038360	132038490	131	25	0.140461	0.398047	-0.257586	-117.51	CG	Promoter	<=1kb	ENSG00000226886	-367
18	50559754	50559989	236	42	0.37005	0.112465	0.257585	216.683	CG	Promoter	<=1kb	ENSG00000141639	-98	MAPK4
16	73057875	73058012	138	30	0.166343	0.423894	-0.257551	-161.315	CG	Intron	ENST00000397992/ENSG00000140836, intron 1 of 8	ENSG00000140836	833859	ZFHX3
11	64291662	64291936	275	76	0.39989	0.14282	0.25707	417.412	CG	Promoter	<=1kb	ENSG00000257069	0	KCNK4-CATSPERZ
2	112054502	112054622	121	28	0.399177	0.142191	0.256986	133.139	CG	Promoter	<=1kb	ENSG00000286904	715
X	2584549	2584627	79	14	0.124846	0.381691	-0.256844	-69.0168	CG	Intron	ENST00000686824/ENSG00000289007, intron 1 of 1	ENSG00000289007	24580	LINC03112
9	28117567	28117652	86	15	0.516574	0.773417	-0.256843	-67.2133	CG	Intron	ENST00000698399/ENSG00000174482, intron 6 of 6	ENSG00000174482	1095949	LINGO2
5	168529242	168529425	184	42	0.141779	0.39859	-0.256811	-198.734	CG	Promoter	<=1kb	ENSG00000188573	0	FBLL1
20	63072310	63072380	71	22	0.580263	0.323511	0.256753	116.21	CG	Intron	ENST00000606208/ENSG00000272259, intron 1 of 1	ENSG00000272259	62927	LINC01749
2	69948728	69948854	127	24	0.778938	0.522511	0.256427	119.94	CG	Distal Intergenic		ENSG00000244617	12777	ASPRV1
20	44810461	44810705	245	44	0.385535	0.129221	0.256314	222.191	CG	Promoter	<=1kb	ENSG00000101098	0	RIMS4
6	108561550	108561738	189	50	0.404403	0.148224	0.256179	332.1	CG	Promoter	1-2kb	ENSG00000118689	1715	FOXO3
17	38256562	38256650	89	21	0.344319	0.0881803	0.256139	108.2	CG	Promoter	<=1kb	ENSG00000274487	502
3	52410018	52410140	123	28	0.437732	0.181599	0.256132	116.477	CG	Promoter	<=1kb	ENSG00000163930	-10	BAP1
X	618968	619053	86	14	0.56063	0.816522	-0.255892	-75.9538	CG	Distal Intergenic		ENSG00000185960	-5291	SHOX
16	30924236	30924331	96	31	0.18551	0.441321	-0.255811	-145.996	CG	Promoter	1-2kb	ENSG00000099364	1181	FBXL19
10	135660	135721	62	11	0.368119	0.112502	0.255617	52.538	CG	Intron	ENST00000704295/ENSG00000015171, intron 1 of 13	ENSG00000015171	5572	ZMYND11
16	981511	981654	144	17	0.0888124	0.344317	-0.255504	-97.2136	CG	Promoter	<=1kb	ENSG00000260807	0	CEROX1
2	868913	869229	317	85	0.443108	0.698544	-0.255436	-570.716	CG	Promoter	<=1kb	ENSG00000237667	-305	LINC01115
12	460102	460202	101	29	0.170278	0.425698	-0.25542	-130.801	CG	Promoter	<=1kb	ENSG00000139044	163	B4GALNT3
19	33064524	33064611	88	22	0.395809	0.140439	0.25537	97.5811	CG	Promoter	<=1kb	ENSG00000131941	277	RHPN2
21	43107602	43107741	140	34	0.11319	0.368413	-0.255223	-197.189	CG	Promoter	<=1kb	ENSG00000160201	-32	U2AF1
1	150149901	150150073	173	47	0.147369	0.401957	-0.254588	-263.09	CG	Promoter	<=1kb	ENSG00000023902	718	PLEKHO1
17	57955161	57955336	176	64	0.189153	0.44372	-0.254567	-357.458	CG	Promoter	<=1kb	ENSG00000180891	76	CUEDC1
19	14089944	14090182	239	78	0.182924	0.437479	-0.254556	-404.634	CG	Promoter	<=1kb	ENSG00000141858	854	SAMD1
X	123859878	123860015	138	21	0.154652	0.409122	-0.25447	-94.9067	CG	Promoter	<=1kb	ENSG00000101966	166	XIAP
16	560637	560813	177	29	0.389974	0.135543	0.254431	134.257	CG	Promoter	<=1kb	ENSG00000161992	243	PRR35
1	179229373	179229474	102	24	0.401509	0.147182	0.254328	107.262	CG	Promoter	<=1kb	ENSG00000143322	210	ABL2
X	51496748	51496928	181	60	0.440113	0.185845	0.254269	301.4	CG	Promoter	<=1kb	ENSG00000196368	-156	NUDT11
20	43514440	43514577	138	13	0.415452	0.669634	-0.254182	-63.4713	CG	5' UTR		ENSG00000185513	24998	L3MBTL1
20	1894170	1894266	97	8	0.365623	0.11159	0.254033	38.7157	CG	Promoter	<=1kb	ENSG00000198053	3	SIRPA
19	29546653	29546714	62	13	0.573019	0.827033	-0.254014	-58.6944	CG	Intron	ENST00000335523/ENSG00000187135, intron 4 of 4	ENSG00000187135	20659	VSTM2B
8	22703409	22703579	171	43	0.597376	0.343444	0.253932	228.929	CG	Exon	ENST00000665743/ENSG00000287812, exon 1 of 2	ENSG00000253125	13259
12	121296776	121297029	254	76	0.362481	0.108569	0.253912	497.461	CG	Promoter	1-2kb	ENSG00000110931	1279	CAMKK2
16	1771368	1771580	213	60	0.236401	0.490309	-0.253908	-281.795	CG	Promoter	<=1kb	ENSG00000103024	0	NME3
2	37156861	37156980	120	17	0.118743	0.372465	-0.253722	-89.1295	CG	Promoter	<=1kb	ENSG00000055332	542	EIF2AK2
1	47225658	47225754	97	31	0.384965	0.131313	0.253652	183.631	CG	Exon	ENST00000371884/ENSG00000162367, exon 3 of 5	ENSG00000162367	6471	TAL1
19	54138055	54138196	142	25	0.400787	0.147177	0.253611	112.846	CG	Promoter	<=1kb	ENSG00000088038	306	CNOT3
18	79069317	79069469	153	32	0.148896	0.402417	-0.253522	-185.075	CG	Promoter	<=1kb	ENSG00000166377	32	ATP9B
7	101163771	101163892	122	31	0.385679	0.132286	0.253393	177.003	CG	Promoter	1-2kb	ENSG00000128564	1677	VGF
6	11537933	11538319	387	92	0.408511	0.155162	0.253349	444.994	CG	Promoter	<=1kb	ENSG00000205269	184	TMEM170B
5	178007335	178007445	111	25	0.557706	0.810928	-0.253223	-150.634	CG	Promoter	<=1kb	ENSG00000204677	987	FAM153CP
9	129460554	129460658	105	32	0.0981993	0.351344	-0.253145	-178.944	CG	Distal Intergenic		ENSG00000230676	-9132
13	42040297	42040402	106	24	0.365785	0.112713	0.253072	127.939	CG	Promoter	<=1kb	ENSG00000102780	261	DGKH
19	40192002	40192080	79	10	0.14499	0.398045	-0.253055	-42.7275	CG	Promoter	<=1kb	ENSG00000130758	576	MAP3K10
9	137114724	137114844	121	42	0.160002	0.412966	-0.252965	-267.891	CG	5' UTR		ENSG00000176978	3465	DPP7
7	157692528	157692779	252	40	0.629711	0.376862	0.252848	233.223	CG	Intron	ENST00000389413/ENSG00000155093, intron 11 of 21	ENSG00000155093	895044	PTPRN2
9	136992340	136992421	82	12	0.136668	0.389446	-0.252778	-58.8978	CG	Promoter	<=1kb	ENSG00000148362	-1	PAXX
X	150898353	150898613	261	66	0.396883	0.144134	0.252749	347.686	CG	Promoter	<=1kb	ENSG00000102181	203	CD99L2
3	23945211	23945311	101	28	0.42316	0.170569	0.252591	134.21	CG	Promoter	<=1kb	ENSG00000174738	0	NR1D2
X	11111481	11111608	128	22	0.373395	0.120858	0.252537	104.19	CG	Promoter	<=1kb	ENSG00000004961	180	HCCS
7	139777847	139777982	136	28	0.092166	0.344395	-0.252229	-178.023	CG	Promoter	<=1kb	ENSG00000059377	796	TBXAS1
1	23484140	23484224	85	15	0.342964	0.0907465	0.252217	89.088	CG	Promoter	<=1kb	ENSG00000088280	344	ASAP3
17	82418497	82418736	240	90	0.350271	0.0981981	0.252073	615.845	CG	Promoter	<=1kb	ENSG00000181396	0	OGFOD3
10	133637863	133637955	93	18	0.707962	0.4562	0.251762	74.8917	CG	Promoter	<=1kb	ENSG00000213543	0
12	130838996	130839089	94	15	0.391528	0.139868	0.251659	73.2189	CG	Promoter	<=1kb	ENSG00000111450	165	STX2
15	73368580	73368762	183	59	0.357972	0.106318	0.251654	401.536	CG	Promoter	<=1kb	ENSG00000138622	196	HCN4
10	93601186	93601317	132	52	0.406039	0.154463	0.251576	317.289	CG	Promoter	<=1kb	ENSG00000138207	427	RBP4
13	102597296	102597397	102	22	0.400581	0.149097	0.251484	111.783	CG	Promoter	<=1kb	ENSG00000134900	338	TPP2
2	5697222	5697352	131	13	0.496467	0.747894	-0.251428	-55.4402	CG	3' UTR		ENSG00000176887	4838	SOX11
5	138274389	138274499	111	28	0.193919	0.445242	-0.251323	-132.092	CG	Promoter	<=1kb	ENSG00000146013	122	GFRA3
4	6987159	6987267	109	23	0.127051	0.378342	-0.251291	-130.19	CG	5' UTR		ENSG00000132405	77917	TBC1D14
10	19816169	19816260	92	10	0.361859	0.1106	0.25126	46.5004	CG	Promoter	<=1kb	ENSG00000120594	0	PLXDC2
21	41168247	41168374	128	27	0.392067	0.140857	0.25121	137.599	CG	Promoter	<=1kb	ENSG00000182240	446	BACE2
5	129904087	129904225	139	26	0.160164	0.411263	-0.251099	-137.578	CG	Promoter	1-2kb	ENSG00000251680	1692
22	28883447	28883585	139	35	0.428547	0.177504	0.251043	160.886	CG	Promoter	<=1kb	ENSG00000183579	0	ZNRF3
2	232927606	232927750	145	30	0.406513	0.155858	0.250655	165.501	CG	Intron	ENST00000264051/ENSG00000066248, intron 3 of 14	ENSG00000066248	85506	NGEF
17	75589090	75589267	178	33	0.391307	0.140851	0.250456	164.157	CG	Promoter	1-2kb	ENSG00000266714	1290	MYO15B
3	119322877	119323109	233	50	0.346259	0.0958829	0.250376	292.43	CG	Intron	ENST00000264245/ENSG00000031081, intron 1 of 11	ENSG00000031081	28494	ARHGAP31
13	111115773	111115861	89	28	0.430784	0.18041	0.250373	156.225	CG	Promoter	1-2kb	ENSG00000102606	1214	ARHGEF7
21	45018506	45018663	158	43	0.47626	0.22611	0.25015	200.58	CG	Distal Intergenic		ENSG00000275874	-13779	PICSAR
7	43758692	43758789	98	30	0.421255	0.171252	0.250003	143.677	CG	Promoter	<=1kb	ENSG00000106605	12	BLVRA
1	31764344	31764448	105	48	0.376293	0.126326	0.249967	341.049	CG	Promoter	<=1kb	ENSG00000121753	445	ADGRB2
4	182448798	182448923	126	44	0.134559	0.384292	-0.249733	-264.805	CG	Intron	ENST00000511685/ENSG00000218336, intron 3 of 27	ENSG00000218336	304811	TENM3
1	212609311	212609390	80	10	0.355549	0.105918	0.249631	53.0241	CG	Intron	ENST00000366981/ENSG00000162772, intron 1 of 3	ENSG00000162772	43977	ATF3
4	1760608	1760749	142	25	0.599903	0.350296	0.249606	120.328	CG	Distal Intergenic		ENSG00000068078	-32544	FGFR3
X	154019557	154019638	82	20	0.493378	0.24384	0.249538	97.2514	CG	Promoter	<=1kb	ENSG00000184216	264	IRAK1
10	21496382	21496445	64	8	0.374073	0.124623	0.249451	36.5859	CG	Promoter	<=1kb	ENSG00000204682	815	MIR1915HG
11	67583427	67583547	121	26	0.356932	0.107585	0.249347	126.854	CG	Promoter	<=1kb	ENSG00000084207	-195	GSTP1
7	636265	636439	175	52	0.532235	0.78156	-0.249326	-280.215	CG	Intron	ENST00000544935/ENSG00000188191, intron 4 of 10	ENSG00000188191	91211	PRKAR1B
22	16601496	16601651	156	37	0.354747	0.603862	-0.249115	-193.494	CG	Promoter	<=1kb	ENSG00000290418	-236	TPTEP1
16	17470504	17470621	118	36	0.229511	0.478537	-0.249026	-190.621	CG	Promoter	<=1kb	ENSG00000103489	339	XYLT1
15	24955207	24955473	267	37	0.57582	0.326804	0.249016	205.393	CG	Intron	ENST00000400098/ENSG00000128739, intron 3 of 4	ENSG00000128739	131570	SNRPN
14	54565903	54566035	133	27	0.402786	0.153924	0.248862	114.964	CG	Promoter	<=1kb	ENSG00000020577	-82	SAMD4A
19	50639677	50639827	151	28	0.5841	0.335239	0.248861	132.979	CG	Promoter	<=1kb	ENSG00000213023	54	SYT3
9	132161841	132162139	299	50	0.131167	0.379637	-0.24847	-256.213	CG	Promoter	<=1kb	ENSG00000196358	0	NTNG2
4	15004235	15004485	251	50	0.340566	0.0921557	0.248411	289.335	CG	Promoter	1-2kb	ENSG00000137449	1754	CPEB2
21	44920552	44920603	52	7	0.707581	0.459208	0.248374	28.7746	CG	Intron	ENST00000397854/ENSG00000160255, intron 1 of 14	ENSG00000160255	11386	ITGB2
5	96807638	96807788	151	34	0.386583	0.138219	0.248364	184.595	CG	Promoter	<=1kb	ENSG00000164307	312	ERAP1
1	212285852	212285989	138	41	0.405731	0.157451	0.248279	219.88	CG	Promoter	<=1kb	ENSG00000066027	442	PPP2R5A
17	44750054	44750107	54	7	0.854554	0.606338	0.248216	27.5322	CG	3' UTR		ENSG00000161692	41446	DBF4B
X	2583735	2584034	300	73	0.126402	0.374576	-0.248174	-404.432	CG	Intron	ENST00000686824/ENSG00000289007, intron 1 of 1	ENSG00000289007	25173	LINC03112
11	110093292	110093402	111	48	0.113445	0.36155	-0.248106	-296.372	CG	Promoter	<=1kb	ENSG00000149289	0	ZC3H12C
17	29589660	29589810	151	31	0.403205	0.155105	0.2481	137.432	CG	Promoter	<=1kb	ENSG00000198720	0	ANKRD13B
1	168353821	168353939	119	11	0.89047	0.642707	0.247762	51.2699	CG	Intron	ENST00000636624/ENSG00000227722, intron 1 of 3	ENSG00000227722	36324
11	27700466	27700660	195	45	0.371823	0.124102	0.247721	242.656	CG	5' UTR		ENSG00000176697	21398	BDNF
16	69566522	69566597	76	12	0.334822	0.0872819	0.24754	59.9783	CG	Promoter	1-2kb	ENSG00000102908	1428	NFAT5
15	45187985	45188083	99	13	0.364542	0.117115	0.247427	51.6954	CG	Intron	ENST00000560034/ENSG00000259519, intron 1 of 1	ENSG00000138606	13092	SHF
8	3892799	3892893	95	7	0.796694	0.549276	0.247417	31.5915	CG	Intron	ENST00000635120/ENSG00000183117, intron 5 of 69	ENSG00000183117	1102079	CSMD1
20	21809189	21809282	94	19	0.493208	0.245885	0.247322	87.5758	CG	Distal Intergenic		ENSG00000227063	53919
11	65652520	65652662	143	32	0.377363	0.130042	0.247321	195.919	CG	Distal Intergenic		ENSG00000265874	3328	MIR4489
5	134524588	134524719	132	16	0.363587	0.116376	0.247211	70.782	CG	Promoter	<=1kb	ENSG00000043143	276	JADE2
7	148883672	148883780	109	19	0.148024	0.395222	-0.247198	-95.6591	CG	Promoter	<=1kb	ENSG00000106462	541	EZH2
2	240568619	240568988	370	134	0.363466	0.116272	0.247194	857.993	CG	Exon	ENST00000270357/ENSG00000142327, exon 1 of 11	ENSG00000142327	2815	RNPEPL1
11	3165030	3165080	51	8	0.143745	0.390668	-0.246923	-37.2874	CG	Promoter	1-2kb	ENSG00000021762	1659	OSBPL5
6	35496701	35496794	94	15	0.381053	0.134176	0.246878	64.1867	CG	Promoter	<=1kb	ENSG00000007866	285	TEAD3
X	154374623	154374687	65	22	0.484612	0.237788	0.246824	111.243	CG	Promoter	<=1kb	ENSG00000196924	0	FLNA
15	98648753	98648859	107	36	0.386301	0.139533	0.246767	195.978	CG	Promoter	<=1kb	ENSG00000140443	214	IGF1R
12	94148939	94149017	79	15	0.122543	0.36924	-0.246697	-74.6706	CG	Promoter	<=1kb	ENSG00000136040	362	PLXNC1
9	121268129	121268230	102	12	0.35554	0.10901	0.24653	62.6252	CG	5' UTR		ENSG00000148180	60335	GSN
2	46698831	46699057	227	53	0.14051	0.386959	-0.246449	-259.06	CG	Promoter	<=1kb	ENSG00000171150	0	SOCS5
11	117098320	117098411	92	31	0.393078	0.146928	0.24615	183.433	CG	Promoter	<=1kb	ENSG00000160584	26	SIK3
21	44350363	44350438	76	14	0.478271	0.232251	0.24602	72.8852	CG	Promoter	<=1kb	ENSG00000142185	200	TRPM2
3	42013555	42013728	174	55	0.419044	0.173172	0.245873	296.818	CG	Promoter	<=1kb	ENSG00000182606	-74	TRAK1
Y	13751699	13751807	109	29	0.120362	0.36605	-0.245688	-140.198	CG	Promoter	<=1kb	ENSG00000241859	43
7	18086558	18086666	109	31	0.391023	0.145364	0.245659	166.324	CG	Promoter	<=1kb	ENSG00000048052	-283	HDAC9
19	46746378	46746572	195	72	0.391437	0.145882	0.245554	430.137	CG	Promoter	<=1kb	ENSG00000090372	422	STRN4
10	133230175	133230285	111	28	0.176465	0.421822	-0.245357	-145.321	CG	Promoter	<=1kb	ENSG00000171794	0	UTF1
4	4387772	4387874	103	32	0.42296	0.177682	0.245278	173.329	CG	Intron	ENST00000421177/ENSG00000168824, intron 6 of 8	ENSG00000168824	39632	NSG1
20	2821086	2821267	182	43	0.20439	0.449533	-0.245143	-227.031	CG	Distal Intergenic		ENSG00000198326	4784	TMEM239
10	103855316	103855803	488	84	0.378349	0.134093	0.244256	456.392	CG	Promoter	<=1kb	ENSG00000107957	0	SH3PXD2A
2	47906036	47906154	119	37	0.425435	0.181195	0.244241	157.393	CG	Promoter	<=1kb	ENSG00000138081	344	FBXO11
19	47609306	47609460	155	34	0.391833	0.147615	0.244218	151.647	CG	Promoter	1-2kb	ENSG00000063169	1110	BICRA
17	32265828	32266016	189	49	0.415457	0.171311	0.244146	218.614	CG	Promoter	<=1kb	ENSG00000141314	0	RHBDL3
1	19644198	19644310	113	20	0.120717	0.364845	-0.244128	-116.493	CG	Intron	ENST00000602662/ENSG00000158747, intron 1 of 3	ENSG00000158747	47219	NBL1
19	1237455	1237512	58	11	0.364056	0.120269	0.243787	42.8425	CG	Promoter	<=1kb	ENSG00000099625	515	CBARP
13	52847363	52847639	277	82	0.350026	0.593812	-0.243786	-569.938	CG	Promoter	1-2kb	ENSG00000136099	1002	PCDH8
1	144813327	144813436	110	41	0.854789	0.611115	0.243674	242.36	CG	Intron	ENST00000441760/ENSG00000224363, intron 2 of 3	ENSG00000224363	171956
1	166839580	166839680	101	38	0.42492	0.181408	0.243511	185.577	CG	Promoter	<=1kb	ENSG00000143157	133	POGK
4	77818877	77818977	101	22	0.402926	0.159612	0.243314	111.753	CG	Promoter	<=1kb	ENSG00000138767	638	CNOT6L
10	107164384	107164512	129	42	0.342875	0.0995707	0.243305	277.472	CG	Promoter	<=1kb	ENSG00000108018	194	SORCS1
2	176106916	176106995	80	22	0.396403	0.153156	0.243247	118.061	CG	Intron	ENST00000498438/ENSG00000128713, intron 1 of 1	ENSG00000128713	2700	HOXD11
19	616201	616378	178	53	0.55448	0.311335	0.243145	297.744	CG	Exon	ENST00000251287/ENSG00000099822, exon 8 of 8	ENSG00000099822	26320	HCN2
3	55485317	55485432	116	16	0.354786	0.111699	0.243087	87.2684	CG	Intron	ENST00000264634/ENSG00000114251, intron 1 of 4	ENSG00000114251	5107	WNT5A
8	140635593	140635687	95	28	0.217233	0.460261	-0.243029	-128.331	CG	Promoter	<=1kb	ENSG00000123908	0	AGO2
22	20495504	20495790	287	89	0.387964	0.144967	0.242997	500.801	CG	Promoter	<=1kb	ENSG00000099910	54	KLHL22
2	5693276	5693498	223	67	0.609585	0.366627	0.242958	480.695	CG	Promoter	<=1kb	ENSG00000176887	892	SOX11
X	65822097	65822309	213	53	0.397865	0.155111	0.242754	280.816	CG	Promoter	<=1kb	ENSG00000230039	0
3	14602213	14602404	192	40	0.348736	0.106034	0.242702	199.771	CG	Promoter	<=1kb	ENSG00000283392	178
6	31740416	31740575	160	24	0.578264	0.335619	0.242645	122.894	CG	Promoter	<=1kb	ENSG00000204410	739	MSH5
8	11059564	11059623	60	8	0.416954	0.174341	0.242613	38.8523	CG	Intron	ENST00000416569/ENSG00000171044, intron 1 of 2	ENSG00000171044	142210	XKR6
19	57172111	57172166	56	15	0.37235	0.129793	0.242558	74.5026	CG	Distal Intergenic		ENSG00000268379	-3067
15	40441453	40441532	80	15	0.13381	0.376322	-0.242511	-79.8927	CG	Promoter	1-2kb	ENSG00000140320	1732	BAHD1
7	70694011	70694132	122	44	0.380261	0.137867	0.242394	250.739	CG	5' UTR		ENSG00000158321	1095715	AUTS2
3	158105920	158106026	107	15	0.106441	0.348792	-0.242351	-60.3267	CG	Promoter	<=1kb	ENSG00000168779	394	SHOX2
14	99603924	99604163	240	105	0.12478	0.367106	-0.242326	-726.371	CG	Promoter	<=1kb	ENSG00000205476	44	CCDC85C
1	32335537	32335739	203	38	0.136528	0.378729	-0.2422	-156.342	CG	Promoter	<=1kb	ENSG00000175130	494	MARCKSL1
19	32674904	32675015	112	30	0.389633	0.147502	0.242131	141.413	CG	Promoter	1-2kb	ENSG00000105186	1582	ANKRD27
7	73557391	73557494	104	22	0.362666	0.120559	0.242107	131.695	CG	Promoter	<=1kb	ENSG00000106635	196	BCL7B
12	42237716	42237926	211	49	0.347513	0.105459	0.242054	275.754	CG	Promoter	<=1kb	ENSG00000015153	423	YAF2
3	13282911	13283134	224	72	0.396255	0.154242	0.242013	410.367	CG	Promoter	<=1kb	ENSG00000144711	147	IQSEC1
12	65825389	65825457	69	19	0.412975	0.170999	0.241976	95.6263	CG	Promoter	<=1kb	ENSG00000149948	929	HMGA2
7	157685296	157685760	465	103	0.455132	0.697103	-0.241972	-638.515	CG	Intron	ENST00000389413/ENSG00000155093, intron 11 of 21	ENSG00000155093	902063	PTPRN2
1	156751756	156751891	136	29	0.121235	0.363013	-0.241778	-150.862	CG	Promoter	1-2kb	ENSG00000143294	1146	PRCC
9	114505337	114505436	100	25	0.368447	0.126685	0.241762	119.579	CG	Promoter	<=1kb	ENSG00000095397	37	WHRN
15	80694981	80695116	136	60	0.380006	0.138292	0.241714	422.16	CG	Intron	ENST00000560609/ENSG00000136379, intron 1 of 2	ENSG00000136379	15297	ABHD17C
14	60249620	60249793	174	45	0.375967	0.134297	0.24167	234.798	CG	5' UTR		ENSG00000100614	3868	PPM1A
9	130043055	130043107	53	11	0.344487	0.102854	0.241633	51.3933	CG	Promoter	<=1kb	ENSG00000187239	82	FNBP1
17	80220252	80220446	195	52	0.124554	0.366168	-0.241614	-290.641	CG	Promoter	<=1kb	ENSG00000181045	553	SLC26A11
9	134136494	134136615	122	15	0.34944	0.108009	0.241432	75.2387	CG	Promoter	1-2kb	ENSG00000196363	1129	WDR5
22	42343683	42343824	142	26	0.123887	0.365233	-0.241346	-119.648	CG	Promoter	<=1kb	ENSG00000100207	-67	TCF20
15	90201106	90201284	179	41	0.372665	0.131484	0.241181	195.562	CG	Intron	ENST00000559322/ENSG00000185033, intron 1 of 3	ENSG00000185033	40502	SEMA4B
X	152638304	152638399	96	17	0.416343	0.175295	0.241048	70.4875	CG	Promoter	<=1kb	ENSG00000268089	409	GABRQ
22	48575678	48575897	220	83	0.737708	0.496724	0.240984	537.74	CG	Intron	ENST00000402357/ENSG00000219438, intron 1 of 3	ENSG00000219438	86125	TAFA5
17	74861296	74861484	189	56	0.358908	0.118029	0.240879	343.826	CG	Promoter	<=1kb	ENSG00000161509	20	GRIN2C
17	49575854	49575947	94	23	0.421704	0.180858	0.240847	98.756	CG	Promoter	<=1kb	ENSG00000182575	0	NXPH3
16	1414565	1414627	63	16	0.165274	0.406089	-0.240815	-79.1832	CG	Promoter	<=1kb	ENSG00000059145	124	UNKL
19	4066712	4067401	690	90	0.349753	0.10946	0.240293	429.295	CG	Promoter	<=1kb	ENSG00000178951	0	ZBTB7A
20	25195736	25195984	249	62	0.365791	0.125553	0.240239	284.894	CG	Promoter	<=1kb	ENSG00000197586	43	ENTPD6
9	98192283	98192366	84	16	0.102366	0.34255	-0.240184	-93.1362	CG	Promoter	<=1kb	ENSG00000106789	271	CORO2A
7	131909418	131909757	340	77	0.516311	0.276197	0.240115	474.125	CG	Intron	ENST00000452219/ENSG00000224865, intron 1 of 2	ENSG00000224865	12129	LOC101928782
19	39307358	39307639	282	69	0.363955	0.123856	0.240099	346.483	CG	3' UTR		ENSG00000128011	13224	LRFN1
2	69386918	69387181	264	57	0.108762	0.348826	-0.240064	-308.898	CG	Promoter	<=1kb	ENSG00000198380	69	GFPT1
5	6448710	6448815	106	32	0.377389	0.137352	0.240036	178.597	CG	Promoter	<=1kb	ENSG00000215218	-44	UBE2QL1
1	2535588	2535662	75	12	0.495995	0.256173	0.239822	59.3455	CG	Intron	ENST00000644246/ENSG00000272449, intron 1 of 1	ENSG00000272449	5524
17	50130401	50130495	95	17	0.416028	0.17621	0.239818	73.5186	CG	Promoter	<=1kb	ENSG00000167100	-241	SAMD14
10	6580217	6580349	133	35	0.153551	0.39326	-0.239708	-195.391	CG	Promoter	<=1kb	ENSG00000065675	0	PRKCQ
16	14071375	14071443	69	16	0.170229	0.409821	-0.239592	-82.6207	CG	Promoter	<=1kb	ENSG00000186260	56	MRTFB
5	42423619	42423742	124	12	0.330394	0.0908206	0.239574	61.6436	CG	Promoter	<=1kb	ENSG00000112964	180	GHR
1	16707821	16707970	150	43	0.380749	0.141408	0.239341	216.585	CG	Exon	ENST00000270691/ENSG00000268869, exon 2 of 11	ENSG00000268869	12187
16	84648576	84648687	112	36	0.170282	0.409556	-0.239274	-156.706	CG	Promoter	<=1kb	ENSG00000135686	65	KLHL36
2	26970706	26970830	125	29	0.400998	0.161751	0.239247	127.206	CG	Promoter	<=1kb	ENSG00000084764	69	MAPRE3
1	3069425	3069518	94	37	0.14362	0.38283	-0.23921	-242.043	CG	Promoter	<=1kb	ENSG00000142611	257	PRDM16
1	16692979	16693194	216	44	0.483675	0.244838	0.238837	216.274	CG	Exon	ENST00000270691/ENSG00000268869, exon 11 of 11	ENSG00000268869	26963
17	50130104	50130206	103	23	0.37766	0.138829	0.238831	110.682	CG	Promoter	<=1kb	ENSG00000167100	0	SAMD14
22	49849470	49849746	277	36	0.362555	0.123804	0.238751	185.092	CG	Promoter	1-2kb	ENSG00000279494	-1679
3	125595661	125595743	83	12	0.380551	0.141813	0.238738	50.7301	CG	Promoter	<=1kb	ENSG00000144909	-164	OSBPL11
9	41127160	41127345	186	22	0.153324	0.392011	-0.238687	-110.41	CG	Promoter	1-2kb	ENSG00000273514	1336	FOXD4L6
19	35269191	35269413	223	57	0.170118	0.408669	-0.23855	-248.753	CG	Promoter	<=1kb	ENSG00000105698	229	USF2
9	2622471	2622584	114	26	0.334411	0.0959299	0.238481	138.776	CG	Promoter	1-2kb	ENSG00000147852	1289	VLDLR
19	12995518	12996065	548	221	0.353516	0.115184	0.238332	1397.05	CG	Promoter	<=1kb	ENSG00000008441	43	NFIX
19	2163850	2163949	100	18	0.141258	0.379563	-0.238305	-90.8693	CG	Promoter	<=1kb	ENSG00000104885	0	DOT1L
2	91659950	91660071	122	40	0.220536	0.458833	-0.238297	-205.886	CG	Promoter	<=1kb	ENSG00000143429	0	LSP1P4
19	709228	709379	152	40	0.165997	0.404239	-0.238241	-171.576	CG	Promoter	<=1kb	ENSG00000099864	293	PALM
10	70672627	70672695	69	11	0.150771	0.388999	-0.238228	-53.6276	CG	Promoter	<=1kb	ENSG00000138316	121	ADAMTS14
X	52921560	52921718	159	29	0.372062	0.13391	0.238152	133.969	CG	Distal Intergenic		ENSG00000286118	-4238
4	81214978	81215211	234	70	0.336028	0.0979784	0.23805	413.445	CG	Promoter	<=1kb	ENSG00000138669	11	PRKG2
18	22169037	22169088	52	9	0.315542	0.0775173	0.238024	43.6348	CG	Promoter	<=1kb	ENSG00000266010	790	GATA6-AS1
16	87383394	87383461	68	13	0.123913	0.361866	-0.237953	-64.9925	CG	Exon	ENST00000636077/ENSG00000103264, exon 1 of 10	ENSG00000103264	8681	FBXO31
8	1164047	1164115	69	9	0.501923	0.739784	-0.237861	-40.4476	CG	Intron	ENST00000637795/ENSG00000198010, intron 2 of 14	ENSG00000198010	426419	DLGAP2
17	45241813	45241908	96	15	0.340019	0.102372	0.237646	68.0252	CG	Exon	ENST00000587489/ENSG00000184922, exon 15 of 26	ENSG00000184922	20369	FMNL1
2	130327828	130328055	228	50	0.404307	0.641911	-0.237604	-298.176	CG	Distal Intergenic		ENSG00000224352	2230
2	61537543	61537611	69	7	0.142546	0.380103	-0.237557	-32.8808	CG	Promoter	1-2kb	ENSG00000082898	1130	XPO1
6	3751816	3752022	207	65	0.167289	0.404834	-0.237545	-342.228	CG	Promoter	<=1kb	ENSG00000270504	705
15	70096826	70096933	108	26	0.350295	0.112819	0.237476	142.71	CG	Promoter	1-2kb	ENSG00000140332	1243	TLE3
21	11884829	11884930	102	10	0.82823	0.590772	0.237457	41.9121	CG	Distal Intergenic		ENSG00000229306	1131762
20	34825149	34825398	250	55	0.142916	0.380349	-0.237433	-250.519	CG	Promoter	<=1kb	ENSG00000198646	253	NCOA6
5	61331575	61331718	144	25	0.124542	0.361975	-0.237432	-113.245	CG	Promoter	<=1kb	ENSG00000288936	121
21	46229323	46229505	183	46	0.385776	0.148355	0.23742	236.749	CG	Promoter	<=1kb	ENSG00000215424	127	MCM3AP-AS1
1	15684642	15684779	138	40	0.401727	0.16463	0.237097	193.256	CG	Promoter	<=1kb	ENSG00000116786	322	PLEKHM2
X	83508578	83508729	152	29	0.338817	0.575908	-0.237091	-131.23	CG	Promoter	<=1kb	ENSG00000196767	288	POU3F4
11	65961014	65961068	55	6	0.863379	0.626444	0.236935	28.1682	CG	Promoter	<=1kb	ENSG00000175467	-660	SART1
12	110281258	110281376	119	39	0.188859	0.425698	-0.236839	-175.397	CG	Promoter	<=1kb	ENSG00000174437	502	ATP2A2
13	77326997	77327069	73	12	0.12413	0.360899	-0.23677	-51.8366	CG	Promoter	<=1kb	ENSG00000005810	25	MYCBP2
20	36574624	36574702	79	19	0.100544	0.337268	-0.236724	-112.082	CG	Promoter	1-2kb	ENSG00000118707	1136	TGIF2
19	1401420	1401610	191	55	0.371887	0.135172	0.236715	300.665	CG	Promoter	<=1kb	ENSG00000130005	0	GAMT
4	37891111	37891198	88	24	0.150207	0.386695	-0.236487	-103.973	CG	Promoter	<=1kb	ENSG00000065882	27	TBC1D1
1	25616626	25616904	279	96	0.38868	0.152222	0.236458	550.524	CG	Promoter	<=1kb	ENSG00000117643	0	MAN1C1
13	27171801	27172018	218	44	0.419216	0.182959	0.236257	198.556	CG	Promoter	<=1kb	ENSG00000152484	0	USP12
20	56359050	56359133	84	16	0.335573	0.099481	0.236093	89.1098	CG	Promoter	<=1kb	ENSG00000124098	76	FAM210B
1	9588744	9588923	180	61	0.361665	0.125661	0.236004	367.094	CG	Promoter	<=1kb	ENSG00000188807	0	TMEM201
10	68560734	68560816	83	16	0.364271	0.128423	0.235848	76.6816	CG	Promoter	<=1kb	ENSG00000138336	397	TET1
20	58840089	58840352	264	58	0.560945	0.325171	0.235775	365.142	CG	Promoter	<=1kb	ENSG00000087460	371	GNAS
14	79375517	79375580	64	9	0.214908	0.450602	-0.235695	-40.4371	CG	Intron	ENST00000634499/ENSG00000021645, intron 16 of 21	ENSG00000021645	1205144	NRXN3
14	105526375	105526630	256	58	0.535866	0.300193	0.235673	331.803	CG	Promoter	<=1kb	ENSG00000184986	0	TMEM121
12	19439549	19439631	83	15	0.37767	0.142033	0.235637	68.0601	CG	5' UTR		ENSG00000139154	35504	AEBP2
4	112705809	112705932	124	35	0.370359	0.134723	0.235636	184.455	CG	Promoter	<=1kb	ENSG00000250046	878
11	111602314	111602503	190	31	0.0984434	0.333977	-0.235534	-161.944	CG	Promoter	<=1kb	ENSG00000170145	0	SIK2
10	45373947	45374120	174	22	0.338949	0.103447	0.235502	100.408	CG	Promoter	<=1kb	ENSG00000012779	-56	ALOX5
5	45695537	45695657	121	35	0.42081	0.18537	0.23544	184.058	CG	Promoter	<=1kb	ENSG00000164588	841	HCN1
2	99141093	99141160	68	12	0.12368	0.359048	-0.235368	-48.3547	CG	5' UTR		ENSG00000135951	13804	TSGA10
20	2693222	2693380	159	50	0.398314	0.163006	0.235308	232.129	CG	Promoter	<=1kb	ENSG00000088881	442	EBF4
7	130668428	130668514	87	17	0.17815	0.413374	-0.235224	-95.1615	CG	Promoter	<=1kb	ENSG00000158623	234	COPG2
11	1337357	1337516	160	38	0.451366	0.216224	0.235143	189.127	CG	Promoter	<=1kb	ENSG00000287935	-289	LOC124902606
19	7105847	7105898	52	5	0.564167	0.799026	-0.234859	-22.4843	CG	Distal Intergenic		ENSG00000130544	36144	ZNF557
9	44944334	44944389	56	7	0.661297	0.426462	0.234835	30.2531	CG	Distal Intergenic		ENSG00000286916	-1699347
4	52712388	52712617	230	54	0.330341	0.0955193	0.234821	317.769	CG	Promoter	<=1kb	ENSG00000250302	0	LINC01618
15	33311070	33311124	55	9	0.154307	0.388985	-0.234678	-40.2561	CG	Promoter	<=1kb	ENSG00000198838	108	RYR3
6	113857577	113857690	114	20	0.309716	0.0750384	0.234677	99.1357	CG	Promoter	<=1kb	ENSG00000277443	232	MARCKS
19	4343711	4343874	164	45	0.376879	0.142213	0.234666	226.534	CG	Promoter	<=1kb	ENSG00000008382	184	MPND
16	88534135	88534250	116	23	0.106491	0.340928	-0.234437	-149.991	CG	Exon	ENST00000319555/ENSG00000179588, exon 10 of 10	ENSG00000179588	80855	ZFPM1
1	247857323	247857496	174	43	0.49749	0.263177	0.234313	278.89	CG	Promoter	<=1kb	ENSG00000162722	136	TRIM58
19	460784	461013	230	48	0.389587	0.155303	0.234284	242.573	CG	Promoter	<=1kb	ENSG00000129946	20	SHC2
20	36951377	36951478	102	24	0.099959	0.334229	-0.23427	-117.458	CG	Promoter	<=1kb	ENSG00000101347	415	SAMHD1
6	7107368	7107520	153	36	0.398872	0.164749	0.234124	156.345	CG	Promoter	<=1kb	ENSG00000124782	-77	RREB1
9	118083388	118083519	132	12	0.882239	0.648294	0.233944	58.8442	CG	3' UTR		ENSG00000284977	323998	LOC105376244
17	81803929	81804121	193	61	0.389786	0.155886	0.233901	312.291	CG	Promoter	<=1kb	ENSG00000215644	-11	GCGR
X	631259	631481	223	41	0.69065	0.456808	0.233842	243.407	CG	Intron	ENST00000381578/ENSG00000185960, intron 2 of 5	ENSG00000185960	6915	SHOX
6	111482963	111483095	133	32	0.395684	0.162062	0.233622	163.488	CG	Promoter	<=1kb	ENSG00000009413	620	REV3L
20	58855879	58856098	220	47	0.458553	0.691992	-0.233439	-305.187	CG	Exon	ENST00000371099/ENSG00000087460, exon 2 of 2	ENSG00000087460	16161	GNAS
4	25030515	25030619	105	19	0.35089	0.117499	0.233391	92.0713	CG	Promoter	<=1kb	ENSG00000153012	327	LGI2
X	110346881	110346973	93	28	0.501152	0.734533	-0.233382	-133.435	CG	5' UTR		ENSG00000101935	93345	AMMECR1
2	58428309	58428422	114	26	0.162634	0.395985	-0.233351	-111.841	CG	Promoter	<=1kb	ENSG00000233723	571	LINC01122
18	5295166	5295332	167	71	0.36382	0.13054	0.23328	502.5	CG	Promoter	1-2kb	ENSG00000198081	1721	ZBTB14
22	49854116	49854228	113	32	0.333364	0.100119	0.233245	206.678	CG	Promoter	<=1kb	ENSG00000100426	272	ZBED4
1	226062270	226062322	53	15	0.398586	0.165382	0.233204	73.8081	CG	Promoter	<=1kb	ENSG00000163041	419	H3-3A
10	43266620	43266729	110	32	0.360449	0.127245	0.233204	174.014	CG	Promoter	<=1kb	ENSG00000198915	336	RASGEF1A
13	98143265	98143344	80	12	0.153004	0.386125	-0.233121	-68.8817	CG	Promoter	<=1kb	ENSG00000152767	703	FARP1
X	37905883	37905994	112	20	0.413985	0.181101	0.232885	86.0528	CG	Intron	ENST00000465127/ENSG00000250349, intron 3 of 8	ENSG00000250349	556553
10	42368048	42368147	100	11	0.445319	0.21259	0.232728	49.5021	CG	Promoter	<=1kb	ENSG00000291065	-55	LOC441666
18	9614399	9615096	698	128	0.364619	0.132083	0.232536	692.072	CG	Promoter	<=1kb	ENSG00000154845	144	PPP4R1
3	127672703	127672833	131	22	0.346946	0.114411	0.232534	110.012	CG	3' UTR		ENSG00000114631	43518	PODXL2
10	14604424	14604478	55	14	0.181697	0.41405	-0.232354	-68.1271	CG	Intron	ENST00000181796/ENSG00000065809, intron 2 of 4	ENSG00000065809	170419	FAM107B
20	53503850	53503989	140	15	0.90324	0.671015	0.232224	78.5782	CG	Promoter	<=1kb	ENSG00000259723	325
14	60249115	60249248	134	37	0.103592	0.335804	-0.232212	-210.87	CG	5' UTR		ENSG00000100614	3363	PPM1A
17	2050136	2050262	127	31	0.346183	0.114184	0.231999	165.529	CG	Promoter	<=1kb	ENSG00000267195	118	MIR212
19	8610569	8610856	288	86	0.371617	0.139622	0.231995	431.589	CG	Promoter	<=1kb	ENSG00000142303	0	ADAMTS10
1	229558418	229558579	162	52	0.145326	0.377222	-0.231895	-295.931	CG	Promoter	<=1kb	ENSG00000135776	128	ABCB10
15	80779196	80779356	161	33	0.343933	0.112255	0.231677	190.54	CG	Promoter	<=1kb	ENSG00000103888	0	CEMIP
X	3713763	3713852	90	14	0.367468	0.135851	0.231617	60.9909	CG	Promoter	<=1kb	ENSG00000183943	-114	PRKX
6	153131402	153131551	150	45	0.347008	0.115408	0.231599	242.837	CG	Promoter	<=1kb	ENSG00000091844	-120	RGS17
11	67805286	67805352	67	20	0.380983	0.149632	0.231351	97.754	CG	Promoter	<=1kb	ENSG00000160172	0
15	75451453	75451617	165	26	0.371497	0.140221	0.231276	116.159	CG	5' UTR		ENSG00000169375	4225	SIN3A
15	89750212	89750293	82	18	0.399567	0.630665	-0.231098	-83.305	CG	Promoter	<=1kb	ENSG00000166823	956	MESP1
2	1797876	1797976	101	22	0.607242	0.838327	-0.231085	-136.085	CG	Intron	ENST00000638628/ENSG00000284600, intron 1 of 4	ENSG00000186487	533688	MYT1L
10	44386654	44386758	105	24	0.321407	0.0903692	0.231038	124.638	CG	Promoter	<=1kb	ENSG00000107562	-161	CXCL12
19	589578	589957	380	76	0.349012	0.118094	0.230918	369.143	CG	Promoter	<=1kb	ENSG00000099822	0	HCN2
20	41317294	41317351	58	8	0.141027	0.371716	-0.230689	-36.9181	CG	Promoter	<=1kb	ENSG00000174306	380	ZHX3
14	99971934	99972032	99	32	0.390713	0.160025	0.230688	173.634	CG	Promoter	<=1kb	ENSG00000196405	485	EVL
11	64305689	64305842	154	33	0.372999	0.142325	0.230674	167.531	CG	Promoter	<=1kb	ENSG00000173153	192	ESRRA
19	50668203	50668471	269	46	0.646903	0.877487	-0.230584	-235.281	CG	Exon	ENST00000293441/ENSG00000161681, exon 23 of 24	ENSG00000161681	51331	SHANK1
3	91858378	91858428	51	5	0.967904	0.737389	0.230515	22.7837	CG	Distal Intergenic		ENSG00000283544	-344603	LOC101930420
3	53045560	53045651	92	24	0.382284	0.151801	0.230483	134.462	CG	Promoter	1-2kb	ENSG00000163935	1099	SFMBT1
11	6259831	6259922	92	28	0.33232	0.101881	0.230439	175.42	CG	Promoter	<=1kb	ENSG00000110148	25	CCKBR
2	20106874	20107067	194	39	0.598906	0.368542	0.230363	184.121	CG	Promoter	<=1kb	ENSG00000234378	-45
19	50639127	50639357	231	35	0.466986	0.236697	0.230289	177.23	CG	Promoter	<=1kb	ENSG00000213023	524	SYT3
4	6563737	6563800	64	11	0.369752	0.139489	0.230263	54.2517	CG	Promoter	<=1kb	ENSG00000074211	-137	PPP2R2C
17	31859089	31859158	70	13	0.142317	0.372456	-0.230138	-61.2271	CG	Promoter	<=1kb	ENSG00000172301	133	COPRS
19	47608633	47608723	91	26	0.386641	0.156691	0.22995	127.462	CG	Promoter	<=1kb	ENSG00000277383	0
10	86388948	86389135	188	32	0.567997	0.797918	-0.229921	-184.247	CG	Distal Intergenic		ENSG00000287475	11808
11	134037152	134037232	81	19	0.155055	0.384957	-0.229902	-77.426	CG	Exon	ENST00000531938/ENSG00000204241, exon 1 of 2	ENSG00000204241	4936	LINC02731
8	2086639	2086800	162	21	0.420761	0.65066	-0.229899	-107.296	CG	Intron	ENST00000262113/ENSG00000036448, intron 14 of 36	ENSG00000036448	41593	MYOM2
1	43368054	43368302	249	62	0.32885	0.0989583	0.229892	334.973	CG	Promoter	<=1kb	ENSG00000066322	0	ELOVL1
11	4187164	4187311	148	25	0.326843	0.0970647	0.229778	111.867	CG	Exon	ENST00000525365/ENSG00000254480, exon 1 of 2	ENSG00000254480	7489	LINC02749
16	30370211	30370299	89	25	0.425909	0.196193	0.229716	110.807	CG	Promoter	<=1kb	ENSG00000169221	195	TBC1D10B
2	29921554	29921708	155	26	0.349458	0.119868	0.22959	123.325	CG	Promoter	<=1kb	ENSG00000171094	0	ALK
6	17987636	17987707	72	20	0.436355	0.20686	0.229495	100.638	CG	Promoter	<=1kb	ENSG00000137177	-1	KIF13A
19	18419847	18419912	66	14	0.143828	0.373282	-0.229454	-73.2604	CG	Promoter	<=1kb	ENSG00000130511	983	SSBP4
6	34237340	34237477	138	46	0.387949	0.158509	0.229441	248.721	CG	Promoter	<=1kb	ENSG00000137309	467	HMGA1
8	13133313	13133404	92	17	0.164696	0.393927	-0.229231	-82.1386	CG	5' UTR		ENSG00000164741	471206	DLC1
6	142946199	142946378	180	41	0.13317	0.362253	-0.229082	-185.244	CG	5' UTR		ENSG00000010818	10320	HIVEP2
X	12791655	12791799	145	36	0.383564	0.154608	0.228956	187.164	CG	Promoter	<=1kb	ENSG00000101911	300	PRPS2
1	92483931	92484051	121	21	0.112647	0.341582	-0.228935	-86.7598	CG	5' UTR		ENSG00000162676	2874	GFI1
3	54122166	54122275	110	22	0.378342	0.149631	0.228711	101.333	CG	Intron	ENST00000666932/ENSG00000286353, intron 2 of 2	ENSG00000286353	3102
16	6019884	6020005	122	24	0.480682	0.709338	-0.228656	-119.883	CG	5' UTR		ENSG00000078328	780082	RBFOX1
8	81842142	81842283	142	28	0.309231	0.0806684	0.228563	144.568	CG	Promoter	<=1kb	ENSG00000104497	583	SNX16
1	202144185	202144345	161	44	0.335014	0.106472	0.228542	282.368	CG	Promoter	<=1kb	ENSG00000143862	398	ARL8A
7	108456353	108456469	117	37	0.383136	0.155018	0.228117	170.438	CG	Promoter	<=1kb	ENSG00000091129	248	NRCAM
X	10158369	10158422	54	10	0.246517	0.474562	-0.228045	-49.6366	CG	Promoter	1-2kb	ENSG00000073464	1394	CLCN4
2	60551513	60551575	63	12	0.389698	0.161677	0.228021	63.0152	CG	Intron	ENST00000646249/ENSG00000119866, intron 2 of 4	ENSG00000119866	2892	BCL11A
9	1046151	1046304	154	29	0.518892	0.290895	0.227996	162.204	CG	Promoter	<=1kb	ENSG00000281769	526
1	234356895	234357148	254	46	0.70317	0.475207	0.227962	263.368	CG	Promoter	<=1kb	ENSG00000235605	0	RPS15P2
2	1743516	1743571	56	14	0.343621	0.115675	0.227946	63.4214	CG	Promoter	1-2kb	ENSG00000130508	1281	PXDN
1	9292659	9292755	97	21	0.38618	0.158269	0.227911	100.365	CG	Promoter	<=1kb	ENSG00000171621	-139	SPSB1
9	95511119	95511216	98	24	0.140184	0.368029	-0.227844	-118.341	CG	Intron	ENST00000437951/ENSG00000185920, intron 1 of 23	ENSG00000185920	5841	PTCH1
20	58854609	58854713	105	26	0.673766	0.445945	0.227821	137.769	CG	Exon	ENST00000481768/ENSG00000087460, exon 1 of 6	ENSG00000087460	14891	GNAS
22	50628137	50628256	120	23	0.10944	0.337217	-0.227778	-123.941	CG	Promoter	<=1kb	ENSG00000100299	0	ARSA
9	67859587	67859682	96	16	0.365661	0.137904	0.227757	76.6218	CG	Exon	ENST00000562196/ENSG00000260691, exon 1 of 15	ENSG00000260691	26822	ANKRD20A1
11	67373942	67374021	80	12	0.105686	0.333361	-0.227674	-51.0985	CG	Intron	ENST00000622583/ENSG00000172613, intron 2 of 3	ENSG00000172613	56071	RAD9A
17	79748269	79748343	75	11	0.362339	0.134731	0.227608	54.8344	CG	Distal Intergenic		ENSG00000182156	17326	ENPP7
3	47578491	47578784	294	76	0.37272	0.145203	0.227516	392.784	CG	5' UTR		ENSG00000114646	2008	CSPG5
17	75515557	75515685	129	30	0.357506	0.130038	0.227469	138.169	CG	Promoter	<=1kb	ENSG00000177303	-20	CASKIN2
2	219388421	219388473	53	9	0.34541	0.118147	0.227263	50.0357	CG	Intron	ENST00000373972/ENSG00000123992, intron 2 of 15	ENSG00000123992	11549	DNPEP
14	23285837	23285914	78	9	0.323233	0.0959739	0.227259	37.3507	CG	Exon	ENST00000357460/ENSG00000290292, exon 1 of 2	ENSG00000290292	13882	HOMEZ
1	36084134	36084190	57	12	0.361911	0.134679	0.227232	54.0612	CG	Promoter	<=1kb	ENSG00000092850	40	TEKT2
1	54406468	54406608	141	46	0.332886	0.105705	0.227181	267.76	CG	Intron	ENST00000525990/ENSG00000157216, intron 1 of 8	ENSG00000157216	6871	SSBP3
12	67648874	67649129	256	69	0.317879	0.0907206	0.227159	385.472	CG	Promoter	<=1kb	ENSG00000127334	536	DYRK2
16	80804749	80804819	71	13	0.149229	0.376263	-0.227034	-67.9889	CG	Promoter	<=1kb	ENSG00000166446	-151	CDYL2
22	23566450	23566595	146	41	0.340807	0.113971	0.226835	222.525	CG	Promoter	<=1kb	ENSG00000224277	-469
3	53161836	53161898	63	8	0.362939	0.136268	0.22667	36.9573	CG	Intron	ENST00000478843/ENSG00000163932, intron 2 of 3	ENSG00000163932	5827	PRKCD
3	182980697	182980798	102	24	0.384338	0.15769	0.226649	120.153	CG	Intron	ENST00000460412/ENSG00000043093, intron 2 of 7	ENSG00000043093	5155	DCUN1D1
7	51316693	51317055	363	57	0.356873	0.130341	0.226532	273.339	CG	Promoter	<=1kb	ENSG00000106078	0	COBL
2	37324618	37324671	54	11	0.349332	0.122803	0.226529	52.8761	CG	Promoter	<=1kb	ENSG00000115825	162	PRKD3
19	33796221	33796324	104	26	0.339456	0.11296	0.226496	144.189	CG	Promoter	<=1kb	ENSG00000153885	288	KCTD15
3	38165601	38165673	73	15	0.125608	0.352039	-0.22643	-82.8964	CG	Promoter	<=1kb	ENSG00000172939	512	OXSR1
X	634561	634836	276	58	0.590177	0.363923	0.226254	358.369	CG	Exon	ENST00000381578/ENSG00000185960, exon 3 of 6	ENSG00000185960	10217	SHOX
22	41589877	41590010	134	22	0.104243	0.330485	-0.226242	-101.214	CG	Promoter	<=1kb	ENSG00000100417	-6	PMM1
7	107044528	107044651	124	42	0.360222	0.134113	0.226109	259.76	CG	Promoter	<=1kb	ENSG00000005249	-54	PRKAR2B
8	72537382	72537560	179	39	0.339775	0.113669	0.226105	177.707	CG	Promoter	<=1kb	ENSG00000182674	157	KCNB2
11	77820642	77820954	313	64	0.314813	0.0887625	0.226051	321.743	CG	Promoter	<=1kb	ENSG00000048649	0	RSF1
9	135906993	135907241	249	83	0.314336	0.0883462	0.22599	522.03	CG	Promoter	<=1kb	ENSG00000130559	305	CAMSAP1
14	61280256	61280460	205	58	0.589071	0.363112	0.225959	384.165	CG	Exon	ENST00000555868/ENSG00000182107, exon 1 of 1	ENSG00000027075	92697	PRKCH
7	154304911	154304992	82	21	0.734973	0.509167	0.225806	109.787	CG	Intron	ENST00000706130/ENSG00000130226, intron 2 of 26	ENSG00000130226	556778	DPP6
22	38755750	38755914	165	61	0.330386	0.104712	0.225674	411.289	CG	5' UTR		ENSG00000100242	38229	SUN2
20	5001354	5001562	209	66	0.358142	0.132485	0.225657	347.706	CG	5' UTR		ENSG00000089057	8731	SLC23A2
12	94650530	94650699	170	34	0.351249	0.125694	0.225555	172.692	CG	Promoter	<=1kb	ENSG00000057704	0	TMCC3
1	21176611	21176695	85	22	0.353173	0.127626	0.225547	108.903	CG	Promoter	<=1kb	ENSG00000075151	590	EIF4G3
2	120345883	120345947	65	20	0.368707	0.143162	0.225545	103.033	CG	Promoter	<=1kb	ENSG00000163083	-189	INHBB
6	151391502	151391709	208	42	0.350465	0.125011	0.225453	206.231	CG	Promoter	<=1kb	ENSG00000181472	0	ZBTB2
5	172284022	172284168	147	40	0.374743	0.149468	0.225275	182.165	CG	Promoter	<=1kb	ENSG00000168246	-258	UBTD2
7	155454005	155454105	101	24	0.208218	0.433346	-0.225129	-116.55	CG	Intron	ENST00000419225/ENSG00000236544, intron 1 of 2	ENSG00000236544	2994
10	67884781	67884904	124	36	0.384861	0.159813	0.225047	199.065	CG	Promoter	<=1kb	ENSG00000096717	125	SIRT1
8	85177201	85177345	145	38	0.352767	0.127731	0.225036	207.396	CG	Promoter	<=1kb	ENSG00000133740	47	E2F5
16	34412422	34412484	63	7	0.743808	0.519062	0.224746	26.2062	CG	Distal Intergenic		ENSG00000288300	-22595
6	1313433	1313536	104	26	0.118934	0.343464	-0.22453	-159.99	CG	Promoter	1-2kb	ENSG00000164379	1335	FOXQ1
1	230067481	230067588	108	21	0.35941	0.134907	0.224503	103.579	CG	Intron	ENST00000494106/ENSG00000143641, intron 1 of 6	ENSG00000143641	9491	GALNT2
10	46578061	46578173	113	27	0.489552	0.265059	0.224493	131.241	CG	Promoter	<=1kb	ENSG00000204176	-44	SYT15
10	34814947	34815279	333	119	0.160839	0.385268	-0.22443	-574.775	CG	Promoter	<=1kb	ENSG00000148498	46	PARD3
10	98268366	98268458	93	16	0.38025	0.156182	0.224068	86.0361	CG	Promoter	<=1kb	ENSG00000138131	-172	LOXL4
3	156826128	156826232	105	15	0.420145	0.196077	0.224068	78.8007	CG	Promoter	<=1kb	ENSG00000197980	647	LEKR1
22	20965355	20965435	81	19	0.399068	0.175012	0.224056	88.7166	CG	Promoter	<=1kb	ENSG00000183773	247	AIFM3
12	45729429	45729529	101	33	0.401568	0.177775	0.223793	133.071	CG	Promoter	<=1kb	ENSG00000189079	-177	ARID2
16	25691561	25691698	138	26	0.763795	0.540021	0.223774	123.809	CG	Promoter	<=1kb	ENSG00000182601	-261	HS3ST4
1	61082321	61082397	77	15	0.162652	0.386335	-0.223684	-74.6347	CG	Intron	ENST00000371191/ENSG00000162599, intron 1 of 10	ENSG00000162599	217062	NFIA
2	131460763	131460847	85	25	0.439974	0.216316	0.223659	106.374	CG	Promoter	<=1kb	ENSG00000232742	-152
1	3072677	3072854	178	29	0.854869	0.631253	0.223617	151.468	CG	Intron	ENST00000511072/ENSG00000142611, intron 1 of 15	ENSG00000142611	3509	PRDM16
7	70695190	70695336	147	35	0.345894	0.122345	0.223549	191.307	CG	Intron	ENST00000644939/ENSG00000158321, intron 5 of 18	ENSG00000158321	1096894	AUTS2
2	218985349	218985419	71	14	0.172365	0.395888	-0.223523	-58.9165	CG	Intron	ENST00000627043/ENSG00000236445, intron 4 of 4	ENSG00000236445	9956
1	42958152	42958369	218	63	0.121817	0.345184	-0.223366	-326.373	CG	Promoter	<=1kb	ENSG00000117394	524	SLC2A1
17	44220080	44220226	147	37	0.311656	0.0882991	0.223357	225.908	CG	Promoter	1-2kb	ENSG00000108312	1400	UBTF
9	135500890	135501089	200	50	0.312579	0.089326	0.223253	290.966	CG	Promoter	<=1kb	ENSG00000122140	906	MRPS2
19	42254531	42254797	267	46	0.318603	0.0953879	0.223215	211.698	CG	Promoter	<=1kb	ENSG00000105722	331	ERF
X	147912473	147912648	176	37	0.140996	0.364107	-0.223111	-166.546	CG	Promoter	<=1kb	ENSG00000102081	554	FMR1
11	63813403	63813584	182	51	0.347959	0.124883	0.223076	294.306	CG	Promoter	<=1kb	ENSG00000168005	0	SPINDOC
1	100038523	100038778	256	67	0.302779	0.0797255	0.223054	444.349	CG	Promoter	<=1kb	ENSG00000156875	428	MFSD14A
3	124886382	124886434	53	9	0.165152	0.388189	-0.223037	-34.97	CG	Intron	ENST00000296181/ENSG00000082781, intron 1 of 14	ENSG00000082781	14984	ITGB5
1	36124973	36125186	214	61	0.144365	0.36738	-0.223015	-335.112	CG	Promoter	<=1kb	ENSG00000171812	36	COL8A2
16	87951615	87951764	150	36	0.345115	0.122148	0.222966	194.584	CG	Intron	ENST00000569400/ENSG00000172530, intron 1 of 2	ENSG00000172530	2371	BANP
6	79077718	79077847	130	40	0.343231	0.12045	0.22278	226.053	CG	Promoter	<=1kb	ENSG00000286340	0
9	41273466	41273626	161	19	0.25043	0.473128	-0.222698	-92.8627	CG	Promoter	<=1kb	ENSG00000279561	371	LOC100132249
1	23168255	23168306	52	11	0.364584	0.141913	0.222671	60.3052	CG	Intron	ENST00000302291/ENSG00000169641, intron 1 of 3	ENSG00000169641	9502	LUZP1
19	50667846	50668048	203	51	0.712381	0.489748	0.222633	234.34	CG	Exon	ENST00000293441/ENSG00000161681, exon 23 of 24	ENSG00000161681	51754	SHANK1
22	38872075	38872170	96	32	0.151536	0.374064	-0.222528	-158.642	CG	Promoter	<=1kb	ENSG00000183741	79	CBX6
X	71911296	71911430	135	38	0.380037	0.157801	0.222235	164.2	CG	Promoter	<=1kb	ENSG00000204131	451	NHSL2
17	7237948	7238102	155	48	0.369917	0.14771	0.222208	238.524	CG	Promoter	1-2kb	ENSG00000040633	1620	PHF23
22	43411502	43411613	112	32	0.428405	0.20623	0.222175	174.822	CG	Promoter	<=1kb	ENSG00000186732	306	MPPED1
14	99036672	99036833	162	28	0.784901	0.562787	0.222114	163.867	CG	Distal Intergenic		ENSG00000287991	37101
18	15677024	15677088	65	5	0.644873	0.422804	0.222069	19.6349	CG	Distal Intergenic		ENSG00000215512	-346742
2	234951941	234952063	123	35	0.359284	0.137235	0.22205	184.145	CG	Promoter	<=1kb	ENSG00000130147	0	SH3BP4
9	124770995	124771121	127	41	0.397308	0.175416	0.221892	178.209	CG	Promoter	<=1kb	ENSG00000148200	190	NR6A1
12	90536836	90536932	97	19	0.707114	0.92895	-0.221836	-126.653	CG	Distal Intergenic		ENSG00000286021	-39470
19	17747730	17747792	63	12	0.347904	0.126089	0.221814	57.1889	CG	Promoter	<=1kb	ENSG00000130475	12	FCHO1
4	2059395	2059661	267	71	0.369536	0.14773	0.221806	350.405	CG	Promoter	<=1kb	ENSG00000185818	68	NAT8L
3	38454173	38454415	243	80	0.334064	0.112318	0.221745	487.991	CG	Promoter	<=1kb	ENSG00000114739	283	ACVR2B
7	94657051	94657162	112	11	0.586209	0.364466	0.221742	55.4721	CG	Promoter	<=1kb	ENSG00000242265	726	PEG10
12	124567480	124567595	116	50	0.363109	0.141495	0.221614	273.253	CG	Promoter	<=1kb	ENSG00000196498	17	NCOR2
8	8386506	8386609	104	19	0.345084	0.123517	0.221566	92.0748	CG	Promoter	<=1kb	ENSG00000275342	-67	PRAG1
15	90002125	90002223	99	11	0.35645	0.134943	0.221507	48.4581	CG	Promoter	<=1kb	ENSG00000140548	801	ZNF710
22	46738208	46738307	100	24	0.187014	0.408367	-0.221353	-98.3512	CG	Promoter	<=1kb	ENSG00000100422	0	CERK
X	50469586	50469636	51	9	0.356248	0.134993	0.221256	36.5785	CG	Promoter	1-2kb	ENSG00000274588	1189	DGKK
8	100952178	100952292	115	40	0.314485	0.0934567	0.221029	267.259	CG	Promoter	1-2kb	ENSG00000164924	1096	YWHAZ
2	232524011	232524146	136	37	0.335919	0.114959	0.22096	199.239	CG	Exon	ENST00000617714/ENSG00000237412, exon 10 of 13	ENSG00000237412	3623	PRSS56
1	228632788	228632861	74	13	0.181918	0.402861	-0.220943	-72.2304	CG	Promoter	<=1kb	ENSG00000199334	-39	RNA5S11
2	130129731	130129798	68	23	0.528074	0.748849	-0.220775	-126.649	CG	Promoter	<=1kb	ENSG00000290707	110	MED15P9
11	32892858	32893230	373	60	0.138033	0.358767	-0.220734	-285.921	CG	Promoter	<=1kb	ENSG00000060749	47	QSER1
22	47219478	47219534	57	9	0.872996	0.652433	0.220563	37.1126	CG	Distal Intergenic		ENSG00000280312	-39832
16	88941358	88941445	88	19	0.134928	0.355237	-0.220309	-86.5392	CG	Intron	ENST00000378347/ENSG00000205018, intron 1 of 1	ENSG00000129993	35762	CBFA2T3
14	100826307	100826372	66	11	0.718194	0.497888	0.220306	51.3249	CG	Exon	ENST00000621821/ENSG00000274884, exon 1 of 1	ENSG00000214548	46897	MEG3
20	50113004	50113109	106	21	0.33881	0.118516	0.220294	95.3328	CG	5' UTR		ENSG00000124208	40528	PEDS1-UBE2V1
10	49610300	49610419	120	28	0.131387	0.35156	-0.220174	-134.445	CG	Promoter	<=1kb	ENSG00000187714	0	SLC18A3
X	14683	14792	110	27	0.921878	0.701759	0.220119	146.032	CG	Distal Intergenic		ENSG00000228572	-238951
19	55600251	55600301	51	21	0.35473	0.134615	0.220114	116.987	CG	Promoter	<=1kb	ENSG00000171443	229	ZNF524
2	8681861	8681928	68	25	0.317837	0.0977398	0.220098	154.576	CG	Promoter	<=1kb	ENSG00000235092	0
19	33194186	33194284	99	29	0.384113	0.164053	0.220061	135.771	CG	Intron	ENST00000592484/ENSG00000130881, intron 1 of 4	ENSG00000130881	16583	LRP3
X	40158366	40158473	108	31	0.192357	0.412411	-0.220054	-133.833	CG	Intron	ENST00000378455/ENSG00000183337, intron 1 of 13	ENSG00000183337	18856	BCOR
8	7686688	7686832	145	33	0.13292	0.352963	-0.220043	-151.019	CG	Promoter	<=1kb	ENSG00000284698	-45
6	33410409	33410531	123	33	0.336293	0.116357	0.219936	173.245	CG	Promoter	<=1kb	ENSG00000112511	10	PHF1
2	87349043	87349346	304	85	0.827862	0.607996	0.219866	525.909	CG	Promoter	<=1kb	ENSG00000287763	-315
12	113591517	113591618	102	17	0.333406	0.113571	0.219834	75.5477	CG	Intron	ENST00000661760/ENSG00000249550, intron 3 of 3	ENSG00000249550	182108	LINC01234
6	44246352	44246501	150	42	0.0810103	0.300677	-0.219666	-258.893	CG	Promoter	<=1kb	ENSG00000096384	186	HSP90AB1
21	8436392	8436737	346	36	0.367557	0.147906	0.219652	245.715	CG	Intron	ENST00000651813/ENSG00000280441, intron 2 of 6	ENSG00000280441	55749
16	30527254	30527344	91	19	0.304817	0.0851738	0.219643	90.0926	CG	Exon	ENST00000624451/ENSG00000278922, exon 1 of 1	ENSG00000261459	7508
1	161442532	161442711	180	33	0.507727	0.288193	0.219534	165.155	CG	Intron	ENST00000637155/ENSG00000283360, intron 1 of 4	ENSG00000283360	27812
3	194134166	194134357	192	45	0.409239	0.189751	0.219488	194.442	CG	Promoter	<=1kb	ENSG00000289385	-862
8	37695743	37695900	158	49	0.332617	0.113225	0.219392	272.148	CG	Promoter	<=1kb	ENSG00000183779	0	ZNF703
6	119349795	119349943	149	50	0.10535	0.324702	-0.219351	-313.122	CG	Promoter	<=1kb	ENSG00000287100	0
19	29527049	29527100	52	11	0.386208	0.605474	-0.219266	-49.9894	CG	Promoter	1-2kb	ENSG00000187135	1055	VSTM2B
5	81750327	81750501	175	66	0.358414	0.139196	0.219218	388.976	CG	Promoter	1-2kb	ENSG00000145687	1296	SSBP2
5	2739747	2739869	123	19	0.452632	0.671763	-0.219131	-86.5854	CG	Promoter	1-2kb	ENSG00000259757	-1988
1	124121133	124121183	51	5	0.772873	0.55378	0.219093	18.6466	CG	Distal Intergenic		ENSG00000224857	-2540609
18	31498019	31498278	260	64	0.336539	0.117447	0.219091	369.688	CG	Promoter	<=1kb	ENSG00000046604	0	DSG2
2	104852709	104852775	67	8	0.299912	0.0808868	0.219026	35.2626	CG	Promoter	<=1kb	ENSG00000233639	408	PANTR1
9	136327387	136327595	209	58	0.382186	0.16326	0.218926	246.685	CG	Promoter	<=1kb	ENSG00000160360	0	GPSM1
2	163736398	163736528	131	30	0.343263	0.124648	0.218615	164.027	CG	Promoter	<=1kb	ENSG00000182263	-386	FIGN
17	82519893	82520024	132	43	0.369289	0.150709	0.21858	245.603	CG	Promoter	<=1kb	ENSG00000141568	180	FOXK2
1	185045528	185045712	185	49	0.347794	0.129253	0.218541	240.044	CG	Promoter	<=1kb	ENSG00000121481	2	RNF2
16	83968616	83968722	107	29	0.353318	0.134786	0.218532	134.164	CG	Promoter	<=1kb	ENSG00000103154	372	NECAB2
6	152982679	152982736	58	16	0.157256	0.375784	-0.218527	-78.806	CG	Promoter	<=1kb	ENSG00000112029	843	FBXO5
1	75137074	75137185	112	29	0.345793	0.127273	0.21852	140.802	CG	Exon	ENST00000294638/ENSG00000162624, exon 4 of 10	ENSG00000162624	8640	LHX8
2	156436162	156436364	203	42	0.34092	0.122442	0.218478	208.678	CG	Promoter	<=1kb	ENSG00000115159	872	GPD2
20	3767555	3767866	312	63	0.306496	0.0880974	0.218399	323.166	CG	Promoter	<=1kb	ENSG00000101220	0	ADISSP
20	64316525	64316608	84	22	0.478914	0.260678	0.218236	110.351	CG	Distal Intergenic		ENSG00000274727	11364	IQSEC3P3
22	44729867	44729975	109	20	0.60587	0.824085	-0.218216	-97.4871	CG	Intron	ENST00000611394/ENSG00000186654, intron 5 of 8	ENSG00000186654	61320	PRR5
19	7294156	7294520	365	93	0.316034	0.0978371	0.218197	504.716	CG	Promoter	<=1kb	ENSG00000171105	0	INSR
12	79691059	79691192	134	50	0.362657	0.144512	0.218145	281.525	CG	Promoter	<=1kb	ENSG00000258048	915
16	4116313	4116566	254	96	0.350424	0.132284	0.21814	546.186	CG	Promoter	<=1kb	ENSG00000162104	0	ADCY9
8	144266396	144266447	52	14	0.522959	0.304836	0.218123	65.8138	CG	Intron	ENST00000569669/ENSG00000261236, intron 3 of 15	ENSG00000261236	24991	BOP1
7	45000008	45000071	64	17	0.361796	0.143837	0.217959	68.4527	CG	Promoter	<=1kb	ENSG00000136280	533	CCM2
7	192076	192218	143	35	0.363965	0.146016	0.217949	158.896	CG	Promoter	1-2kb	ENSG00000240093	1962
10	26216618	26216767	150	48	0.202427	0.420265	-0.217838	-286.911	CG	Promoter	<=1kb	ENSG00000136750	0	GAD2
16	1309780	1310057	278	89	0.360107	0.142308	0.217799	486.736	CG	Promoter	<=1kb	ENSG00000103275	900	UBE2I
15	98647584	98647647	64	12	0.177362	0.395111	-0.217749	-60.0947	CG	Promoter	<=1kb	ENSG00000259424	-195
1	204828580	204828658	79	27	0.0973522	0.315082	-0.21773	-157.404	CG	Promoter	<=1kb	ENSG00000163531	0	NFASC
5	141878245	141878424	180	37	0.368977	0.151278	0.217699	150.769	CG	Promoter	<=1kb	ENSG00000156453	822	PCDH1
1	39788957	39789144	188	29	0.150136	0.367832	-0.217696	-125.907	CG	Promoter	<=1kb	ENSG00000261798	0	LOC101929536
4	190021992	190022138	147	25	0.203699	0.421273	-0.217574	-112.929	CG	Promoter	<=1kb	ENSG00000224807	527	DUX4L9
10	101818124	101818219	96	20	0.129577	0.347142	-0.217566	-99.5763	CG	Promoter	<=1kb	ENSG00000198408	246	OGA
10	73873737	73873818	82	10	0.31324	0.0957272	0.217513	47.1738	CG	Promoter	<=1kb	ENSG00000148660	773	CAMK2G
12	123534113	123534190	78	11	0.330151	0.112728	0.217423	57.0074	CG	Promoter	<=1kb	ENSG00000188026	-394	RILPL1
12	4269232	4269574	343	90	0.112419	0.329723	-0.217304	-459.052	CG	Intron	ENST00000656828/ENSG00000255920, intron 1 of 1	ENSG00000255920	6678	CCND2-AS1
14	25049934	25050055	122	42	0.592939	0.375656	0.217282	219.798	CG	Promoter	<=1kb	ENSG00000168952	92	STXBP6
10	42367460	42367581	122	19	0.393297	0.610393	-0.217096	-90.1711	CG	Promoter	<=1kb	ENSG00000291065	412	LOC441666
20	62817027	62817090	64	13	0.346624	0.129538	0.217085	56.4749	CG	Promoter	<=1kb	ENSG00000092758	783	COL9A3
12	95548506	95548585	80	27	0.331263	0.114221	0.217042	153.385	CG	5' UTR		ENSG00000136014	2891	USP44
X	47658831	47658920	90	19	0.335599	0.118687	0.216912	88.1122	CG	Promoter	<=1kb	ENSG00000267064	0	UXT-AS1
9	35689824	35689942	119	27	0.410972	0.194081	0.216891	116.99	CG	Promoter	<=1kb	ENSG00000198467	114	TPM2
10	131982537	131982703	167	45	0.202528	0.419351	-0.216823	-232.888	CG	Promoter	<=1kb	ENSG00000176171	-570	BNIP3
8	144337451	144337580	130	34	0.309405	0.0927095	0.216696	192.487	CG	Intron	ENST00000675888/ENSG00000185803, intron 1 of 4	ENSG00000185803	3494	SLC52A2
6	166627284	166627398	115	20	0.341473	0.124869	0.216603	103.999	CG	Intron	ENST00000510118/ENSG00000071242, intron 3 of 22	ENSG00000071242	279053	RPS6KA2
21	44909207	44909261	55	9	0.646985	0.863586	-0.2166	-42.8121	CG	Intron	ENST00000397852/ENSG00000160255, intron 2 of 14	ENSG00000160255	22728	ITGB2
19	20152605	20152702	98	19	0.678994	0.462528	0.216466	80.1951	CG	Intron	ENST00000593655/ENSG00000267383, intron 3 of 4	ENSG00000267383	168603
4	82561613	82561846	234	78	0.364051	0.147742	0.216309	431.434	CG	Promoter	<=1kb	ENSG00000249242	511	TMEM150C
19	26599566	26599651	86	7	0.965864	0.74957	0.216294	31.8951	CG	Distal Intergenic		ENSG00000279882	1040014
17	1485432	1485572	141	42	0.146743	0.362925	-0.216182	-188.699	CG	Intron	ENST00000648446/ENSG00000197879, intron 1 of 31	ENSG00000197879	7114	MYO1C
1	9997491	9997589	99	23	0.388864	0.172708	0.216157	118.805	CG	Promoter	<=1kb	ENSG00000162444	285	RBP7
4	1793242	1793507	266	77	0.364399	0.148246	0.216152	370.386	CG	Promoter	<=1kb	ENSG00000068078	0	FGFR3
22	30635524	30635596	73	6	0.299453	0.0834064	0.216046	29.735	CG	Promoter	<=1kb	ENSG00000100036	-185	SLC35E4
16	30698674	30698808	135	33	0.359634	0.143604	0.21603	144.363	CG	Promoter	<=1kb	ENSG00000080603	465	SRCAP
10	100745506	100745682	177	30	0.305893	0.0898942	0.215999	137.602	CG	5' UTR		ENSG00000075891	10110	PAX2
19	55081325	55081499	175	36	0.31857	0.102633	0.215936	195.31	CG	Exon	ENST00000586329/ENSG00000131037, exon 5 of 12	ENSG00000131037	9305	EPS8L1
19	17842479	17842556	78	25	0.457492	0.241706	0.215786	119.995	CG	Exon	ENST00000527031/ENSG00000105639, exon 6 of 14	ENSG00000105639	5515	JAK3
18	62325141	62325224	84	14	0.36201	0.146231	0.215779	75.0307	CG	Promoter	<=1kb	ENSG00000141655	-63	TNFRSF11A
Y	10823927	10823991	65	5	0.46681	0.251045	0.215765	20.6093	CG	Distal Intergenic		ENSG00000273858	218952
11	33375952	33376122	171	58	0.345133	0.129392	0.215741	308.469	CG	Promoter	<=1kb	ENSG00000110427	0	KIAA1549L
5	38556370	38556569	200	47	0.173491	0.389218	-0.215727	-210.484	CG	5' UTR		ENSG00000113594	51785	LIFR
17	79843915	79844096	182	32	0.347143	0.131454	0.215689	132.17	CG	Distal Intergenic		ENSG00000141582	-4475	CBX4
5	173287212	173287263	52	7	0.664524	0.880154	-0.215629	-28.5102	CG	Distal Intergenic		ENSG00000252169	5356	RNA5SP200
19	18117968	18118036	69	13	0.346885	0.131287	0.215598	65.4312	CG	5' UTR		ENSG00000099308	20190	MAST3
3	136969346	136969418	73	15	0.605906	0.821426	-0.21552	-63.3281	CG	Exon	ENST00000491483/ENSG00000174564, exon 1 of 6	ENSG00000174564	23116	IL20RB
14	28764310	28764361	52	15	0.400288	0.615794	-0.215506	-65.3817	CG	Promoter	<=1kb	ENSG00000176165	0	FOXG1
1	124474907	124474992	86	5	0.876809	0.661346	0.215463	18.0732	CG	Distal Intergenic		ENSG00000224857	-2894383
20	32762395	32762546	152	57	0.348865	0.13341	0.215455	299.351	CG	Promoter	<=1kb	ENSG00000088305	10	DNMT3B
12	104958266	104958390	125	38	0.319891	0.104587	0.215304	225.985	CG	Promoter	<=1kb	ENSG00000136052	354	SLC41A2
1	155324337	155324514	178	32	0.326552	0.111273	0.215279	154.157	CG	5' UTR		ENSG00000160753	3443	RUSC1
19	11197520	11197772	253	48	0.318239	0.103061	0.215178	225.565	CG	Promoter	<=1kb	ENSG00000197256	19	KANK2
20	63642445	63642618	174	43	0.349593	0.134728	0.214865	251.668	CG	Intron	ENST00000540534/ENSG00000197457, intron 3 of 4	ENSG00000197457	15064	STMN3
22	49670196	49670281	86	25	0.583017	0.368191	0.214826	121.617	CG	Distal Intergenic		ENSG00000286393	-5228
15	52019613	52019826	214	67	0.331006	0.116283	0.214722	411.102	CG	Intron	ENST00000560802/ENSG00000069956, intron 2 of 2	ENSG00000069956	67507	MAPK6
6	49950118	49950310	193	24	0.84984	0.63518	0.21466	128.76	CG	Promoter	<=1kb	ENSG00000290804	0
1	205680322	205680529	208	42	0.329673	0.115056	0.214617	204.292	CG	Promoter	<=1kb	ENSG00000158715	0	SLC45A3
10	63521236	63521414	179	19	0.341166	0.126551	0.214616	95.1075	CG	Promoter	<=1kb	ENSG00000165476	0	REEP3
19	33797951	33798127	177	36	0.307908	0.0933624	0.214546	203.647	CG	Intron	ENST00000587658/ENSG00000153885, intron 1 of 4	ENSG00000153885	2018	KCTD15
9	36258200	36258419	220	38	0.302712	0.0882441	0.214468	211.268	CG	5' UTR		ENSG00000122705	67344	CLTA
3	192744803	192744880	78	8	0.881811	0.667344	0.214467	37.9016	CG	Intron	ENST00000450716/ENSG00000114279, intron 1 of 5	ENSG00000114279	22884	FGF12
8	207649	207723	75	5	0.810417	0.595998	0.214418	22.3947	CG	Distal Intergenic		ENSG00000253166	-4752
17	74861732	74861854	123	40	0.185299	0.39971	-0.214411	-187.202	CG	Promoter	<=1kb	ENSG00000161509	-228	GRIN2C
15	74726578	74726633	56	9	0.448362	0.233972	0.214391	40.8964	CG	Promoter	1-2kb	ENSG00000140465	-1042	CYP1A1
9	65283418	65283532	115	19	0.299777	0.514164	-0.214387	-90.3303	CG	Promoter	1-2kb	ENSG00000204779	1677	FOXD4L5
17	29390432	29390566	135	37	0.345393	0.131128	0.214265	164.585	CG	Promoter	<=1kb	ENSG00000160551	69	TAOK1
8	35235985	35236081	97	16	0.467801	0.253579	0.214222	82.2178	CG	Promoter	<=1kb	ENSG00000156687	510	UNC5D
16	89256904	89257042	139	37	0.437942	0.652127	-0.214185	-176.924	CG	Distal Intergenic		ENSG00000268218	-11062
20	59577412	59577537	126	48	0.178212	0.392396	-0.214184	-257.186	CG	Promoter	<=1kb	ENSG00000087495	0	PHACTR3
X	68693580	68693678	99	19	0.334281	0.120102	0.214179	77.0162	CG	5' UTR		ENSG00000130052	45914	STARD8
6	130019242	130019309	68	15	0.361027	0.14691	0.214117	82.3853	CG	Intron	ENST00000674039/ENSG00000198945, intron 3 of 4	ENSG00000198945	5543	L3MBTL3
1	10694589	10694754	166	61	0.374052	0.160002	0.21405	315.84	CG	Intron	ENST00000377022/ENSG00000130940, intron 3 of 20	ENSG00000130940	101896	CASZ1
11	43548036	43548115	80	14	0.434779	0.648824	-0.214045	-62.118	CG	Distal Intergenic		ENSG00000283217	-8321
19	15911801	15911999	199	38	0.758809	0.544839	0.21397	186.926	CG	Promoter	<=1kb	ENSG00000267056	0	LOC729654
3	133895745	133895884	140	49	0.381368	0.167405	0.213963	222.016	CG	Promoter	<=1kb	ENSG00000154917	0	RAB6B
2	17878486	17878774	289	104	0.336401	0.122493	0.213908	612.99	CG	Promoter	<=1kb	ENSG00000170745	639	KCNS3
19	18486555	18486605	51	6	0.713679	0.49992	0.213758	28.1935	CG	Intron	ENST00000262809/ENSG00000105656, intron 1 of 11	ENSG00000105656	35511	ELL
12	98750569	98750625	57	5	0.875211	0.661547	0.213664	20.0409	CG	Intron	ENST00000555119/ENSG00000185046, intron 1 of 2	ENSG00000185046	1234311	ANKS1B
2	5691015	5691179	165	36	0.519064	0.305409	0.213655	197.9	CG	Promoter	<=1kb	ENSG00000230090	0
9	124258016	124258068	53	17	0.37958	0.165952	0.213628	88.6705	CG	Promoter	<=1kb	ENSG00000119408	410	NEK6
19	56121304	56121439	136	33	0.325231	0.111685	0.213546	161.681	CG	Promoter	<=1kb	ENSG00000142409	-9	ZNF787
9	34522732	34523097	366	113	0.311132	0.0977385	0.213393	676.098	CG	Promoter	<=1kb	ENSG00000168913	0	ENHO
15	90884467	90884520	54	15	0.572298	0.358929	0.213369	62.8278	CG	Promoter	<=1kb	ENSG00000182511	772	FES
2	25342243	25342371	129	39	0.357321	0.144108	0.213213	206.888	CG	Promoter	<=1kb	ENSG00000119772	219	DNMT3A
11	31805098	31805247	150	46	0.382563	0.595748	-0.213185	-271.088	CG	Exon	ENST00000533333/ENSG00000007372, exon 4 of 11	ENSG00000007372	12714	PAX6
4	147731999	147732142	144	42	0.123921	0.336994	-0.213074	-232.229	CG	Promoter	<=1kb	ENSG00000071205	0	ARHGAP10
14	101560423	101560658	236	76	0.325336	0.112569	0.212767	422.859	CG	Promoter	<=1kb	ENSG00000197406	284	DIO3
1	48776701	48776799	99	29	0.15695	0.369717	-0.212767	-137.009	CG	Promoter	<=1kb	ENSG00000162373	170	BEND5
6	35506070	35506156	87	19	0.820053	0.60741	0.212643	82.686	CG	Exon	ENST00000322263/ENSG00000112041, exon 9 of 14	ENSG00000112041	6740	TULP1
3	126357251	126357466	216	76	0.135474	0.348107	-0.212632	-424.838	CG	Promoter	<=1kb	ENSG00000163884	0	KLF15
17	73231922	73232028	107	23	0.312263	0.0997417	0.212521	101.783	CG	Intron	ENST00000403627/ENSG00000133193, intron 1 of 2	ENSG00000133193	4725	VCF1
X	151082453	151082590	138	28	0.319411	0.106938	0.212473	151.794	CG	Distal Intergenic		ENSG00000212595	-56047	RNA5SP525
20	653408	653619	212	61	0.347196	0.134903	0.212293	286.576	CG	Intron	ENST00000488788/ENSG00000270299, intron 2 of 2	ENSG00000270299	22181
18	5894869	5894949	81	19	0.103513	0.315778	-0.212264	-85.2619	CG	Promoter	1-2kb	ENSG00000206432	1006	TMEM200C
20	51768531	51768627	97	24	0.362443	0.150183	0.212259	101.889	CG	Promoter	<=1kb	ENSG00000054793	-141	ATP9A
5	649937	650004	68	9	0.644961	0.857218	-0.212256	-32.4598	CG	Intron	ENST00000264935/ENSG00000112877, intron 11 of 11	ENSG00000112877	37597	CEP72
1	1891445	1891515	71	10	0.302378	0.0901296	0.212249	48.0911	CG	Promoter	<=1kb	ENSG00000078369	777	GNB1
20	58888960	58889264	305	85	0.505019	0.292851	0.212168	451.591	CG	5' UTR		ENSG00000087460	49242	GNAS
2	178480685	178480839	155	43	0.367706	0.155635	0.212071	211.181	CG	Promoter	<=1kb	ENSG00000116095	228	PLEKHA3
9	91950123	91950266	144	47	0.337369	0.125357	0.212013	294.324	CG	Promoter	<=1kb	ENSG00000169071	0	ROR2
21	39348894	39349085	192	53	0.176655	0.388628	-0.211974	-220.434	CG	Promoter	<=1kb	ENSG00000205581	562	HMGN1
1	3625319	3625410	92	13	0.117367	0.329326	-0.211959	-64.3698	CG	Promoter	<=1kb	ENSG00000158109	304	TPRG1L
8	140100574	140100688	115	20	0.72153	0.509734	0.211795	98.9397	CG	Intron	ENST00000438773/ENSG00000167632, intron 17 of 22	ENSG00000167632	357891	TRAPPC9
7	129611839	129611969	131	39	0.325963	0.11421	0.211753	237.817	CG	Promoter	<=1kb	ENSG00000106459	119	NRF1
19	11355399	11355611	213	56	0.318557	0.10684	0.211717	272.661	CG	Promoter	<=1kb	ENSG00000105520	13	PLPPR2
7	32891492	32891584	93	24	0.357281	0.145597	0.211684	104.127	CG	5' UTR		ENSG00000170852	2547	KBTBD2
X	72713871	72713976	106	15	0.176273	0.387953	-0.211681	-77.4688	CG	Promoter	<=1kb	ENSG00000067177	343	PHKA1
10	95561214	95561431	218	73	0.0980769	0.309731	-0.211654	-423.407	CG	Promoter	<=1kb	ENSG00000095637	0	SORBS1
10	133622990	133623241	252	52	0.552718	0.764368	-0.21165	-276.891	CG	Intron	ENST00000655152/ENSG00000288107, intron 1 of 1	ENSG00000288107	57193
15	73052539	73052610	72	17	0.150078	0.361505	-0.211428	-78.2674	CG	Promoter	<=1kb	ENSG00000067141	829	NEO1
12	57520666	57520782	117	24	0.130496	0.341881	-0.211386	-116.073	CG	Promoter	<=1kb	ENSG00000166987	0	MBD6
21	39313042	39313147	106	26	0.383498	0.172147	0.211351	112.089	CG	Exon	ENST00000333229/ENSG00000185658, exon 3 of 42	ENSG00000185658	8412	BRWD1
14	68978819	68978883	65	17	0.147665	0.358948	-0.211283	-83.5654	CG	Promoter	<=1kb	ENSG00000072110	557	ACTN1
11	64803155	64803215	61	16	0.338348	0.127152	0.211195	81.9331	CG	Promoter	<=1kb	ENSG00000168067	26	MAP4K2
5	48671669	48671754	86	7	0.743276	0.954458	-0.211182	-32.9691	CG	Distal Intergenic		ENSG00000170571	1771494	EMB
3	52455638	52455702	65	13	0.307031	0.0958872	0.211144	73.29	CG	Promoter	<=1kb	ENSG00000010322	520	NISCH
15	64046316	64046422	107	23	0.355689	0.144663	0.211026	122.123	CG	5' UTR		ENSG00000035664	25611	DAPK2
6	31897491	31897664	174	31	0.145537	0.35652	-0.210983	-135.583	CG	Promoter	<=1kb	ENSG00000204371	34	EHMT2
3	75580252	75580396	145	46	0.330978	0.119996	0.210982	233.574	CG	Promoter	<=1kb	ENSG00000272710	-53
5	131797041	131797143	103	30	0.144965	0.35579	-0.210825	-152.044	CG	Promoter	<=1kb	ENSG00000217128	-24	FNIP1
11	75525978	75526086	109	32	0.152195	0.362988	-0.210793	-160.971	CG	Promoter	<=1kb	ENSG00000158555	-37	GDPD5
2	90360348	90360740	393	105	0.801317	0.590572	0.210745	583.474	CG	Promoter	<=1kb	ENSG00000265897	-316
10	131981892	131982084	193	63	0.138801	0.349535	-0.210734	-318.652	CG	Promoter	<=1kb	ENSG00000176171	0	BNIP3
12	132285472	132285586	115	15	0.717208	0.506491	0.210717	68.4762	CG	Intron	ENST00000328957/ENSG00000182870, intron 2 of 10	ENSG00000182870	44003	GALNT9
19	1905130	1905345	216	51	0.277515	0.0668466	0.210668	297.041	CG	Promoter	<=1kb	ENSG00000227500	0	SCAMP4
9	111483389	111483495	107	44	0.353257	0.142657	0.2106	235.811	CG	Promoter	1-2kb	ENSG00000136813	1250	ECPAS
19	51327276	51327360	85	11	0.517782	0.307357	0.210424	44.2302	CG	Intron	ENST00000270642/ENSG00000142549, intron 6 of 7	ENSG00000142549	15632	IGLON5
5	140869205	140869304	100	22	0.495626	0.285254	0.210372	107.62	CG	Exon	ENST00000616325/ENSG00000249158, exon 1 of 1	ENSG00000081842	41247	PCDHA6
X	21839639	21839705	67	16	0.158726	0.369092	-0.210366	-71.1895	CG	Promoter	<=1kb	ENSG00000012174	22	MBTPS2
1	209858878	209859028	151	39	0.538862	0.748974	-0.210112	-212.924	CG	Distal Intergenic		ENSG00000117597	30906	UTP25
17	31549790	31549939	150	44	0.346238	0.13623	0.210008	229.387	CG	Distal Intergenic		ENSG00000207614	-10057	MIR193A
X	17737636	17737751	116	19	0.119673	0.329526	-0.209852	-81.019	CG	Promoter	<=1kb	ENSG00000047634	187	SCML1
19	1206101	1206351	251	82	0.362209	0.152382	0.209827	395.315	CG	5' UTR		ENSG00000118046	28543	STK11
X	77932080	77932164	85	13	0.942772	0.732998	0.209774	56.0957	CG	Intron	ENST00000686088/ENSG00000248503, intron 1 of 1	ENSG00000102144	21341	PGK1
10	10761	10815	55	23	0.699307	0.909042	-0.209736	-112.691	CG	Distal Intergenic		ENSG00000260370	10115
16	807723	808028	306	81	0.534626	0.324904	0.209723	511.733	CG	Distal Intergenic		ENSG00000127588	-6989	GNG13
11	92224616	92224872	257	58	0.319908	0.110346	0.209563	298.939	CG	Promoter	<=1kb	ENSG00000165323	0	FAT3
14	105314687	105314811	125	29	0.109889	0.319396	-0.209507	-187.932	CG	5' UTR		ENSG00000179364	14124	PACS2
5	172454516	172454596	81	15	0.343316	0.13383	0.209486	79.9839	CG	Promoter	<=1kb	ENSG00000174705	0	SH3PXD2B
17	18634675	18634816	142	21	0.175874	0.38521	-0.209336	-120.083	CG	3' UTR		ENSG00000189375	9611	TBC1D28
5	139648520	139648624	105	27	0.308303	0.0990529	0.20925	142.694	CG	Promoter	1-2kb	ENSG00000171604	1221	CXXC5
6	70413393	70413531	139	31	0.331596	0.122366	0.209229	147.325	CG	Promoter	<=1kb	ENSG00000082269	452	FAM135A
7	124033441	124033588	148	32	0.392127	0.183024	0.209103	136.265	CG	Promoter	1-2kb	ENSG00000242593	1315
12	53232018	53232115	98	19	0.156982	0.366056	-0.209074	-71.9829	CG	Promoter	<=1kb	ENSG00000172819	865	RARG
2	138501716	138501841	126	42	0.133426	0.342295	-0.208869	-250.817	CG	Promoter	<=1kb	ENSG00000144228	0	SPOPL
8	88327750	88327910	161	33	0.318419	0.109593	0.208826	148.659	CG	Promoter	<=1kb	ENSG00000156103	115	MMP16
8	7092240	7092456	217	61	0.316805	0.107988	0.208817	332.934	CG	Promoter	<=1kb	ENSG00000290357	0
7	42857411	42857528	118	17	0.766763	0.557962	0.208801	74.7944	CG	Distal Intergenic		ENSG00000231539	-12973
11	95232194	95232384	191	39	0.37767	0.168923	0.208747	216.388	CG	Promoter	<=1kb	ENSG00000149212	157	SESN3
2	216633601	216633798	198	72	0.316311	0.107565	0.208746	399.516	CG	Promoter	<=1kb	ENSG00000115457	773	IGFBP2
9	34578149	34578260	112	36	0.36924	0.160524	0.208716	176.864	CG	Intron	ENST00000666375/ENSG00000237159, intron 3 of 3	ENSG00000122756	11880	CNTFR
11	46381218	46381343	126	25	0.130762	0.339477	-0.208715	-102.189	CG	Promoter	<=1kb	ENSG00000110492	462	MDK
5	93621353	93621518	166	41	0.31602	0.107333	0.208687	225.675	CG	Intron	ENST00000395965/ENSG00000113391, intron 10 of 10	ENSG00000113391	490181	ARB2A
19	29942117	29942577	461	151	0.337161	0.12851	0.208651	808.799	CG	5' UTR		ENSG00000105176	18473	URI1
20	64042684	64042849	166	38	0.407117	0.198497	0.20862	178.321	CG	Distal Intergenic		ENSG00000203883	6790	SOX18
1	182839534	182839654	121	47	0.358749	0.150147	0.208602	231.984	CG	Promoter	<=1kb	ENSG00000287808	0
X	642139	642234	96	23	0.592036	0.800499	-0.208463	-112.057	CG	Intron	ENST00000381578/ENSG00000185960, intron 5 of 5	ENSG00000185960	17795	SHOX
11	102110610	102110678	69	11	0.340397	0.131975	0.208423	46.7872	CG	Promoter	<=1kb	ENSG00000137693	163	YAP1
7	3301172	3301310	139	37	0.390014	0.181651	0.208363	184.68	CG	Promoter	<=1kb	ENSG00000146555	0	SDK1
6	4775807	4776030	224	72	0.324072	0.115723	0.208349	380.644	CG	Intron	ENST00000328908/ENSG00000153046, intron 3 of 8	ENSG00000153046	69648	CDYL
20	22583871	22583968	98	21	0.306998	0.0989117	0.208086	108.597	CG	Promoter	1-2kb	ENSG00000125798	1487	FOXA2
19	1269401	1269574	174	47	0.133486	0.341561	-0.208075	-231.335	CG	5' UTR		ENSG00000099622	10017	CIRBP
11	124762274	124762377	104	24	0.167398	0.375469	-0.208072	-133.951	CG	Promoter	<=1kb	ENSG00000149564	0	ESAM
5	181103823	181103971	149	28	0.344559	0.136585	0.207975	125.514	CG	Distal Intergenic		ENSG00000214295	-3157	FOXO1B
11	113475252	113475321	70	16	0.340912	0.133064	0.207848	72.4306	CG	Promoter	<=1kb	ENSG00000149295	370	DRD2
6	29828574	29828625	52	13	0.351572	0.559378	-0.207806	-63.0963	CG	Promoter	1-2kb	ENSG00000204632	1607	HLA-G
7	55019062	55019282	221	71	0.103449	0.311192	-0.207743	-425.728	CG	Promoter	<=1kb	ENSG00000146648	45	EGFR
1	28914794	28914989	196	58	0.103084	0.310816	-0.207733	-317.053	CG	Intron	ENST00000647103/ENSG00000159023, intron 1 of 17	ENSG00000159023	27703	EPB41
7	99143721	99143877	157	44	0.338308	0.13059	0.207719	215.079	CG	Promoter	<=1kb	ENSG00000198742	231	SMURF1
14	104933507	104933598	92	23	0.370723	0.163065	0.207658	86.8637	CG	Intron	ENST00000649344/ENSG00000166428, intron 10 of 10	ENSG00000166428	8794	PLD4
19	26122820	26122905	86	7	0.893235	0.68564	0.207594	25.9472	CG	Distal Intergenic		ENSG00000279882	1516760
5	181100685	181100765	81	20	0.384103	0.176535	0.207567	104.128	CG	Promoter	<=1kb	ENSG00000214295	-19	FOXO1B
9	83623088	83623302	215	70	0.111357	0.318872	-0.207515	-375.584	CG	Promoter	<=1kb	ENSG00000148057	39	IDNK
X	23334752	23334927	176	57	0.385411	0.177992	0.207419	269.074	CG	Promoter	<=1kb	ENSG00000165186	0	PTCHD1
13	21060735	21060946	212	61	0.120488	0.327881	-0.207394	-340.659	CG	Promoter	<=1kb	ENSG00000150457	640	LATS2
3	50365046	50365098	53	6	0.172148	0.379475	-0.207327	-24.8862	CG	Exon	ENST00000424201/ENSG00000007402, exon 36 of 38	ENSG00000007402	139146	CACNA2D2
[truncated: 1,264 more rows]

## Sheet: Integration
geneId	SYMBOL	DMR_Day	DMR_Direction	CUT&RUN_Overlap	DMR_PPI_fRIP_Overlap	DMR_DEG_Overlap	DEG_Concordant	DMR_chr	DMR_start	DMR_end	DMR_length	nCG	diff.Methy	siHNRNPU_D0_meanMethy	siNTC_D0_meanMethy	siHNRNPU_D7_meanMethy	siNTC_D7_meanMethy	annotation	distanceToTSS
[truncated: 3,323 more rows]
