# Supplementary material for: Molecular interactome of HNRNPU reveals regulatory networks in neuronal differentiation and DNA methylation
Source: Nucleic Acids Res. 2026 Feb 12;54(4):gkag107. doi: 10.1093/nar/gkag107 (PMC12895067; doi:10.1093/nar/gkag107)
Supplement: gkag107_Supplemental_Files [file gkag107_supplemental_files.zip › Supplementary_Table_5.xlsx]

## Sheet: GOBP_IP-MS_All
significant	p_value	term_size	query_size	intersection_size	precision	recall	term_id	source	term_name	effective_domain_size	source_order	evidence_codes	intersection
TRUE	2.01119e-115	632	263	132	0.501901	0.208861	GO:0006412	GO:BP	translation	17198	2162	IDA IMP,IBA,IDA IMP IEA,ISS,TAS,IEA,IEA,IEA,IMP IEA,ISS TAS IEA,IDA,IDA IEA,IDA IEA,IBA,IMP NAS,IDA IEA,IMP IBA IEA,IDA ISS IBA IEA,ISS IEA,IBA NAS IC IEA,IDA IPI IMP IBA TAS NAS IEA,IDA IBA IEA,TAS,IDA IBA,IDA IMP IEA,IDA IBA IEA,IDA,IDA,IBA,IDA IEA,IDA IMP IEA,ISS IEA,IDA,IDA IMP,NAS IC IEA,IBA IEA,NAS,ISS NAS IEA,ISS IBA NAS IEA,NAS IEA,IBA NAS IEA,NAS,ISS NAS IEA,ISS NAS IEA,NAS IEA,IMP NAS I…	GIGYF2,MSI1,EIF2A,YBX3,NACA,PUM1,PURB,CP,LSM14A,IGF2BP3,USP10,CNOT1,AGO1,MSI2,UPF1,IGF2BP1,LARP1,FMR1,IGF2BP2,EIF3M,EIF4G1,EIF4G2,PABPC4,DDX6,DDX3X,FXR1,PRMT1,HNRNPU,SSB,ELAVL1,DHX9,ILF3,PABPC1,HNRNPD,RPS20,LRPPRC,DDX1,MRPS15,MRPS7,MRPS35,MRPS5,DAP3,MRPS2,MRPS16,MRPS9,MRPS27,MRPL13,MRPS31,MRPS25,MRPL43,FAU,MRPS22,MRPL2,MRPL49,RPL35,RPS18,RPL23A,RPL11,MRPS28,RPS3,RPL5,RPL30,RPS11,RPL23,RPL37A,RPL3…
TRUE	2.04332e-92	161	263	76	0.288973	0.47205	GO:0002181	GO:BP	cytoplasmic translation	17198	727	ISS,IDA,ISS,IBA NAS IEA,TAS,IDA,IDA IMP,IDA,IDA,NAS IC,NAS IC,NAS IC,NAS IC,NAS IC,IDA NAS IC,NAS IC,NAS IC,IDA NAS IC,NAS IC,NAS IC,NAS IC,IDA IBA NAS IC,NAS IC,NAS IC,IBA NAS IC,NAS IC,IDA NAS IC,NAS IC,NAS IC,IDA NAS IC,IDA IBA NAS IC,IBA NAS IC,IDA NAS IC,NAS IC,IDA IBA NAS IC IEA,IDA NAS IC,NAS IC,NAS IC,IBA NAS IC IEA,NAS IEA,NAS IC,IBA NAS IC,IDA NAS IC,NAS IC,NAS,IBA IC,IBA,NAS IC,IC,IDA …	YBX3,IGF2BP1,FMR1,EIF3M,EIF4G1,HNRNPU,DHX9,PABPC1,HNRNPD,RPS20,FAU,RPL35,RPS18,RPL23A,RPL11,RPS3,RPL5,RPL30,RPS11,RPL23,RPL37A,RPL31,RPS9,RPS24,RPL29,RPS19,RPL19,RPL21,RPS3A,RPL18,RPL36,RPL15,RPS6,RPS8,RPL24,RPS26,RPL13,RPS2,RPL9,RPLP2,RPS5,RPLP0,RPS23,RPS10,RACK1,RPL26,RPL26L1,RPS13,RPL3,RPL13A,RPL10A,RPL8,RPS14,RPL17,RPL36A,RPS4X,RPL10,RPL12,RPL14,RPL27,EIF2S2,RPL7A,RPS12,RPS15A,EIF3J,EIF3B,EIF…
TRUE	1.35188e-57	5362	263	212	0.806084	0.0395375	GO:0010467	GO:BP	gene expression	17198	4144	IEA,IBA IEA,IDA IMP,IMP IEA,IMP ISS IEA,IEA,ISS IEA,IBA,IEA,IDA NAS IEA,IBA,IDA IMP IGI IBA TAS NAS IEA,IDA IBA NAS IEA,IBA NAS,IDA IBA TAS NAS IEA,IDA IBA NAS IEA,TAS NAS,IDA IMP IGI IBA,IDA IBA IEA,IDA IMP IEA,ISS IBA IC IEA,IEA,IDA IMP IGI ISS IBA TAS NAS IEA,IDA IMP,IDA ISO IEA,ISS TAS,IBA IEA,IDA IMP ISS IBA TAS IEA,ISS IBA IEA,IDA,IDA IMP ISS,IEA,IEA,IDA,IMP ISS IEA,IDA IMP ISS IBA TAS IC I…	SCAI,EBF2,GIGYF2,MYCBP2,FBXW11,ZNF512,GFPT1,MSI1,PLEC,FLNA,SLTM,SMARCB1,SMARCC2,ARID1B,SMARCE1,SMARCC1,DPF2,HMGB1,F13A1,EIF2A,YBX3,TF,SMARCA4,XRCC6,ANXA2,NACA,CCDC124,PUM1,PURB,C5,CLU,CP,HPX,C3,GSN,USF1,USF2,UBTF,RRP12,F2,KHSRP,LSM14A,DDX5,ELAVL2,IGF2BP3,USP10,MOV10,CNOT1,AGO1,FUBP3,MSI2,SET,SRSF2,UPF1,HNRNPH2,HNRNPUL1,IGF2BP1,DNAJA1,STAU1,LARP1,DDX39A,FMR1,IGF2BP2,EIF3M,EIF4G1,EIF4G2,PABPC4,DDX6…
TRUE	4.33718e-52	5728	263	212	0.806084	0.0370112	GO:0009059	GO:BP	macromolecule biosynthetic process	17198	3221	IEA,IBA IEA,IDA IMP,IMP IEA,IMP ISS IEA,IEA,ISS IBA IEA,IBA,IEA,IDA NAS IEA,IBA,IDA IMP IGI IBA TAS NAS IEA,IDA IBA NAS IEA,IBA NAS,IDA IBA TAS NAS IEA,IDA IBA NAS IEA,TAS NAS,IDA IMP IGI IBA,IDA IBA IEA,IDA IMP IEA,ISS IBA IC IEA,IEA,IDA IMP IGI ISS IBA TAS NAS IEA,IDA IMP IEA,IDA ISO IEA,ISS TAS,IBA IEA,IDA IMP ISS IBA TAS IEA,ISS IBA IEA,IDA,IDA IMP ISS,IEA,IEA,IDA,IMP ISS IEA,IDA IMP ISS IBA …	SCAI,EBF2,GIGYF2,MYCBP2,FBXW11,ZNF512,GFPT1,MSI1,PLEC,FLNA,SLTM,SMARCB1,SMARCC2,ARID1B,SMARCE1,SMARCC1,DPF2,HMGB1,F13A1,EIF2A,YBX3,TF,SMARCA4,XRCC6,ANXA2,NACA,CCDC124,PUM1,PURB,C5,CLU,CP,HPX,C3,GSN,USF1,USF2,UBTF,RRP12,F2,KHSRP,LSM14A,DDX5,ELAVL2,IGF2BP3,USP10,MOV10,CNOT1,AGO1,FUBP3,MSI2,SET,SRSF2,UPF1,HNRNPH2,HNRNPUL1,IGF2BP1,DNAJA1,STAU1,LARP1,DDX39A,FMR1,IGF2BP2,EIF3M,EIF4G1,EIF4G2,PABPC4,DDX6…
TRUE	1.07695e-43	6553	263	215	0.81749	0.0328094	GO:0009058	GO:BP	biosynthetic process	17198	3220	IEA,IBA IEA,IDA IMP,IEA,IMP IEA,IMP ISS IEA,IEA,IDA IMP ISS IBA TAS IEA,IBA,IEA,IDA NAS IEA,IBA,IDA IMP IGI IBA TAS NAS IEA,IDA IBA NAS IEA,IBA NAS,IDA IBA TAS NAS IEA,IDA IBA NAS IEA,TAS NAS,IDA IMP IGI IBA,IDA IBA IEA,IDA IMP IEA,ISS IBA IC IEA,IEA,IDA IMP IGI ISS IBA TAS NAS IEA,IDA IMP IEA,IDA ISO IEA,ISS TAS,IBA IEA,IDA IMP ISS IBA TAS IEA,ISS IBA IEA,IDA,IDA IMP ISS,IDA,IEA,IEA,IDA,IMP ISS …	SCAI,EBF2,GIGYF2,FABP5,MYCBP2,FBXW11,ZNF512,GFPT1,MSI1,PLEC,FLNA,SLTM,SMARCB1,SMARCC2,ARID1B,SMARCE1,SMARCC1,DPF2,HMGB1,F13A1,EIF2A,YBX3,TF,SMARCA4,XRCC6,ANXA2,NACA,CCDC124,PUM1,PURB,C5,CLU,APOC3,CP,HPX,C3,GSN,USF1,USF2,UBTF,RRP12,F2,KHSRP,LSM14A,DDX5,ELAVL2,IGF2BP3,USP10,MOV10,CNOT1,AGO1,FUBP3,MSI2,SET,SRSF2,UPF1,HNRNPH2,HNRNPUL1,IGF2BP1,DNAJA1,STAU1,LARP1,DDX39A,FMR1,IGF2BP2,EIF3M,EIF4G1,EIF4G2…
TRUE	7.78268e-38	7637	263	223	0.847909	0.0291999	GO:0043170	GO:BP	macromolecule metabolic process	17198	10470	IEA,IDA,IBA IEA,TAS,IDA IMP,ISS,IDA IMP IEA,IDA IMP ISS NAS IEA,IEA,ISS IBA IEA,IBA,IEA,IDA IMP NAS IEA,IBA,IDA IMP IGI IBA TAS NAS IEA,IDA IBA NAS IEA,IBA NAS,IDA IBA TAS NAS IEA,IDA IBA NAS IEA,TAS NAS,IDA IMP IGI ISS IBA IEA,IDA IBA IEA,IDA IMP IEA,ISS IBA IC IEA,IDA IEA,IEA,IEA,IEA,IDA IMP IGI ISS IBA TAS NAS IEA,IDA IMP IBA TAS NAS IEA,IDA ISO IEA,ISS TAS,IBA IEA,IDA IMP ISS IBA TAS IEA,ISS …	SCAI,RTN1,EBF2,KPNA1,GIGYF2,MAP1A,MYCBP2,FBXW11,ZNF512,GFPT1,MSI1,PLEC,FLNA,SLTM,SMARCB1,SMARCC2,ARID1B,SMARCE1,SMARCC1,DPF2,HMGB1,F13A1,EIF2A,YBX3,TF,ITIH3,ITIH2,ITIH1,SMARCA4,XRCC6,ANXA2,NACA,CCDC124,PUM1,PURB,C5,CLU,APOC3,CP,PLG,HPX,C3,GSN,ITIH4,USF1,USF2,UBTF,RRP12,F2,SSRP1,KHSRP,LSM14A,DDX5,ELAVL2,IGF2BP3,USP10,MOV10,CNOT1,AGO1,FUBP3,MSI2,SET,SRSF2,UPF1,HNRNPH2,HNRNPUL1,IGF2BP1,DNAJA1,STAU1,…
TRUE	1.29331e-33	3872	263	156	0.593156	0.0402893	GO:0019538	GO:BP	protein metabolic process	17198	5841	IDA,IDA IMP,ISS,IDA IMP IEA,IDA IMP ISS NAS IEA,IBA,IBA,IMP NAS,IEA,IDA IBA IEA,IDA IMP IEA,ISS,IDA,IDA,IDA IEA,TAS,IEA,IEA,IDA IMP ISS IBA TAS IEA,IEA,IEA,IDA IMP IBA IEA,IEA,IDA,IMP ISS IEA,IDA TAS IEA,IEA,IMP IEA,ISS TAS IEA,IDA IMP IBA TAS IEA,IDA IEA,IDA IEA,IBA,IMP NAS,IDA IEA,IDA IMP IBA TAS IEA,IMP IBA IEA,IDA ISS IBA IEA,ISS IEA,IBA NAS IC IEA,IDA IPI IMP IBA TAS NAS IEA,IDA IBA IEA,TAS,…	RTN1,GIGYF2,MAP1A,MYCBP2,FBXW11,GFPT1,MSI1,FLNA,SMARCC1,F13A1,EIF2A,YBX3,TF,XRCC6,ANXA2,NACA,PUM1,PURB,CLU,APOC3,CP,PLG,HPX,C3,GSN,F2,KHSRP,LSM14A,IGF2BP3,USP10,CNOT1,AGO1,MSI2,UPF1,IGF2BP1,DNAJA1,LARP1,FMR1,IGF2BP2,EIF3M,EIF4G1,EIF4G2,PABPC4,DDX6,TCP1,DDX3X,FXR1,PRMT1,HNRNPU,SSB,ELAVL1,DHX9,FUS,ILF3,PABPC1,PSMA1,HNRNPD,RPS20,LRPPRC,DDX1,MRPS15,MRPS7,MRPS35,MRPS5,DAP3,MRPS2,MRPS16,MRPS9,MRPS27,MR…
TRUE	1.97217e-33	341	263	53	0.201521	0.155425	GO:0006417	GO:BP	regulation of translation	17198	2166	IDA IMP,IBA,IMP IEA,ISS,IEA,IEA,IEA,IMP IEA,ISS IEA,IDA IEA,IDA IEA,IBA,IMP NAS,IDA IEA,IMP IBA IEA,IDA ISS IBA IEA,ISS IEA,IDA IMP TAS NAS IEA,IDA IEA,IDA IBA,IDA IMP IEA,IDA IBA IEA,IDA,IDA,IBA,IDA IEA,IDA IMP IEA,ISS IEA,IDA,IDA IMP,IBA IEA,NAS,IMP IEA,IBA,IDA IEA,IDA,IEA,ISS IEA,IMP,IDA IMP IBA IEA,IEA,IDA NAS,IMP,IMP,IMP IEA,IDA,IEA,IPI,IPI,IPI ISS NAS,IDA,TAS,IDA ISS	GIGYF2,MSI1,EIF2A,YBX3,PUM1,PURB,CP,LSM14A,IGF2BP3,CNOT1,AGO1,MSI2,UPF1,IGF2BP1,LARP1,FMR1,IGF2BP2,EIF4G1,EIF4G2,DDX6,DDX3X,FXR1,PRMT1,HNRNPU,SSB,ELAVL1,DHX9,ILF3,PABPC1,HNRNPD,LRPPRC,DDX1,MRPS27,MRPL13,RPS3,RPL5,RPS9,RACK1,RPL26,RPL13A,RPS14,EIF5B,RPS4X,EEF2,RPL10,EIF3B,EIF3K,EIF3C,EIF3D,EIF3E,ABCF1,EIF4H,YBX1
TRUE	7.80131e-30	544	263	60	0.228137	0.110294	GO:0010608	GO:BP	post-transcriptional regulation of gene expression	17198	4238	IDA IMP,IBA,IMP IEA,ISS IC,IDA IMP ISS IBA TAS IEA,IEA,IEA,IDA IMP,IMP IEA,IDA ISS IBA IEA,IDA IMP IBA,IDA IMP IBA NAS IEA,IDA IBA IEA,IBA,IDA IMP TAS NAS,IDA IMP IBA IEA,TAS,IDA IMP IBA IEA,IDA IMP ISS IBA IEA,IDA IMP ISS IBA IEA,IDA IMP TAS NAS IEA,IDA IEA,IEA,IDA IBA,IDA IMP IEA,NAS,IDA IBA IEA,IDA,IDA IMP,IBA,IDA IMP IEA,IDA IMP IEA,ISS IBA TAS IEA,IDA,ISS IEA,IDA ISS TAS,IDA IMP IEA,IBA IEA,…	GIGYF2,MSI1,EIF2A,YBX3,PUM1,PURB,CP,KHSRP,LSM14A,IGF2BP3,MOV10,CNOT1,AGO1,MSI2,UPF1,IGF2BP1,STAU1,LARP1,FMR1,IGF2BP2,EIF4G1,EIF4G2,PABPC4,DDX6,DDX3X,TSN,FXR1,PRMT1,HNRNPU,SSB,ELAVL1,DHX9,HNRNPA0,FUS,ILF3,PABPC1,HNRNPD,LRPPRC,DDX1,MRPS27,MRPL13,RPS3,RPL5,RPS9,RACK1,RPL26,RPL13A,RPS14,EIF5B,RPS4X,EEF2,RPL10,EIF3B,EIF3K,EIF3C,EIF3D,EIF3E,ABCF1,EIF4H,YBX1
TRUE	3.52359e-29	8318	263	221	0.840304	0.0265689	GO:0044238	GO:BP	primary metabolic process	17198	10839	IEA,IDA,IDA IBA TAS IEA,TAS IEA,IBA IEA,TAS,IDA IMP,TAS IEA,ISS,IDA IMP IEA,IDA IMP ISS NAS IEA,IEA,IDA IMP IBA TAS IEA,IBA,IDA IMP NAS IEA,IBA,IDA IMP IGI IBA TAS NAS IEA,IDA IBA NAS IEA,IBA NAS,IDA IBA TAS NAS IEA,IDA IBA NAS IEA,TAS NAS,IDA IMP IGI ISS IBA IEA,IDA IBA IEA,IDA IMP IEA,ISS IC IEA,IDA IEA,IEA,IDA IMP IGI ISS IBA TAS NAS IEA,IDA IMP IBA TAS NAS IEA,IDA ISO IEA,ISS TAS,IBA IEA,IDA …	SCAI,RTN1,NAPEPLD,PAFAH1B3,EBF2,KPNA1,GIGYF2,FABP5,MAP1A,MYCBP2,FBXW11,ZNF512,GFPT1,MSI1,FLNA,SLTM,SMARCB1,SMARCC2,ARID1B,SMARCE1,SMARCC1,DPF2,HMGB1,F13A1,EIF2A,YBX3,TF,GC,SMARCA4,XRCC6,ANXA2,NACA,CCDC124,PUM1,PURB,CLU,APOC3,CP,PLG,HPX,C3,GSN,USF1,USF2,UBTF,RRP12,F2,SSRP1,HDLBP,KHSRP,LSM14A,DDX5,ELAVL2,IGF2BP3,USP10,MOV10,CNOT1,AGO1,FUBP3,MSI2,SET,SRSF2,UPF1,HNRNPH2,HNRNPUL1,IGF2BP1,DNAJA1,LARP1,…
TRUE	1.77513e-28	9214	263	231	0.878327	0.0250705	GO:0008152	GO:BP	metabolic process	17198	3111	IEA,IDA,IDA IBA TAS IEA,TAS IEA,ISS IBA IEA,TAS,IDA IMP,ISS TAS IEA,ISS,IDA IBA TAS IEA,IDA IMP IEA,IDA IMP ISS NAS IEA,IEA,IDA,IDA IMP ISS IBA TAS IEA,IBA,IEA,IDA IMP NAS IEA,IBA,IDA IMP IGI IBA TAS NAS IEA,IDA IBA NAS IEA,IBA NAS,IDA IBA TAS NAS IEA,IDA IBA NAS IEA,TAS NAS,IDA IMP IGI ISS IBA IEA,IDA IBA IEA,IDA IMP IEA,ISS IBA IC IEA,IDA IEA,IEA,IEA,IEA,IEA,IDA IMP IGI ISS IBA TAS NAS IEA,IDA …	SCAI,RTN1,NAPEPLD,PAFAH1B3,EBF2,KPNA1,GIGYF2,FABP5,MAP1A,PRDX2,MYCBP2,FBXW11,ZNF512,MFAP4,GFPT1,MSI1,PLEC,FLNA,SLTM,SMARCB1,SMARCC2,ARID1B,SMARCE1,SMARCC1,DPF2,HMGB1,F13A1,EIF2A,YBX3,TF,ITIH3,ITIH2,GC,ITIH1,SMARCA4,XRCC6,ANXA2,NACA,CCDC124,PUM1,PURB,C5,CLU,APOC3,CP,PLG,HPX,C3,GSN,ITIH4,USF1,USF2,UBTF,RRP12,F2,SSRP1,HDLBP,KHSRP,LSM14A,DDX5,ELAVL2,IGF2BP3,USP10,MOV10,CNOT1,AGO1,FUBP3,MSI2,SET,SRSF2…
TRUE	7.90973e-28	522	263	57	0.21673	0.109195	GO:0022613	GO:BP	ribonucleoprotein complex biogenesis	17198	6587	IMP,IMP IEA,IBA,IDA,NAS IEA,IMP IEA,IEA,IDA IBA TAS NAS IEA,IDA,IDA NAS IEA,IBA NAS IEA,IMP,IDA IBA TAS IEA,IDA NAS,NAS IEA,IBA,IMP,IBA IEA,IBA,IMP,IMP IBA IEA,IDA,IDA IBA,IDA IMP,IDA IMP IBA IEA,IDA,IDA IMP IEA,IDA IBA IEA,IDA IBA,IBA IEA,IDA,IDA,IMP IBA,IBA,IDA,IDA,IDA ISS IBA,IDA,IDA,IBA IEA,IDA IMP IBA IEA,IMP IBA,IMP,IBA IEA,IDA IBA IEA,IBA IEA,IDA IBA,IDA,NAS IEA,NAS IEA,NAS IEA,IDA IBA NAS…	EIF2A,DHX30,RRP12,AGO1,EIF3M,DDX3X,DDX17,SNRPD1,LSM2,SNRPG,SF3B1,DHX9,FBL,SRSF10,DDX1,MRPS7,MRPS2,RPL35,RPL23A,RPL11,RPL5,RPS11,RPS9,RPS24,RPS19,RPS3A,RPS6,RPS8,RPS5,RPLP0,RPS23,EIF1AX,RPL26,RPL26L1,RPS13,RPL13A,RPS14,EIF5B,RPS4X,RPL10,RIOK2,RPL14,RPL27,EIF2S2,SNU13,RPL7A,RPS12,RPS15A,EIF3J,EIF3B,EIF3K,EIF3A,EIF3C,EIF3D,EIF3E,TSR1,EIF3L
TRUE	2.53496e-20	112	263	27	0.102662	0.241071	GO:0006413	GO:BP	translational initiation	17198	2163	IDA,IDA IEA,IMP,ISS,IBA NAS IC IEA,IDA IMP IBA TAS NAS IEA,IDA IBA IEA,IMP,NAS,NAS,TAS,IC,IDA IBA TAS IEA,IBA IEA,IDA,IDA IBA NAS IEA,IDA IMP IBA IEA,NAS IC IEA,IDA IBA NAS IC IEA,IDA NAS IC IEA,IDA IBA NAS IC IEA,IDA IBA NAS IC IEA,IDA IBA NAS IC IEA,IDA ISS IBA NAS IC IEA,IMP,IDA IBA NAS IC IEA,TAS IEA	GIGYF2,EIF2A,LARP1,FMR1,EIF3M,EIF4G1,EIF4G2,DDX3X,DDX1,RPS3,RPS3A,RPS5,EIF1AX,EIF1AY,RPL13A,EIF5B,EIF2S2,EIF3J,EIF3B,EIF3K,EIF3A,EIF3C,EIF3D,EIF3E,ABCF1,EIF3L,EIF4H
TRUE	2.80788e-20	302	263	39	0.148289	0.129139	GO:0042254	GO:BP	ribosome biogenesis	17198	9967	IMP,IMP IEA,IBA,IMP IEA,IEA,IDA IBA TAS IEA,IEA,IBA,IMP,IBA IEA,IBA,IMP,IMP IBA IEA,IDA,IDA IBA,IDA IMP,IDA IMP IBA IEA,IDA,IDA IMP IEA,IDA IBA IEA,IDA IBA,IBA IEA,IDA,IDA,IMP IBA,IBA,IDA,IDA ISS IBA,IDA,IDA,IBA IEA,IDA IMP IBA IEA,IMP IBA,IMP,IDA IBA IEA,IBA IEA,IDA IBA,IDA,IBA IEA	EIF2A,DHX30,RRP12,DDX3X,DDX17,FBL,DDX1,MRPS7,MRPS2,RPL35,RPL23A,RPL11,RPL5,RPS11,RPS9,RPS24,RPS19,RPS3A,RPS6,RPS8,RPS5,RPLP0,RPS23,EIF1AX,RPL26,RPL26L1,RPS13,RPS14,EIF5B,RPS4X,RPL10,RIOK2,RPL14,RPL27,SNU13,RPL7A,RPS12,RPS15A,TSR1
TRUE	5.27775e-20	13080	263	258	0.980989	0.0197248	GO:0009987	GO:BP	cellular process	17198	3796	IEA,ISS IBA IEA,IMP,IMP ISS IEA,IDA IEP IBA,IDA ISS IBA TAS IEA,IDA ISS IEA,IEA,IMP ISS IBA IEA,IBA IEA,TAS,IDA IBA NAS IEA,TAS IEA,IDA IMP IBA TAS IEA,ISS IBA IEA,IDA ISS IBA TAS IEA,TAS IEA,IDA IMP IBA IEA,IDA IMP IBA TAS IEA,ISS TAS IEA,ISS IBA IEA,IDA IMP IBA TAS IEA,IBA IEA,IDA,IDA IMP ISS IBA IEA,IDA IMP ISS IBA NAS IEA,IEA,IDA IBA IEA,IDA IMP ISS IBA TAS IEA,IDA IMP IBA,IBA IEA,IDA IBA IEA…	RCBTB2,CCDC136,JPT2,SCAI,RTN1,NAPEPLD,PEG10,LASP1,HOOK3,MAP7D1,PDAP1,ARPC4,PAFAH1B3,SLC39A7,EBF2,KPNA1,SYNM,GIGYF2,CKAP5,FABP5,MAP1A,PRDX2,STAU2,DNAJC9,MYCBP2,FBXW11,ZNF512,MFAP4,GFPT1,ATAD3A,MSI1,PLEC,PRRC2C,FLNA,SLTM,ELAVL3,SMARCB1,SMARCC2,ARID1B,SMARCE1,SMARCC1,DPF2,CHCHD3,MTX2,HMGB1,F13A1,SAMM50,TFG,EIF2A,YBX3,TF,ITIH3,ITIH2,GC,ITIH1,SMARCA4,DHX30,XRCC6,ANXA2,NACA,CCDC124,PUM1,PURB,C4A,C5,CLU…
TRUE	8.94831e-19	272	263	36	0.136882	0.132353	GO:1903311	GO:BP	regulation of mRNA metabolic process	17198	22565	IDA,IBA,IC,IDA ISS IBA TAS IEA,IDA IMP,IDA IMP,IDA IBA,IDA,IDA IMP IBA NAS,IEA,IEA,IDA IMP TAS IEA,IDA IMP IBA,IMP IEA,IDA ISS IBA IEA,IDA IBA,IEA,IMP,IDA IMP IBA,IMP,IDA IMP,IDA,IBA IEA,IDA,IDA IMP IEA,IMP,IDA IMP IBA,ISS IBA TAS IEA,IDA,IDA,IDA IEA,IDA ISS TAS,IDA IEA,IDA IMP,IMP,IDA IMP	GIGYF2,SLTM,YBX3,PUM1,KHSRP,DDX5,IGF2BP3,MOV10,CNOT1,AGO1,SRSF2,UPF1,IGF2BP1,LARP1,FMR1,IGF2BP2,PABPC4,DDX17,FXR1,HNRNPA1,HNRNPU,PTBP1,HNRNPK,SRSF3,ELAVL1,HNRNPL,DHX9,HNRNPA0,FUS,HNRNPAB,SRSF10,PABPC1,HNRNPD,RBM39,LARP7,YBX1
TRUE	9.4434e-19	13384	263	259	0.984791	0.0193515	GO:0008150	GO:BP	biological_process	17198	3110	IEA,ISS IBA IEA,IDA IMP,IMP ISS IEA,IDA IEP IBA,IDA ISS IBA TAS IEA,IDA ISS IEA,ISS IEA,IMP ISS IBA IEA,IBA IEA,TAS,IDA IBA NAS IEA,TAS IEA,IDA IMP IBA TAS IEA,ISS IBA IEA,IDA ISS IBA TAS IEA,IBA TAS IEA,IDA IMP IBA IEA,IDA IMP ISS IBA TAS IEA,IMP ISS IBA TAS IEA,ISS IBA IEA,IDA IMP IBA TAS NAS IEA,IBA IEA,IDA,IDA IMP ISS IBA IEA,IDA IMP ISS IBA NAS IEA,IEA,IDA IBA IEA,IDA IMP ISS IBA TAS IEA,IDA…	RCBTB2,CCDC136,JPT2,SCAI,RTN1,NAPEPLD,PEG10,LASP1,HOOK3,MAP7D1,PDAP1,ARPC4,PAFAH1B3,SLC39A7,EBF2,KPNA1,SYNM,GIGYF2,CKAP5,FABP5,MAP1A,PRDX2,STAU2,DNAJC9,MYCBP2,FBXW11,ZNF512,MFAP4,GFPT1,ATAD3A,MSI1,PLEC,PRRC2C,FLNA,SLTM,ELAVL3,SMARCB1,SMARCC2,ARID1B,SMARCE1,SMARCC1,DPF2,CHCHD3,MTX2,HMGB1,F13A1,SAMM50,TFG,EIF2A,YBX3,TF,ITIH3,ITIH2,GC,ITIH1,SMARCA4,DHX30,XRCC6,ANXA2,NACA,CCDC124,PUM1,PURB,C4A,C5,CLU…
TRUE	5.38224e-18	1192	263	69	0.262357	0.0578859	GO:0006396	GO:BP	RNA processing	17198	2149	IBA,IMP IBA,IBA,TAS IEA,IDA IMP IBA IC IEA,IDA IMP,IBA TAS IEA,IEA,IBA,TAS,IGI IBA IEA,IDA IEA,TAS,IMP IBA TAS IEA,IDA,IDA IBA TAS NAS IC IEA,IDA IBA NAS IC IEA,IDA IBA TAS NAS IC IEA,IDA IBA NAS IC IEA,ISS IEA,IDA IMP IBA IC IEA,IDA TAS IC IEA,NAS IC IEA,IMP IGI IBA TAS IEA,IDA IBA TAS IC IEA,IDA IBA TAS IEA,IBA TAS IC IEA,IDA IMP IBA IEA,IMP IBA TAS IEA,IBA TAS NAS IEA,IDA IMP IBA IEA,TAS,IDA I…	SLTM,PUM1,RRP12,KHSRP,DDX5,AGO1,SRSF2,UPF1,HNRNPH2,HNRNPUL1,DDX39A,FMR1,PABPC4,DDX17,TSN,SNRPD1,LSM2,SNRPG,SF3B1,PRMT1,HNRNPA1,HNRNPU,HNRNPR,SSB,HNRNPH1,PTBP1,HNRNPK,SRSF3,HNRNPL,HNRNPH3,DHX9,HNRNPA0,FUS,ILF3,PABPN1,FBL,HNRNPDL,RALY,RTCB,SRSF10,PABPC1,SLIRP,HNRNPD,RPS20,RBM39,DDX1,RPL35,RPL11,RPL5,RPL23,RPS24,RPS19,RPS6,RPS8,RPS26,RACK1,RPL26,RPS13,RPS14,RPL17,EFTUD2,RIOK2,RPL14,RPL27,SNU13,RPL7A…
TRUE	5.992e-17	119	263	25	0.095057	0.210084	GO:0045727	GO:BP	positive regulation of translation	17198	11407	ISS,IDA,IMP IBA,IDA IBA IEA,IMP,IEA,IDA IMP,IDA IBA IEA,IDA,IDA,IBA,IDA IEA,IDA IMP,IDA,IDA IMP,IMP,IDA,IMP,IMP,IMP,IPI,IPI,IPI,IDA,IDA	YBX3,IGF2BP1,LARP1,FMR1,EIF4G1,EIF4G2,DDX3X,FXR1,PRMT1,HNRNPU,SSB,ELAVL1,DHX9,PABPC1,HNRNPD,MRPS27,RPL5,RPL26,RPS4X,EEF2,EIF3C,EIF3D,EIF3E,ABCF1,YBX1
TRUE	6.05107e-17	761	263	54	0.205323	0.0709593	GO:0016071	GO:BP	mRNA metabolic process	17198	5073	IDA,IEA,IBA,IC,ISO IEA,IDA ISS IBA TAS IEA,IDA IMP TAS IEA,IDA IMP IBA IC IEA,IDA IBA,IDA,IDA IMP IBA NAS,IDA IEA,IBA TAS IEA,IDA IMP IBA TAS NAS IEA,IDA IMP IBA,IMP IEA,IGI IBA IEA,IDA ISS IBA IEA,IDA IBA,IEA,IMP IBA IEA,IDA IMP IBA,IDA IBA TAS NAS IC IEA,IDA IBA NAS IC IEA,IDA IBA NAS IC IEA,IDA IBA NAS IC IEA,IMP IBA IC IEA,IDA IMP IC IEA,NAS IC IEA,IMP TAS,IC IEA,IDA TAS IEA,IBA IC IEA,IDA IB…	GIGYF2,FLNA,SLTM,YBX3,ANXA2,PUM1,KHSRP,DDX5,IGF2BP3,MOV10,CNOT1,AGO1,SRSF2,UPF1,IGF2BP1,LARP1,DDX39A,FMR1,IGF2BP2,PABPC4,DDX17,FXR1,SNRPD1,LSM2,SNRPG,SF3B1,HNRNPA1,HNRNPU,HNRNPR,SSB,HNRNPH1,PTBP1,HNRNPK,SRSF3,ELAVL1,HNRNPL,HNRNPH3,DHX9,HNRNPA0,FUS,ILF3,HNRNPAB,PABPN1,RALY,SRSF10,PABPC1,HNRNPD,RBM39,DDX1,EFTUD2,SNU13,EIF3E,LARP7,YBX1
TRUE	6.29933e-14	125	263	23	0.0874525	0.184	GO:0032543	GO:BP	mitochondrial translation	17198	7580	IBA IEA,ISS NAS,ISS NAS,NAS IEA,NAS,NAS,ISS NAS,ISS NAS,NAS,IMP NAS,NAS,NAS,NAS,NAS IEA,NAS,IBA NAS,NAS,IMP NAS,NAS,NAS,NAS,NAS,NAS	LRPPRC,MRPS15,MRPS7,MRPS35,MRPS5,DAP3,MRPS2,MRPS16,MRPS9,MRPS27,MRPL13,MRPS31,MRPS25,MRPL43,MRPS22,MRPL2,MRPL49,MRPS28,MRPL15,MRPL18,MRPL39,GADD45GIP1,MRPS10
TRUE	4.74951e-13	121	263	22	0.0836502	0.181818	GO:0017148	GO:BP	negative regulation of translation	17198	5260	IDA IMP,IEA,IEA,IMP,ISS,IDA IEA,IDA,IDA,IMP,IDA ISS IEA,ISS IEA,IDA TAS,IDA IBA,IMP,IEA,ISS IEA,IBA,IDA,ISS,IDA IMP IBA IEA,NAS,ISS	GIGYF2,PURB,CP,LSM14A,IGF2BP3,CNOT1,AGO1,IGF2BP1,LARP1,FMR1,IGF2BP2,EIF4G1,DDX6,DDX3X,FXR1,ILF3,MRPL13,RPS3,RACK1,RPL13A,EIF3E,YBX1
TRUE	7.29967e-13	3908	263	122	0.463878	0.031218	GO:0010468	GO:BP	regulation of gene expression	17198	4145	IEA,IBA IEA,IDA IMP,IMP IEA,IMP ISS IEA,IEA,ISS IEA,IBA,IDA,IBA,IDA IMP IGI IBA TAS NAS,IDA IBA NAS IEA,IBA NAS,IDA IBA TAS NAS IEA,IDA IBA NAS IEA,TAS NAS,IDA IMP IGI IBA,IMP IEA,ISS IBA IC IEA,IEA,IDA IMP IGI ISS IBA TAS NAS IEA,IDA IMP,IDA ISO IEA,ISS,IEA,IDA IMP ISS IBA TAS IEA,ISS IBA IEA,IDA,IDA IMP ISS,IEA,IEA,IDA,IMP ISS IEA,IDA IMP ISS IBA TAS IC IEA,IMP ISS IBA IC IEA,ISS IBA,IDA IEA,ID…	SCAI,EBF2,GIGYF2,MYCBP2,FBXW11,ZNF512,GFPT1,MSI1,FLNA,SLTM,SMARCB1,SMARCC2,ARID1B,SMARCE1,SMARCC1,DPF2,HMGB1,EIF2A,YBX3,TF,SMARCA4,XRCC6,ANXA2,NACA,CCDC124,PUM1,PURB,C5,CLU,CP,HPX,C3,GSN,USF1,USF2,UBTF,F2,KHSRP,LSM14A,DDX5,ELAVL2,IGF2BP3,MOV10,CNOT1,AGO1,FUBP3,MSI2,SET,SRSF2,UPF1,HNRNPH2,IGF2BP1,STAU1,LARP1,FMR1,IGF2BP2,EIF4G1,EIF4G2,PABPC4,DDX6,DDX3X,DDX17,G3BP1,TSN,FXR1,LSM2,SF3B1,PRMT1,HNRNPA1…
TRUE	9.02117e-13	230	263	28	0.106464	0.121739	GO:0006402	GO:BP	mRNA catabolic process	17198	2155	IDA,IC,IDA ISS IBA TAS IEA,IDA IMP IEA,IDA,IDA IBA,IDA,IDA IMP IBA NAS,IDA IEA,IDA IMP IBA TAS NAS IEA,IDA IMP IBA,IMP IEA,ISS IBA IEA,IDA IBA,IEA,IDA IMP IBA,IDA,IDA IMP,IMP,IDA IMP IEA,IDA IMP,ISS IBA TAS IEA,IDA,IDA,IDA ISS TAS IEA,IDA IEA,IMP,IDA IMP	GIGYF2,YBX3,PUM1,KHSRP,DDX5,IGF2BP3,MOV10,CNOT1,AGO1,UPF1,IGF2BP1,LARP1,FMR1,IGF2BP2,PABPC4,FXR1,LSM2,HNRNPU,SSB,ELAVL1,DHX9,HNRNPA0,FUS,HNRNPAB,PABPC1,HNRNPD,EIF3E,YBX1
TRUE	9.84566e-13	272	263	30	0.114068	0.110294	GO:0022618	GO:BP	protein-RNA complex assembly	17198	6592	IMP,IDA,NAS IEA,IDA IBA TAS NAS IEA,IDA,IDA NAS IEA,IBA NAS IEA,IMP,IDA NAS,NAS,IBA,IBA,IMP,IMP IBA IEA,IMP IBA IEA,IBA,IBA,IDA,ISS IBA,IBA IEA,IBA IEA,IEA,NAS IEA,NAS IEA,NAS IEA,IDA IBA NAS IEA,NAS IEA,NAS IEA,NAS IEA,NAS IEA	DHX30,AGO1,EIF3M,SNRPD1,LSM2,SNRPG,SF3B1,DHX9,SRSF10,DDX1,MRPS7,RPL23A,RPL11,RPL5,RPS19,RPS5,RPLP0,RPL13A,RPS14,RPL10,EIF2S2,SNU13,EIF3J,EIF3B,EIF3K,EIF3A,EIF3C,EIF3D,EIF3E,EIF3L
TRUE	1.06954e-12	1568	263	71	0.269962	0.0452806	GO:0051246	GO:BP	regulation of protein metabolic process	17198	13411	IDA,IDA IMP,ISS,IDA IEA,IMP,IBA,IMP,IEA,IMP IEA,ISS,IDA,IDA,IDA IEA,IEA,IEA,IDA IMP ISS IBA TAS IEA,IEA,IEA,IDA,ISS IEA,IDA,IMP IEA,ISS IEA,IDA IEA,IDA IEA,IBA,IMP NAS,IDA IEA,IDA IMP,IMP IBA IEA,IDA ISS IBA IEA,ISS IEA,IDA IMP TAS NAS IEA,IDA IEA,IDA IBA,IDA IMP IEA,IDA IBA IEA,IDA ISS,IDA,IBA,IDA IEA,IDA IMP IEA,ISS IEA,IDA,IDA IMP,IBA IEA,NAS,IMP IEA,IBA,IDA IMP ISS IEA,IDA IMP IEA,IDA,IDA,IEA…	RTN1,GIGYF2,MAP1A,MYCBP2,FBXW11,MSI1,FLNA,SMARCC1,EIF2A,YBX3,TF,XRCC6,ANXA2,PUM1,PURB,CLU,CP,HPX,C3,GSN,F2,LSM14A,IGF2BP3,CNOT1,AGO1,MSI2,UPF1,IGF2BP1,DNAJA1,LARP1,FMR1,IGF2BP2,EIF4G1,EIF4G2,DDX6,DDX3X,FXR1,PRMT1,HNRNPU,SSB,ELAVL1,DHX9,ILF3,PABPC1,HNRNPD,LRPPRC,DDX1,MRPS27,MRPL13,RPL11,RPS3,RPL5,RPL23,RPS9,RPS2,RACK1,RPL26,RPL13A,RPS14,EIF5B,RPS4X,EEF2,RPL10,EIF3B,EIF3K,EIF3C,EIF3D,EIF3E,ABCF1,EI…
TRUE	1.33946e-12	275	263	30	0.114068	0.109091	GO:0006401	GO:BP	RNA catabolic process	17198	2154	IDA,IC,IDA ISS IBA TAS IEA,IDA IMP IEA,IDA,IDA IBA,IDA,IDA IMP IBA NAS,IDA IEA,IDA IMP IBA TAS NAS IEA,IDA IMP IBA,IMP IEA,ISS IBA IEA,IDA IMP IBA,TAS IEA,IDA IMP IBA,IDA,IDA IMP,IMP,IDA IMP IEA,IDA IMP,ISS IBA TAS IEA,IDA,IDA,IDA ISS TAS IEA,IEA,IDA TAS IEA,IEA,IMP,IDA IMP	GIGYF2,YBX3,PUM1,KHSRP,DDX5,IGF2BP3,MOV10,CNOT1,AGO1,UPF1,IGF2BP1,LARP1,FMR1,IGF2BP2,PABPC4,FXR1,LSM2,HNRNPU,SSB,ELAVL1,DHX9,HNRNPA0,FUS,HNRNPAB,PABPC1,SLIRP,HNRNPD,LRPPRC,EIF3E,YBX1
TRUE	1.8159e-12	4004	263	123	0.467681	0.0307193	GO:0010556	GO:BP	regulation of macromolecule biosynthetic process	17198	4192	IEA,IBA IEA,IDA IMP,IMP IEA,IMP ISS IEA,IEA,ISS IEA,IBA,IDA,IBA,IDA IMP IGI IBA TAS NAS,IDA IBA NAS IEA,IBA NAS,IDA IBA TAS NAS IEA,IDA IBA NAS IEA,TAS NAS,IDA IMP IGI IBA,IMP IEA,ISS IBA IC IEA,IEA,IDA IMP IGI ISS IBA TAS NAS IEA,IDA IMP IEA,IDA ISO IEA,ISS,IEA,IDA IMP ISS IBA TAS IEA,ISS IBA IEA,IDA,IDA IMP ISS,IEA,IEA,IDA,IMP ISS IEA,IDA IMP ISS IBA TAS IC IEA,IMP ISS IBA IC IEA,ISS IBA,IDA IE…	SCAI,EBF2,GIGYF2,MYCBP2,FBXW11,ZNF512,GFPT1,MSI1,FLNA,SLTM,SMARCB1,SMARCC2,ARID1B,SMARCE1,SMARCC1,DPF2,HMGB1,EIF2A,YBX3,TF,SMARCA4,XRCC6,ANXA2,NACA,CCDC124,PUM1,PURB,C5,CLU,CP,HPX,C3,GSN,USF1,USF2,UBTF,F2,KHSRP,LSM14A,DDX5,ELAVL2,IGF2BP3,MOV10,CNOT1,AGO1,FUBP3,MSI2,SET,SRSF2,UPF1,HNRNPH2,IGF2BP1,STAU1,LARP1,FMR1,IGF2BP2,EIF4G1,EIF4G2,PABPC4,DDX6,TCP1,DDX3X,DDX17,G3BP1,TSN,FXR1,LSM2,SF3B1,PRMT1,HN…
TRUE	2.70506e-12	282	263	30	0.114068	0.106383	GO:0071826	GO:BP	protein-RNA complex organization	17198	16698	IMP,IDA,NAS IEA,IDA IBA TAS NAS IEA,IDA,IDA NAS IEA,IBA NAS IEA,IMP,IDA NAS,NAS,IBA,IBA,IMP,IMP IBA IEA,IMP IBA IEA,IBA,IBA,IDA,ISS IBA,IBA IEA,IBA IEA,IEA,NAS IEA,NAS IEA,NAS IEA,IDA IBA NAS IEA,NAS IEA,NAS IEA,NAS IEA,NAS IEA	DHX30,AGO1,EIF3M,SNRPD1,LSM2,SNRPG,SF3B1,DHX9,SRSF10,DDX1,MRPS7,RPL23A,RPL11,RPL5,RPS19,RPS5,RPLP0,RPL13A,RPS14,RPL10,EIF2S2,SNU13,EIF3J,EIF3B,EIF3K,EIF3A,EIF3C,EIF3D,EIF3E,EIF3L
TRUE	2.96244e-12	4134	263	125	0.475285	0.0302371	GO:0009889	GO:BP	regulation of biosynthetic process	17198	3734	IEA,IBA IEA,IDA IMP,IEA,IMP IEA,IMP ISS IEA,IEA,ISS IEA,IBA,IDA,IBA,IDA IMP IGI IBA TAS NAS,IDA IBA NAS IEA,IBA NAS,IDA IBA TAS NAS IEA,IDA IBA NAS IEA,TAS NAS,IDA IMP IGI IBA,IMP IEA,ISS IBA IC IEA,IEA,IDA IMP IGI ISS IBA TAS NAS IEA,IDA IMP IEA,IDA ISO IEA,ISS,IEA,IDA IMP ISS IBA TAS IEA,ISS IBA IEA,IDA,IDA IMP ISS,IDA,IEA,IEA,IDA,IMP ISS IEA,IDA IMP ISS IBA TAS IC IEA,IMP ISS IBA IC IEA,ISS IB…	SCAI,EBF2,GIGYF2,FABP5,MYCBP2,FBXW11,ZNF512,GFPT1,MSI1,FLNA,SLTM,SMARCB1,SMARCC2,ARID1B,SMARCE1,SMARCC1,DPF2,HMGB1,EIF2A,YBX3,TF,SMARCA4,XRCC6,ANXA2,NACA,CCDC124,PUM1,PURB,C5,CLU,APOC3,CP,HPX,C3,GSN,USF1,USF2,UBTF,F2,KHSRP,LSM14A,DDX5,ELAVL2,IGF2BP3,MOV10,CNOT1,AGO1,FUBP3,MSI2,SET,SRSF2,UPF1,HNRNPH2,IGF2BP1,STAU1,LARP1,FMR1,IGF2BP2,EIF4G1,EIF4G2,PABPC4,DDX6,TCP1,DDX3X,DDX17,G3BP1,TSN,FXR1,LSM2,SF…
TRUE	7.35207e-12	171	263	24	0.0912548	0.140351	GO:0061013	GO:BP	regulation of mRNA catabolic process	17198	14920	IDA,IC,IDA ISS IBA TAS IEA,IDA IMP,IDA IBA,IDA,IDA IMP IBA NAS,IEA,IDA IMP TAS,IDA IMP IBA,IMP IEA,ISS IBA IEA,IDA IBA,IEA,IDA IMP IBA,IDA IMP,IDA IMP IEA,IDA IMP,ISS IBA TAS IEA,IDA,IDA,IDA ISS TAS,IDA IEA,IDA IMP	GIGYF2,YBX3,PUM1,KHSRP,IGF2BP3,MOV10,CNOT1,AGO1,UPF1,IGF2BP1,LARP1,FMR1,IGF2BP2,PABPC4,FXR1,HNRNPU,ELAVL1,DHX9,HNRNPA0,FUS,HNRNPAB,PABPC1,HNRNPD,YBX1
TRUE	1.25011e-11	298	263	30	0.114068	0.100671	GO:0141188	GO:BP	nucleic acid catabolic process	17198	19815	IDA,IC,IDA ISS IBA TAS IEA,IDA IMP IEA,IDA,IDA IBA,IDA,IDA IMP IBA NAS,IDA IEA,IDA IMP IBA TAS NAS IEA,IDA IMP IBA,IMP IEA,ISS IBA IEA,IDA IMP IBA,TAS IEA,IDA IMP IBA,IDA,IDA IMP,IMP,IDA IMP IEA,IDA IMP,ISS IBA TAS IEA,IDA,IDA,IDA ISS TAS IEA,IEA,IDA TAS IEA,IEA,IMP,IDA IMP	GIGYF2,YBX3,PUM1,KHSRP,DDX5,IGF2BP3,MOV10,CNOT1,AGO1,UPF1,IGF2BP1,LARP1,FMR1,IGF2BP2,PABPC4,FXR1,LSM2,HNRNPU,SSB,ELAVL1,DHX9,HNRNPA0,FUS,HNRNPAB,PABPC1,SLIRP,HNRNPD,LRPPRC,EIF3E,YBX1
TRUE	1.41785e-11	158	263	23	0.0874525	0.14557	GO:0043488	GO:BP	regulation of mRNA stability	17198	10636	IDA,IC,IDA ISS IBA TAS IEA,IDA IMP,IDA IBA,IDA,IDA IMP IBA NAS,IEA,IDA TAS,IDA IMP IBA,IMP IEA,ISS IBA IEA,IDA IBA,IEA,IDA IBA,IDA IMP,IDA IMP IEA,IDA IMP,ISS IBA TAS IEA,IDA,IDA ISS TAS,IDA IEA,IDA IMP	GIGYF2,YBX3,PUM1,KHSRP,IGF2BP3,MOV10,CNOT1,AGO1,UPF1,IGF2BP1,LARP1,FMR1,IGF2BP2,PABPC4,FXR1,HNRNPU,ELAVL1,DHX9,HNRNPA0,FUS,PABPC1,HNRNPD,YBX1
TRUE	1.79573e-11	83	263	18	0.0684411	0.216867	GO:1903312	GO:BP	negative regulation of mRNA metabolic process	17198	22566	IC,IDA IBA,IDA IBA,IMP IEA,IDA IBA,IMP,IDA IMP,IDA,IEA,IDA IMP IEA,IDA IMP,ISS IBA TAS IEA,IDA,IDA,IDA IEA,IDA TAS,IDA,IDA IMP	YBX3,IGF2BP3,IGF2BP1,LARP1,IGF2BP2,FXR1,HNRNPU,PTBP1,HNRNPK,ELAVL1,DHX9,HNRNPA0,FUS,HNRNPAB,SRSF10,PABPC1,HNRNPD,YBX1
TRUE	1.80259e-11	505	263	38	0.144487	0.0752475	GO:0008380	GO:BP	RNA splicing	17198	3172	TAS IEA,IDA IMP IBA IC IEA,IBA TAS IEA,IEA,IBA,IGI IBA IEA,IDA IEA,IMP IBA IEA,IDA IBA TAS NAS IC IEA,IDA IBA NAS IC IEA,IDA IBA TAS NAS IC IEA,IDA IBA NAS IC IEA,ISS IEA,IDA IMP IBA IC IEA,IDA IC IEA,IC IEA,IDA IBA IC IEA,IDA IBA TAS IEA,IBA IC IEA,IDA IBA IEA,IMP IBA IEA,IBA TAS NAS,IMP IEA,IDA IEA,IDA,IC IEA,IDA NAS IEA,IDA IBA NAS IEA,IC IEA,IEA,IDA IMP IEA,IMP NAS,IDA,IDA,IDA IBA NAS IEA,IDA…	KHSRP,DDX5,SRSF2,UPF1,HNRNPH2,DDX39A,FMR1,DDX17,SNRPD1,LSM2,SNRPG,SF3B1,PRMT1,HNRNPA1,HNRNPU,HNRNPR,HNRNPH1,PTBP1,HNRNPK,SRSF3,HNRNPL,HNRNPH3,DHX9,FUS,ILF3,RALY,RTCB,SRSF10,PABPC1,SLIRP,RBM39,DDX1,RPS26,RPS13,EFTUD2,SNU13,LARP7,YBX1
TRUE	2.60637e-11	72	263	17	0.0646388	0.236111	GO:1902369	GO:BP	negative regulation of RNA catabolic process	17198	21944	IC,IDA IBA,IDA IBA,IMP IEA,IDA IMP IBA,IMP,IDA IMP,IDA IMP IEA,IDA IMP,ISS IBA TAS IEA,IDA,IDA,IDA TAS,IEA,IDA,IEA,IDA IMP	YBX3,IGF2BP3,IGF2BP1,LARP1,IGF2BP2,FXR1,HNRNPU,ELAVL1,DHX9,HNRNPA0,FUS,HNRNPAB,PABPC1,SLIRP,HNRNPD,LRPPRC,YBX1
TRUE	2.86415e-11	163	263	23	0.0874525	0.141104	GO:0140053	GO:BP	mitochondrial gene expression	17198	19392	IBA IEA,ISS NAS,ISS NAS,NAS IEA,NAS,NAS,ISS NAS,ISS NAS,NAS,IMP NAS,NAS,NAS,NAS,NAS IEA,NAS,IBA NAS,NAS,IMP NAS,NAS,NAS,NAS,NAS,NAS	LRPPRC,MRPS15,MRPS7,MRPS35,MRPS5,DAP3,MRPS2,MRPS16,MRPS9,MRPS27,MRPL13,MRPS31,MRPS25,MRPL43,MRPS22,MRPL2,MRPL49,MRPS28,MRPL15,MRPL18,MRPL39,GADD45GIP1,MRPS10
TRUE	2.99878e-11	99	263	19	0.0722433	0.191919	GO:0042274	GO:BP	ribosomal small subunit biogenesis	17198	9978	IDA,IBA,IDA,IDA IBA,IDA IMP,IDA IMP IBA IEA,IDA,IDA IMP IEA,IDA IBA IEA,IDA IBA,IDA,IDA,IDA ISS IBA,IDA,IMP IBA,IDA IBA IEA,IDA IBA,IDA,IBA	FBL,MRPS7,RPS11,RPS9,RPS24,RPS19,RPS3A,RPS6,RPS8,RPS5,RPS23,RPS13,RPS14,RPS4X,RIOK2,SNU13,RPS12,RPS15A,TSR1
TRUE	4.59917e-11	185	263	24	0.0912548	0.12973	GO:0006403	GO:BP	RNA localization	17198	2156	ISS,ISS,IBA,IEA,IEA,IEA,TAS,IEA,IBA,IGI IBA TAS,IDA ISS IBA IEA,IEA,IMP,IBA,IC IEA,ISS IEA,IMP,IDA IEA,IDA IEA,IMP,IMP,IEA,IDA,IDA IMP	PEG10,CKAP5,STAU2,KHSRP,IGF2BP3,FUBP3,UPF1,IGF2BP1,STAU1,DDX39A,FMR1,IGF2BP2,TCP1,FXR1,HNRNPA1,HNRNPU,SSB,SRSF3,DHX9,PABPN1,FBL,LRPPRC,MRPL18,YBX1
TRUE	7.35162e-11	170	263	23	0.0874525	0.135294	GO:0043487	GO:BP	regulation of RNA stability	17198	10635	IDA,IC,IDA ISS IBA TAS IEA,IDA IMP,IDA IBA,IDA,IDA IMP IBA NAS,IEA,IDA TAS,IDA IMP IBA,IMP IEA,ISS IBA IEA,IDA IMP IBA,IEA,IDA IBA,IDA IMP,IDA IMP IEA,IDA IMP,ISS IBA TAS IEA,IDA,IDA ISS TAS,IDA IEA,IDA IMP	GIGYF2,YBX3,PUM1,KHSRP,IGF2BP3,MOV10,CNOT1,AGO1,UPF1,IGF2BP1,LARP1,FMR1,IGF2BP2,PABPC4,FXR1,HNRNPU,ELAVL1,DHX9,HNRNPA0,FUS,PABPC1,HNRNPD,YBX1
TRUE	2.17816e-10	16	263	10	0.0380228	0.625	GO:0001732	GO:BP	formation of cytoplasmic translation initiation complex	17198	409	NAS IEA,IEA,NAS IEA,NAS IEA,NAS IEA,IDA IBA NAS IEA,NAS IEA,NAS IEA,NAS IEA,NAS IEA	EIF3M,EIF2S2,EIF3J,EIF3B,EIF3K,EIF3A,EIF3C,EIF3D,EIF3E,EIF3L
TRUE	3.24521e-10	58	263	15	0.0570342	0.258621	GO:0042255	GO:BP	ribosome assembly	17198	9968	IMP,IMP,IMP,IBA,IMP,IBA,IMP,IMP IBA IEA,IMP IBA IEA,IBA,IBA,IDA,ISS IBA,IDA,IBA IEA	EIF2A,DHX30,DDX3X,MRPS7,MRPS2,RPL23A,RPL11,RPL5,RPS19,RPS5,RPLP0,EIF1AX,RPS14,EIF5B,RPL10
TRUE	4.26464e-10	945	263	50	0.190114	0.0529101	GO:0010629	GO:BP	negative regulation of gene expression	17198	4258	IDA IMP,IDA IGI,IC,IDA IMP ISS IBA TAS IEA,IEA,IEA,IDA,IDA IMP IEA,IMP,IDA IMP,IDA ISS IBA,IDA IMP IBA IEA,IDA IMP IBA NAS IEA,IDA IMP IBA IEA,IDA IMP IBA TAS NAS IEA,IDA IMP IBA,TAS,IMP IEA,IDA IMP ISS IBA IEA,IDA ISS IBA IEA,IDA TAS,IEA,IDA IBA,IMP IBA,IEA,IDA NAS,IDA IMP ISS IBA IEA,IDA,IDA IMP ISS IEA,IMP,IDA,IDA IMP IEA,IMP,IDA IMP IEA,IDA IMP IEA,ISS IBA TAS IEA,IDA,ISS IEA,IDA,IDA IEA,IDA …	GIGYF2,HMGB1,YBX3,PUM1,PURB,CP,F2,KHSRP,LSM14A,DDX5,IGF2BP3,MOV10,CNOT1,AGO1,UPF1,IGF2BP1,STAU1,LARP1,FMR1,IGF2BP2,EIF4G1,PABPC4,DDX6,DDX3X,DDX17,TSN,FXR1,LSM2,HNRNPU,SSB,PTBP1,HNRNPK,SRSF3,ELAVL1,DHX9,HNRNPA0,FUS,ILF3,HNRNPAB,SRSF10,PABPC1,HNRNPD,MRPL13,RPS3,RPS26,RACK1,RPS13,RPL13A,EIF3E,YBX1
TRUE	5.6461e-10	60	263	15	0.0570342	0.25	GO:1902373	GO:BP	negative regulation of mRNA catabolic process	17198	21948	IC,IDA IBA,IDA IBA,IMP IEA,IDA IBA,IMP,IDA IMP,IDA IMP IEA,IDA IMP,ISS IBA TAS IEA,IDA,IDA,IDA TAS,IDA,IDA IMP	YBX3,IGF2BP3,IGF2BP1,LARP1,IGF2BP2,FXR1,HNRNPU,ELAVL1,DHX9,HNRNPA0,FUS,HNRNPAB,PABPC1,HNRNPD,YBX1
TRUE	9.03167e-10	859	263	47	0.178707	0.0547148	GO:0010628	GO:BP	positive regulation of gene expression	17198	4257	IMP,NAS,IDA IMP,ISS IC,ISS,IDA,IDA,IDA ISS,IEA,IDA,IMP ISS IEA,IDA IBA,IDA,IEA,IDA IBA,IMP IBA IEA,IDA IMP IBA IEA,IDA IBA,IMP,IEA,IDA IMP TAS NAS,IDA IMP,IDA IMP IBA IEA,IDA,IDA IMP,IBA,IDA IMP IEA,IDA IMP ISS,ISS IBA TAS IEA,IDA,IDA,IDA TAS,IDA IMP IEA,IEA,IMP,IDA,IMP,IDA,IMP,IMP,IMP,IMP,IPI,IPI,IPI,IDA,IDA IMP	SMARCB1,ARID1B,HMGB1,YBX3,SMARCA4,ANXA2,C5,CLU,HPX,C3,GSN,IGF2BP3,FUBP3,UPF1,IGF2BP1,LARP1,FMR1,IGF2BP2,EIF4G1,EIF4G2,DDX3X,G3BP1,FXR1,PRMT1,HNRNPU,SSB,ELAVL1,DHX9,HNRNPA0,FUS,HNRNPAB,PABPC1,HNRNPD,DDX1,MRPS27,RPL11,RPS3,RPL5,RPL23,RPL26,RPS4X,EEF2,EIF3C,EIF3D,EIF3E,ABCF1,YBX1
TRUE	9.82197e-10	4384	263	124	0.471483	0.0282847	GO:0080090	GO:BP	regulation of primary metabolic process	17198	17565	IEA,IDA,IBA IEA,TAS,IDA IMP,IEA,ISS,IDA IEA,IMP ISS IEA,IEA,IBA,IDA IMP,IBA,IDA IMP IGI IBA TAS NAS,IDA IBA NAS IEA,IBA NAS,IDA IBA TAS NAS IEA,IDA IBA NAS IEA,TAS NAS,IDA IMP IGI IBA,IMP IEA,ISS IC IEA,IDA IEA,IDA IMP IGI IBA TAS NAS IEA,IDA IMP,IDA ISO IEA,ISS,IEA,IDA ISS IBA TAS IEA,ISS IBA IEA,IDA IMP ISS IBA TAS IEA,IDA IBA,IEA,IEA,IDA,ISS IEA,IDA IMP ISS IBA TAS IC IEA,IMP ISS IBA IC IEA,IS…	SCAI,RTN1,EBF2,KPNA1,GIGYF2,FABP5,MAP1A,MYCBP2,FBXW11,ZNF512,MSI1,FLNA,SLTM,SMARCB1,SMARCC2,ARID1B,SMARCE1,SMARCC1,DPF2,HMGB1,EIF2A,YBX3,TF,SMARCA4,XRCC6,ANXA2,NACA,CCDC124,PUM1,PURB,CLU,APOC3,CP,HPX,C3,GSN,USF1,USF2,UBTF,F2,KHSRP,LSM14A,DDX5,ELAVL2,IGF2BP3,MOV10,CNOT1,AGO1,FUBP3,MSI2,SET,SRSF2,UPF1,HNRNPH2,IGF2BP1,DNAJA1,LARP1,FMR1,IGF2BP2,EIF4G1,EIF4G2,PABPC4,DDX6,TCP1,DDX3X,DDX17,FXR1,SF3B1,PR…
TRUE	1.55641e-09	2154	263	79	0.30038	0.036676	GO:0010605	GO:BP	negative regulation of macromolecule metabolic process	17198	4235	IEA,IDA,IDA IMP,ISS,IEA,IMP,IDA IMP,IDA IEA,IDA IBA,IEA,TAS,IDA IMP IGI,IC IEA,IDA IMP TAS,IMP IEA,IDA IEA,ISS,IDA IMP ISS IBA TAS IEA,ISS IEA,IDA TAS IEA,IEA,IDA,IDA IMP IEA,IMP,IDA IMP,IDA ISS IBA,IDA IMP IBA IEA,IDA IMP IBA NAS IEA,IDA IMP IBA IEA,IDA,IEA,IDA IMP IBA TAS NAS IEA,IDA IMP IBA,IDA IMP,TAS,IMP IEA,IDA IMP ISS IBA IEA,IDA IMP ISS IBA IEA,IDA IMP TAS,IEA,IDA IBA,IMP IBA,IEA,IDA NAS,…	SCAI,RTN1,GIGYF2,MAP1A,MYCBP2,FBXW11,FLNA,SMARCC2,SMARCE1,SMARCC1,DPF2,HMGB1,YBX3,SMARCA4,XRCC6,ANXA2,NACA,PUM1,PURB,CLU,CP,F2,KHSRP,LSM14A,DDX5,IGF2BP3,MOV10,CNOT1,AGO1,SET,SRSF2,UPF1,IGF2BP1,DNAJA1,STAU1,LARP1,FMR1,IGF2BP2,EIF4G1,PABPC4,DDX6,DDX3X,DDX17,TSN,FXR1,LSM2,HNRNPA1,HNRNPU,SSB,PTBP1,HNRNPK,SRSF3,ELAVL1,HNRNPL,DHX9,HNRNPA0,FUS,ILF3,HNRNPAB,RALY,SRSF10,PABPC1,SLIRP,HNRNPD,LRPPRC,MRPL13,R…
TRUE	1.91116e-09	309	263	28	0.106464	0.0906149	GO:0009895	GO:BP	negative regulation of catabolic process	17198	3740	ISS,IEA,IMP,IEA,IC,IDA IEA,IDA IBA,IDA IBA,IDA IBA,IMP IEA,IDA IMP IBA,IMP,IMP,IMP,IDA IMP,IDA IMP IEA,IDA IMP,ISS IBA TAS IEA,IDA,IDA,IDA TAS,IEA,IDA,IEA,IMP ISS IEA,IDA,IDA,IDA IMP	MAP1A,MYCBP2,FLNA,SMARCC1,YBX3,ANXA2,APOC3,IGF2BP3,IGF2BP1,LARP1,IGF2BP2,EIF4G1,EIF4G2,FXR1,HNRNPU,ELAVL1,DHX9,HNRNPA0,FUS,HNRNPAB,PABPC1,SLIRP,HNRNPD,LRPPRC,RPL11,RPL5,RPL23,YBX1
TRUE	2.11212e-09	3016	263	97	0.368821	0.0321618	GO:0044085	GO:BP	cellular component biogenesis	17198	10811	ISS IBA,IBA,ISS,IEA,IDA IBA TAS IEA,IEA,IDA,IBA,IDA IBA,IDA IBA IEA,IMP,IDA IMP IEA,IEA,IDA,IMP IBA,IEA,IMP,IEA,IMP IEA,IMP,IDA IMP,TAS,IDA IMP ISS IBA TAS IEA,IEA,IBA,NAS,IDA IMP IBA,IDA,IDA,IDA,TAS IEA,IDA ISS IEA,NAS IEA,IPI IMP IGI,IDA IMP IBA IEA,NAS,IDA IMP ISS IEA,IEA,TAS NAS IEA,IDA IMP,IDA ISS IEA,IDA IBA TAS NAS IEA,IDA,IDA NAS IEA,IBA NAS IEA,IDA,IMP,IDA,IDA IMP,IDA,IDA IBA TAS IEA,IDA…	CCDC136,RTN1,PEG10,ARPC4,CKAP5,STAU2,DNAJC9,MYCBP2,MFAP4,PLEC,PRRC2C,FLNA,SMARCB1,HMGB1,SAMM50,TFG,EIF2A,SMARCA4,DHX30,ANXA2,CLU,APOC3,GSN,UBTF,RRP12,SSRP1,LSM14A,USP10,CNOT1,AGO1,SET,FMR1,EIF3M,EIF4G1,DDX6,TCP1,DDX3X,DDX17,TLN1,G3BP1,FXR1,SNRPD1,LSM2,SNRPG,SF3B1,PRMT1,HNRNPU,ELAVL1,DHX9,FUS,FBL,SRSF10,DDX1,MRPS7,MRPS2,RPL35,RPL23A,RPL11,RPS3,RPL5,RPS11,RPS9,RPS24,RPS19,RPS3A,RPS6,RPS8,RPS5,RPLP0…
TRUE	2.49985e-09	4002	263	116	0.441065	0.0289855	GO:0016070	GO:BP	RNA metabolic process	17198	5072	IEA,IBA IEA,IDA,IMP ISS IEA,IEA,IDA IEA,IBA,IDA IMP IGI IBA TAS NAS IEA,IDA IBA NAS IEA,IBA NAS,IDA IBA TAS NAS IEA,IDA IBA NAS IEA,TAS NAS,IDA IMP IGI IBA,IC IEA,IEA,IDA IMP IGI ISS IBA TAS NAS IEA,IDA IMP,ISO IEA,ISS,IBA IEA,IDA IMP ISS IBA TAS IEA,ISS IBA IEA,IMP,IDA IMP ISS IBA TAS IC IEA,IMP ISS IBA IC IEA,IDA IMP ISS IBA IEA,IBA,IDA IMP IBA TAS IEA,IDA IMP ISS IBA IC IEA,TAS,IDA IBA,IDA,IDA…	SCAI,EBF2,GIGYF2,FBXW11,ZNF512,FLNA,SLTM,SMARCB1,SMARCC2,ARID1B,SMARCE1,SMARCC1,DPF2,HMGB1,YBX3,TF,SMARCA4,XRCC6,ANXA2,NACA,CCDC124,PUM1,PURB,CLU,USF1,USF2,UBTF,RRP12,KHSRP,DDX5,ELAVL2,IGF2BP3,MOV10,CNOT1,AGO1,FUBP3,SET,SRSF2,UPF1,HNRNPH2,HNRNPUL1,IGF2BP1,LARP1,DDX39A,FMR1,IGF2BP2,PABPC4,DDX3X,DDX17,TSN,FXR1,SNRPD1,LSM2,SNRPG,SF3B1,PRMT1,HNRNPA1,HNRNPU,HNRNPR,SSB,HNRNPH1,PTBP1,HNRNPK,SRSF3,ELAVL1…
TRUE	3.52516e-09	4735	263	129	0.490494	0.0272439	GO:0060255	GO:BP	regulation of macromolecule metabolic process	17198	14264	IEA,IDA,IBA IEA,TAS,IDA IMP,ISS,IDA IMP IEA,IMP ISS IEA,IEA,ISS IEA,IBA,IDA IMP,IBA,IDA IMP IGI IBA TAS NAS,IDA IBA NAS IEA,IBA NAS,IDA IBA TAS NAS IEA,IDA IBA NAS IEA,TAS NAS,IDA IMP IGI IBA,IMP IEA,ISS IBA IC IEA,IDA IEA,IDA IMP IGI ISS IBA TAS NAS IEA,IDA IMP IEA,IDA ISO IEA,ISS,IEA,IDA IMP ISS IBA TAS IEA,ISS IBA IEA,IDA,IDA IMP ISS IBA TAS IEA,IEA,IEA,IDA,IMP ISS IEA,IDA IMP ISS IBA TAS IC I…	SCAI,RTN1,EBF2,KPNA1,GIGYF2,MAP1A,MYCBP2,FBXW11,ZNF512,GFPT1,MSI1,FLNA,SLTM,SMARCB1,SMARCC2,ARID1B,SMARCE1,SMARCC1,DPF2,HMGB1,EIF2A,YBX3,TF,SMARCA4,XRCC6,ANXA2,NACA,CCDC124,PUM1,PURB,C5,CLU,CP,HPX,C3,GSN,USF1,USF2,UBTF,F2,KHSRP,LSM14A,DDX5,ELAVL2,IGF2BP3,MOV10,CNOT1,AGO1,FUBP3,MSI2,SET,SRSF2,UPF1,HNRNPH2,IGF2BP1,DNAJA1,STAU1,LARP1,FMR1,IGF2BP2,EIF4G1,EIF4G2,PABPC4,DDX6,TCP1,DDX3X,DDX17,G3BP1,TSN,…
TRUE	4.57077e-09	371	263	30	0.114068	0.0808625	GO:0000375	GO:BP	RNA splicing, via transesterification reactions	17198	107	TAS,IDA IMP IBA IC,IBA IEA,IEA,IGI IBA,IDA IEA,IMP IBA,IDA IBA TAS NAS IC IEA,IDA IBA NAS IC,IDA IBA NAS IC IEA,IDA IBA NAS IC IEA,IMP IBA IC IEA,IDA IC,IC,IC,IDA,IBA IC IEA,IDA IBA IEA,IMP,NAS,IMP,IDA,IC,IDA IBA NAS IEA,IC,IDA IMP,NAS,IDA IBA NAS,IDA IBA NAS IEA,IMP	KHSRP,DDX5,SRSF2,UPF1,DDX39A,FMR1,DDX17,SNRPD1,LSM2,SNRPG,SF3B1,HNRNPA1,HNRNPU,HNRNPR,HNRNPH1,PTBP1,HNRNPK,SRSF3,HNRNPL,HNRNPH3,DHX9,ILF3,RALY,SRSF10,PABPC1,RBM39,DDX1,EFTUD2,SNU13,LARP7
TRUE	4.63565e-09	2335	263	82	0.311787	0.0351178	GO:0009892	GO:BP	negative regulation of metabolic process	17198	3737	IEA,IDA,IDA IMP,ISS,IEA,IMP,IDA IMP,IDA IEA,IDA IBA,IEA,TAS,IDA IMP IGI,IC IEA,IDA IMP TAS,IMP IEA,IDA IEA,ISS,IDA IMP ISS IBA TAS IEA,ISS IEA,IDA TAS IEA,IDA IBA,IEA,IDA,IDA IMP IEA,IMP,IDA IMP,IDA ISS IBA,IDA IMP IBA IEA,IDA IMP IBA NAS IEA,IDA IMP IBA IEA,IDA,IEA,IDA IMP IBA TAS NAS IEA,IDA IMP IBA,IDA IMP,TAS,IMP IEA,IDA IMP ISS IBA IEA,IDA IMP ISS IBA IEA,IDA IMP TAS,IMP,IEA,IDA IBA,IMP IBA,…	SCAI,RTN1,GIGYF2,MAP1A,MYCBP2,FBXW11,FLNA,SMARCC2,SMARCE1,SMARCC1,DPF2,HMGB1,YBX3,SMARCA4,XRCC6,ANXA2,NACA,PUM1,PURB,CLU,APOC3,CP,F2,KHSRP,LSM14A,DDX5,IGF2BP3,MOV10,CNOT1,AGO1,SET,SRSF2,UPF1,IGF2BP1,DNAJA1,STAU1,LARP1,FMR1,IGF2BP2,EIF4G1,EIF4G2,PABPC4,DDX6,DDX3X,DDX17,TSN,FXR1,LSM2,HNRNPA1,HNRNPU,SSB,PTBP1,HNRNPK,SRSF3,ELAVL1,HNRNPL,DHX9,HNRNPA0,FUS,ILF3,HNRNPAB,RALY,SRSF10,PABPC1,SLIRP,HNRNPD,LR…
TRUE	5.64636e-09	374	263	30	0.114068	0.0802139	GO:0140694	GO:BP	membraneless organelle assembly	17198	19604	IEA,IMP,IDA,IMP,IMP,IMP,IDA IMP IBA,IDA,IDA,IDA,IDA IMP IBA,IDA IMP,IDA IMP,ISS IEA,IMP,IDA,IBA,IMP,IBA,IMP,IMP,IMP IBA IEA,IMP IBA IEA,IBA,IBA,IMP,IDA,ISS IBA,IDA,IBA IEA	PLEC,PRRC2C,FLNA,EIF2A,DHX30,GSN,LSM14A,USP10,CNOT1,FMR1,DDX6,DDX3X,G3BP1,FXR1,HNRNPU,FUS,MRPS7,MRPS2,RPL23A,RPL11,RPS3,RPL5,RPS19,RPS5,RPLP0,RPS23,EIF1AX,RPS14,EIF5B,RPL10
TRUE	1.56231e-08	5168	263	135	0.513308	0.0261223	GO:0019222	GO:BP	regulation of metabolic process	17198	5569	IEA,IDA,ISS IBA IEA,TAS,IDA IMP,ISS IEA,ISS,IEA,IDA IMP IEA,IMP ISS IEA,IEA,IDA,ISS IEA,IBA,IDA IMP,IBA,IDA IMP IGI IBA TAS NAS,IDA IBA NAS IEA,IBA NAS,IDA IBA TAS NAS IEA,IDA IBA NAS IEA,TAS NAS,IDA IMP IGI IBA,IMP IEA,ISS IBA IC IEA,IDA IEA,IDA IMP IGI ISS IBA TAS NAS IEA,IDA IMP IEA,IDA ISO IEA,ISS,IEA,IDA IMP ISS IBA TAS IEA,ISS IBA IEA,IDA,IDA IMP ISS IBA TAS IEA,IDA IBA,IEA,IEA,IDA,IMP ISS …	SCAI,RTN1,EBF2,KPNA1,GIGYF2,FABP5,MAP1A,PRDX2,MYCBP2,FBXW11,ZNF512,MFAP4,GFPT1,MSI1,FLNA,SLTM,SMARCB1,SMARCC2,ARID1B,SMARCE1,SMARCC1,DPF2,HMGB1,EIF2A,YBX3,TF,SMARCA4,XRCC6,ANXA2,NACA,CCDC124,PUM1,PURB,C5,CLU,APOC3,CP,HPX,C3,GSN,USF1,USF2,UBTF,F2,KHSRP,LSM14A,DDX5,ELAVL2,IGF2BP3,USP10,MOV10,CNOT1,AGO1,FUBP3,MSI2,SET,SRSF2,UPF1,HNRNPH2,IGF2BP1,DNAJA1,STAU1,LARP1,FMR1,IGF2BP2,EIF4G1,EIF4G2,PABPC4,DD…
TRUE	2.13309e-08	11	263	8	0.0304183	0.727273	GO:0070934	GO:BP	CRD-mediated mRNA stabilization	17198	16150	IDA IBA,IDA IBA,IDA IBA,IDA IMP,IDA IMP,IDA,IDA,IDA IMP	IGF2BP3,IGF2BP1,IGF2BP2,HNRNPU,DHX9,PABPC1,HNRNPD,YBX1
TRUE	2.17954e-08	367	263	29	0.110266	0.0790191	GO:0000398	GO:BP	mRNA splicing, via spliceosome	17198	121	IDA IMP IBA IC,IBA IEA,IEA,IGI IBA,IDA IEA,IMP IBA,IDA IBA TAS NAS IC IEA,IDA IBA NAS IC,IDA IBA NAS IC IEA,IDA IBA NAS IC IEA,IMP IBA IC IEA,IDA IC,IC,IC,IDA,IBA IC IEA,IDA IBA IEA,IMP,NAS,IMP,IDA,IC,IDA IBA NAS IEA,IC,IDA IMP,NAS,IDA IBA NAS,IDA IBA NAS IEA,IMP	DDX5,SRSF2,UPF1,DDX39A,FMR1,DDX17,SNRPD1,LSM2,SNRPG,SF3B1,HNRNPA1,HNRNPU,HNRNPR,HNRNPH1,PTBP1,HNRNPK,SRSF3,HNRNPL,HNRNPH3,DHX9,ILF3,RALY,SRSF10,PABPC1,RBM39,DDX1,EFTUD2,SNU13,LARP7
TRUE	2.17954e-08	367	263	29	0.110266	0.0790191	GO:0000377	GO:BP	RNA splicing, via transesterification reactions with bulged adenosine as nucleophile	17198	109	IDA IMP IBA IC,IBA IEA,IEA,IGI IBA,IDA IEA,IMP IBA,IDA IBA TAS NAS IC IEA,IDA IBA NAS IC,IDA IBA NAS IC IEA,IDA IBA NAS IC IEA,IMP IBA IC IEA,IDA IC,IC,IC,IDA,IBA IC IEA,IDA IBA IEA,IMP,NAS,IMP,IDA,IC,IDA IBA NAS IEA,IC,IDA IMP,NAS,IDA IBA NAS,IDA IBA NAS IEA,IMP	DDX5,SRSF2,UPF1,DDX39A,FMR1,DDX17,SNRPD1,LSM2,SNRPG,SF3B1,HNRNPA1,HNRNPU,HNRNPR,HNRNPH1,PTBP1,HNRNPK,SRSF3,HNRNPL,HNRNPH3,DHX9,ILF3,RALY,SRSF10,PABPC1,RBM39,DDX1,EFTUD2,SNU13,LARP7
TRUE	3.81868e-08	1793	263	68	0.258555	0.0379253	GO:0010558	GO:BP	negative regulation of macromolecule biosynthetic process	17198	4194	IEA,IDA IMP,IMP,IDA,IDA IEA,IDA IBA,TAS,IDA IMP IGI,IC IEA,IDA IMP TAS,IMP IEA,ISS,IDA IMP ISS IBA TAS IEA,ISS IEA,IEA,IDA,IDA IMP IEA,IMP,IDA IMP,IDA ISS IBA,IDA IMP IBA IEA,IDA IMP IBA NAS IEA,IDA IMP IBA IEA,IDA,IEA,IDA IMP IBA TAS NAS IEA,IDA IMP IBA,TAS,IMP IEA,IDA IMP ISS IBA IEA,IDA ISS IBA IEA,IDA TAS,IEA,IDA IBA,IMP IBA,IEA,IDA NAS,IDA IMP ISS IBA IEA,IDA,IMP,IDA IMP ISS IEA,IMP,IDA,IDA …	SCAI,GIGYF2,FBXW11,FLNA,SMARCC2,SMARCE1,DPF2,HMGB1,YBX3,SMARCA4,XRCC6,NACA,PUM1,PURB,CP,F2,KHSRP,LSM14A,DDX5,IGF2BP3,MOV10,CNOT1,AGO1,SET,SRSF2,UPF1,IGF2BP1,STAU1,LARP1,FMR1,IGF2BP2,EIF4G1,PABPC4,DDX6,DDX3X,DDX17,TSN,FXR1,LSM2,HNRNPA1,HNRNPU,SSB,PTBP1,HNRNPK,SRSF3,ELAVL1,HNRNPL,DHX9,HNRNPA0,FUS,ILF3,HNRNPAB,RALY,SRSF10,PABPC1,HNRNPD,MRPL13,RPS3,RPL23,RPS26,RACK1,RPS13,RPL13A,RPS14,RPL10,EIF3E,LAR…
TRUE	4.54019e-08	53	263	13	0.0494297	0.245283	GO:0048255	GO:BP	mRNA stabilization	17198	12443	IC,IDA IBA,IDA IBA,IMP IEA,IDA IBA,IDA IMP,IDA IMP IEA,IDA IMP,ISS IBA TAS IEA,IDA,IDA TAS,IDA,IDA IMP	YBX3,IGF2BP3,IGF2BP1,LARP1,IGF2BP2,HNRNPU,ELAVL1,DHX9,HNRNPA0,FUS,PABPC1,HNRNPD,YBX1
TRUE	5.54078e-08	1851	263	69	0.262357	0.0372771	GO:0009890	GO:BP	negative regulation of biosynthetic process	17198	3735	IEA,IDA IMP,IMP,IDA,IDA IEA,IDA IBA,TAS,IDA IMP IGI,IC IEA,IDA IMP TAS,IMP IEA,ISS,IDA IMP ISS IBA TAS IEA,ISS IEA,IDA,IEA,IDA,IDA IMP IEA,IMP,IDA IMP,IDA ISS IBA,IDA IMP IBA IEA,IDA IMP IBA NAS IEA,IDA IMP IBA IEA,IDA,IEA,IDA IMP IBA TAS NAS IEA,IDA IMP IBA,TAS,IMP IEA,IDA IMP ISS IBA IEA,IDA ISS IBA IEA,IDA TAS,IEA,IDA IBA,IMP IBA,IEA,IDA NAS,IDA IMP ISS IBA IEA,IDA,IMP,IDA IMP ISS IEA,IMP,IDA,…	SCAI,GIGYF2,FBXW11,FLNA,SMARCC2,SMARCE1,DPF2,HMGB1,YBX3,SMARCA4,XRCC6,NACA,PUM1,PURB,APOC3,CP,F2,KHSRP,LSM14A,DDX5,IGF2BP3,MOV10,CNOT1,AGO1,SET,SRSF2,UPF1,IGF2BP1,STAU1,LARP1,FMR1,IGF2BP2,EIF4G1,PABPC4,DDX6,DDX3X,DDX17,TSN,FXR1,LSM2,HNRNPA1,HNRNPU,SSB,PTBP1,HNRNPK,SRSF3,ELAVL1,HNRNPL,DHX9,HNRNPA0,FUS,ILF3,HNRNPAB,RALY,SRSF10,PABPC1,HNRNPD,MRPL13,RPS3,RPL23,RPS26,RACK1,RPS13,RPL13A,RPS14,RPL10,EIF…
TRUE	8.02022e-08	170	263	20	0.0760456	0.117647	GO:0043484	GO:BP	regulation of RNA splicing	17198	10633	IDA IMP,IEA,IEA,IBA,IDA IEA,IMP,IDA IMP,IDA,IDA IBA,IDA IBA IEA,IBA IEA,IDA,IMP IBA IEA,IBA,IDA,IDA IEA,IDA IMP,IDA,IDA,IMP	DDX5,SRSF2,UPF1,HNRNPH2,FMR1,DDX17,HNRNPA1,HNRNPU,HNRNPH1,PTBP1,HNRNPK,SRSF3,HNRNPL,HNRNPH3,FUS,SRSF10,RBM39,RPS26,RPS13,LARP7
TRUE	8.69569e-08	44	263	12	0.0456274	0.272727	GO:0002183	GO:BP	cytoplasmic translational initiation	17198	729	IBA NAS IEA,TAS,IDA,IMP IBA IEA,NAS IEA,NAS IEA,NAS IEA,IDA IBA NAS IEA,NAS IEA,IDA NAS IEA,NAS IEA,NAS IEA	EIF3M,EIF4G1,RPL13A,EIF2S2,EIF3J,EIF3B,EIF3K,EIF3A,EIF3C,EIF3D,EIF3E,EIF3L
TRUE	1.16275e-07	539	263	34	0.129278	0.0630798	GO:0006397	GO:BP	mRNA processing	17198	2150	IBA,TAS IEA,IDA IMP IBA IC IEA,IBA TAS IEA,IEA,IGI IBA IEA,IDA IEA,IMP IBA IEA,IDA IBA TAS NAS IC IEA,IDA IBA NAS IC IEA,IDA IBA NAS IC IEA,IDA IBA NAS IC IEA,IMP IBA IC IEA,IDA IC IEA,NAS IC IEA,IC IEA,IDA TAS IEA,IBA IC IEA,IDA IBA IEA,IMP IEA,NAS IEA,IDA IMP IBA IEA,TAS,IDA,IEA,IC IEA,IDA IBA NAS IEA,IC IEA,IDA IMP IEA,NAS IEA,IDA IBA NAS IEA,IDA IBA NAS IEA,IMP IEA,IEA	SLTM,KHSRP,DDX5,SRSF2,UPF1,DDX39A,FMR1,DDX17,SNRPD1,LSM2,SNRPG,SF3B1,HNRNPA1,HNRNPU,HNRNPR,HNRNPH1,PTBP1,HNRNPK,SRSF3,HNRNPL,HNRNPH3,DHX9,HNRNPA0,ILF3,PABPN1,RALY,SRSF10,PABPC1,RBM39,DDX1,EFTUD2,SNU13,LARP7,YBX1
TRUE	2.83333e-07	4497	263	120	0.456274	0.0266845	GO:0090304	GO:BP	nucleic acid metabolic process	17198	17951	IEA,IBA IEA,TAS,IDA,IMP ISS IEA,IEA,IDA IEA,IBA,IDA IMP IGI IBA TAS NAS IEA,IDA IBA NAS IEA,IBA NAS,IDA IBA TAS NAS IEA,IDA IBA NAS IEA,TAS NAS,IDA IMP IGI ISS IBA IEA,IC IEA,IEA,IDA IMP IGI ISS IBA TAS NAS IEA,IDA IMP IBA TAS NAS IEA,ISO IEA,ISS,IBA IEA,IDA IMP ISS IBA TAS IEA,ISS IBA IEA,IMP,IDA IMP ISS IBA TAS IC IEA,IMP ISS IBA IC IEA,IDA IMP ISS IBA IEA,IBA,IEA,IDA IMP IBA TAS IEA,IDA IMP IS…	SCAI,EBF2,KPNA1,GIGYF2,FBXW11,ZNF512,FLNA,SLTM,SMARCB1,SMARCC2,ARID1B,SMARCE1,SMARCC1,DPF2,HMGB1,YBX3,TF,SMARCA4,XRCC6,ANXA2,NACA,CCDC124,PUM1,PURB,CLU,USF1,USF2,UBTF,RRP12,SSRP1,KHSRP,DDX5,ELAVL2,IGF2BP3,USP10,MOV10,CNOT1,AGO1,FUBP3,SET,SRSF2,UPF1,HNRNPH2,HNRNPUL1,IGF2BP1,LARP1,DDX39A,FMR1,IGF2BP2,PABPC4,TCP1,DDX3X,DDX17,TSN,FXR1,SNRPD1,LSM2,SNRPG,SF3B1,PRMT1,HNRNPA1,HNRNPU,HNRNPR,SSB,HNRNPH1,PT…
TRUE	3.37575e-07	2014	263	71	0.269962	0.0352532	GO:0010557	GO:BP	positive regulation of macromolecule biosynthetic process	17198	4193	IEA,ISS IEA,IDA IMP IGI,IDA IBA,IBA NAS,IEA,IDA IBA IEA,IDA IMP,ISS IC,IEA,IDA IMP IGI ISS IBA IEA,IDA IMP,IDA ISO IEA,ISS,IEA,ISS IEA,IDA,IDA ISS,IEA,IDA,IMP ISS IEA,IMP ISS IEA,IMP ISS IEA,ISS IBA,IDA IBA,IMP,IDA,IEA,IDA IBA,IMP IBA IEA,IDA IMP IBA IEA,IDA IBA,IMP,IEA,IMP,IDA IMP TAS NAS,IDA,IDA IMP,IDA IMP IBA IEA,IDA NAS,IDA ISS,IDA,IDA IMP ISS IBA IEA,IBA,IEA,IDA IMP IEA,IDA IBA IEA,IDA IMP …	EBF2,FBXW11,SMARCB1,SMARCC2,ARID1B,SMARCE1,SMARCC1,HMGB1,YBX3,TF,SMARCA4,XRCC6,ANXA2,NACA,CCDC124,PURB,C5,CLU,HPX,C3,GSN,USF1,USF2,UBTF,IGF2BP3,AGO1,FUBP3,UPF1,IGF2BP1,LARP1,FMR1,IGF2BP2,EIF4G1,EIF4G2,TCP1,DDX3X,DDX17,G3BP1,FXR1,SF3B1,PRMT1,HNRNPA1,HNRNPU,SSB,HNRNPK,ELAVL1,ILF2,DHX9,HNRNPA0,FUS,ILF3,HNRNPAB,PCBP1,ACTL6A,PABPC1,HNRNPD,DDX1,MRPS27,RPL11,RPS3,RPL5,RPL23,RPL26,RPS4X,EEF2,EIF3C,EIF3D,…
TRUE	3.96708e-07	62	263	13	0.0494297	0.209677	GO:0043489	GO:BP	RNA stabilization	17198	10637	IC,IDA IBA,IDA IBA,IMP IEA,IDA IMP IBA,IDA IMP,IDA IMP IEA,IDA IMP,ISS IBA TAS IEA,IDA,IDA TAS,IDA,IDA IMP	YBX3,IGF2BP3,IGF2BP1,LARP1,IGF2BP2,HNRNPU,ELAVL1,DHX9,HNRNPA0,FUS,PABPC1,HNRNPD,YBX1
TRUE	4.81646e-07	1674	263	63	0.239544	0.0376344	GO:0043933	GO:BP	protein-containing complex organization	17198	10766	ISS,IEA,IDA IBA TAS IEA,IBA,IDA,IEA,IDA IEA,IDA,IDA TAS,IDA,IDA,IMP IBA,IEA,IDA IEA,IMP,IDA IMP,IDA IMP TAS IC,IDA IMP ISS IBA TAS IEA,IEA,IDA NAS,IDA,TAS IEA,IMP NAS,NAS IEA,IPI IMP,IEA,NAS,IDA ISS,IEA,IDA,IDA IBA TAS NAS IEA,IDA,IDA NAS IEA,IBA NAS IEA,IDA,IDA,IDA IMP,IDA,IDA NAS,NAS,IBA,IBA,IMP,IMP IEA,IMP IBA IEA,IDA,IMP IBA IEA,IBA,IBA,IDA,IDA,ISS IBA,IBA IEA,IBA IEA,IEA,NAS IEA,NAS IEA,NAS …	PEG10,ARPC4,CKAP5,MAP1A,DNAJC9,PLEC,SMARCB1,SMARCC2,SMARCE1,SMARCC1,HMGB1,SAMM50,TFG,SMARCA4,DHX30,CLU,APOC3,GSN,UBTF,SSRP1,AGO1,SET,UPF1,EIF3M,EIF4G1,DDX6,TCP1,DDX3X,TLN1,FXR1,SNRPD1,LSM2,SNRPG,SF3B1,PRMT1,ELAVL1,DHX9,FUS,SRSF10,DDX1,MRPS7,RPL23A,RPL11,RPS3,RPL5,RPL23,RPS19,RPS5,RPLP0,RACK1,RPL13A,RPS14,RPL10,EIF2S2,SNU13,EIF3J,EIF3B,EIF3K,EIF3A,EIF3C,EIF3D,EIF3E,EIF3L
TRUE	5.45089e-07	147	263	18	0.0684411	0.122449	GO:0050658	GO:BP	RNA transport	17198	13027	ISS,ISS,IEA,IEA,TAS,IEA,IGI IBA TAS,IDA ISS IBA IEA,IEA,IBA,IC IEA,IMP,IDA IEA,IDA IEA,IMP,IEA,IDA,IDA IMP	PEG10,CKAP5,KHSRP,IGF2BP3,UPF1,IGF2BP1,DDX39A,FMR1,IGF2BP2,FXR1,HNRNPA1,SSB,SRSF3,DHX9,PABPN1,LRPPRC,MRPL18,YBX1
TRUE	5.45089e-07	147	263	18	0.0684411	0.122449	GO:0050657	GO:BP	nucleic acid transport	17198	13026	ISS,ISS,IEA,IEA,TAS,IEA,IGI IBA TAS,IDA ISS IBA IEA,IEA,IBA,IC IEA,IMP,IDA IEA,IDA IEA,IMP,IEA,IDA,IDA IMP	PEG10,CKAP5,KHSRP,IGF2BP3,UPF1,IGF2BP1,DDX39A,FMR1,IGF2BP2,FXR1,HNRNPA1,SSB,SRSF3,DHX9,PABPN1,LRPPRC,MRPL18,YBX1
TRUE	7.43883e-07	2094	263	72	0.273764	0.034384	GO:0009891	GO:BP	positive regulation of biosynthetic process	17198	3736	IEA,ISS IEA,IDA IMP IGI,IDA IBA,IBA NAS,IEA,IDA IBA IEA,IDA IMP,ISS IC,IEA,IDA IMP IGI ISS IBA IEA,IDA IMP,IDA ISO IEA,ISS,IEA,ISS IEA,IDA,IDA ISS,IEA,IDA,IMP ISS IEA,IMP ISS IEA,IMP ISS IEA,ISS IBA,IDA,IDA IBA,IMP,IDA,IEA,IDA IBA,IMP IBA IEA,IDA IMP IBA IEA,IDA IBA,IMP,IEA,IMP,IDA IMP TAS NAS,IDA,IDA IMP,IDA IMP IBA IEA,IDA NAS,IDA ISS,IDA,IDA IMP ISS IBA IEA,IBA,IEA,IDA IMP IEA,IDA IBA IEA,IDA …	EBF2,FBXW11,SMARCB1,SMARCC2,ARID1B,SMARCE1,SMARCC1,HMGB1,YBX3,TF,SMARCA4,XRCC6,ANXA2,NACA,CCDC124,PURB,C5,CLU,HPX,C3,GSN,USF1,USF2,UBTF,F2,IGF2BP3,AGO1,FUBP3,UPF1,IGF2BP1,LARP1,FMR1,IGF2BP2,EIF4G1,EIF4G2,TCP1,DDX3X,DDX17,G3BP1,FXR1,SF3B1,PRMT1,HNRNPA1,HNRNPU,SSB,HNRNPK,ELAVL1,ILF2,DHX9,HNRNPA0,FUS,ILF3,HNRNPAB,PCBP1,ACTL6A,PABPC1,HNRNPD,DDX1,MRPS27,RPL11,RPS3,RPL5,RPL23,RPL26,RPS4X,EEF2,EIF3C,EIF…
TRUE	7.69954e-07	150	263	18	0.0684411	0.12	GO:0051236	GO:BP	establishment of RNA localization	17198	13405	ISS,ISS,IEA,IEA,TAS,IEA,IGI IBA TAS,IDA ISS IBA IEA,IEA,IBA,IC IEA,IMP,IDA IEA,IDA IEA,IMP,IEA,IDA,IDA IMP	PEG10,CKAP5,KHSRP,IGF2BP3,UPF1,IGF2BP1,DDX39A,FMR1,IGF2BP2,FXR1,HNRNPA1,SSB,SRSF3,DHX9,PABPN1,LRPPRC,MRPL18,YBX1
TRUE	1.45308e-06	465	263	30	0.114068	0.0645161	GO:0034655	GO:BP	nucleobase-containing compound catabolic process	17198	8646	IDA,IC,IDA ISS IBA TAS IEA,IDA IMP IEA,IDA,IDA IBA,IDA,IDA IMP IBA NAS,IDA IEA,IDA IMP IBA TAS NAS IEA,IDA IMP IBA,IMP IEA,ISS IBA IEA,IDA IMP IBA,TAS IEA,IDA IMP IBA,IDA,IDA IMP,IMP,IDA IMP IEA,IDA IMP,ISS IBA TAS IEA,IDA,IDA,IDA ISS TAS IEA,IEA,IDA TAS IEA,IEA,IMP,IDA IMP	GIGYF2,YBX3,PUM1,KHSRP,DDX5,IGF2BP3,MOV10,CNOT1,AGO1,UPF1,IGF2BP1,LARP1,FMR1,IGF2BP2,PABPC4,FXR1,LSM2,HNRNPU,SSB,ELAVL1,DHX9,HNRNPA0,FUS,HNRNPAB,PABPC1,SLIRP,HNRNPD,LRPPRC,EIF3E,YBX1
TRUE	1.75629e-06	595	263	34	0.129278	0.0571429	GO:0051248	GO:BP	negative regulation of protein metabolic process	17198	13413	IDA,IDA IMP,ISS,IEA,IMP,IEA,IDA IEA,IEA,IDA TAS IEA,IEA,IDA,IMP,ISS,IDA IEA,IDA,IDA,IDA IMP,IMP,IDA ISS IEA,ISS IEA,IDA IMP TAS,IDA IBA,IMP,IEA,ISS IEA,IBA,IDA IMP ISS IEA,IDA,IDA,IDA,IMP ISS,IDA IMP IBA IEA,NAS,ISS	RTN1,GIGYF2,MAP1A,MYCBP2,FLNA,SMARCC1,ANXA2,PURB,CLU,CP,F2,LSM14A,IGF2BP3,CNOT1,AGO1,IGF2BP1,DNAJA1,LARP1,FMR1,IGF2BP2,EIF4G1,DDX6,DDX3X,FXR1,ILF3,MRPL13,RPL11,RPS3,RPL5,RPL23,RACK1,RPL13A,EIF3E,YBX1
TRUE	1.82269e-06	2611	263	82	0.311787	0.0314056	GO:0010604	GO:BP	positive regulation of macromolecule metabolic process	17198	4234	IEA,IDA,IDA IEA,IMP ISS IEA,IDA IMP IGI NAS,IDA IBA NAS,IBA NAS,NAS IEA,IDA IBA NAS IEA,NAS,IDA IMP,ISS IC,IDA IEA,IDA IMP IGI ISS IBA NAS IEA,IDA IMP,IDA ISO IEA,ISS,IEA,ISS TAS IEA,ISS IEA,IDA,IDA IMP ISS IBA TAS IEA,IEA,IDA,IMP ISS IEA,IMP ISS IEA,IMP ISS IEA,ISS IBA,IDA,IDA IMP,IDA IBA,IDA,IDA IMP IBA NAS,IMP,IDA,IDA IMP TAS IEA,IDA IBA,IMP IBA IEA,IDA IMP ISS IBA IEA,IDA IBA,IMP,IEA,IMP,IDA …	EBF2,GIGYF2,MYCBP2,FBXW11,SMARCB1,SMARCC2,ARID1B,SMARCE1,SMARCC1,DPF2,HMGB1,YBX3,TF,SMARCA4,XRCC6,ANXA2,NACA,CCDC124,PUM1,PURB,C5,CLU,HPX,C3,GSN,USF1,USF2,UBTF,F2,KHSRP,IGF2BP3,MOV10,CNOT1,AGO1,FUBP3,UPF1,IGF2BP1,LARP1,FMR1,IGF2BP2,EIF4G1,EIF4G2,TCP1,DDX3X,DDX17,G3BP1,FXR1,SF3B1,PRMT1,HNRNPA1,HNRNPU,SSB,HNRNPK,ELAVL1,ILF2,DHX9,HNRNPA0,FUS,ILF3,HNRNPAB,PCBP1,ACTL6A,PABPC1,HNRNPD,DDX1,MRPS27,RPL11,…
TRUE	2.12831e-06	120	263	16	0.0608365	0.133333	GO:0050684	GO:BP	regulation of mRNA processing	17198	13044	IBA,IDA IMP,IEA,IEA,IDA IEA,IMP,IMP,IDA,IDA,IBA IEA,IDA,IMP,IDA IBA,IDA IEA,IDA IMP,IMP	SLTM,DDX5,SRSF2,UPF1,FMR1,DDX17,HNRNPA1,HNRNPU,PTBP1,HNRNPK,SRSF3,HNRNPL,DHX9,SRSF10,RBM39,LARP7
TRUE	2.95561e-06	72	263	13	0.0494297	0.180556	GO:0006446	GO:BP	regulation of translational initiation	17198	2188	IDA,IMP,ISS,IMP NAS,IDA,IMP,NAS,IDA,IDA NAS,IDA,IEA,ISS NAS,TAS	GIGYF2,LARP1,FMR1,EIF4G1,EIF4G2,DDX3X,DDX1,RPL13A,EIF5B,EIF3B,EIF3K,EIF3E,EIF4H
TRUE	3.43739e-06	3938	263	107	0.406844	0.0271712	GO:0141187	GO:BP	nucleic acid biosynthetic process	17198	19814	IEA,IBA IEA,IMP ISS IEA,IEA,IDA IEA,IBA,IDA IMP IGI IBA TAS NAS IEA,IDA IBA NAS IEA,IBA NAS,IDA IBA TAS NAS IEA,IDA IBA NAS IEA,TAS NAS,IDA IMP IGI IBA,IEA,IEA,IDA IMP IGI ISS IBA TAS NAS IEA,IDA IMP,ISO IEA,ISS,IBA IEA,IMP IBA,ISS IBA IEA,IMP,IDA IMP ISS IBA TAS IC IEA,IMP ISS IBA IC IEA,IDA IMP ISS IBA IEA,IBA,IBA TAS IEA,IDA IMP ISS IBA IC IEA,TAS,TAS,IDA,IDA IMP,IDA IBA,IDA,IBA TAS IEA,IEA,IB…	SCAI,EBF2,FBXW11,ZNF512,FLNA,SLTM,SMARCB1,SMARCC2,ARID1B,SMARCE1,SMARCC1,DPF2,HMGB1,YBX3,TF,SMARCA4,XRCC6,ANXA2,NACA,CCDC124,PUM1,PURB,CLU,USF1,USF2,UBTF,RRP12,KHSRP,DDX5,ELAVL2,USP10,CNOT1,AGO1,FUBP3,SET,SRSF2,UPF1,HNRNPH2,HNRNPUL1,DDX39A,FMR1,PABPC4,TCP1,DDX3X,DDX17,TSN,SNRPD1,LSM2,SNRPG,SF3B1,PRMT1,HNRNPA1,HNRNPU,HNRNPR,SSB,HNRNPH1,PTBP1,HNRNPK,SRSF3,HNRNPL,ILF2,HNRNPH3,DHX9,HNRNPA0,EWSR1,FUS,…
TRUE	3.73508e-06	3835	263	105	0.39924	0.0273794	GO:0032774	GO:BP	RNA biosynthetic process	17198	7758	IEA,IBA IEA,IMP ISS IEA,IEA,IDA IEA,IBA,IDA IMP IGI IBA TAS NAS IEA,IDA IBA NAS IEA,IBA NAS,IDA IBA TAS NAS IEA,IDA IBA NAS IEA,TAS NAS,IDA IMP IGI IBA,IEA,IEA,IDA IMP IGI ISS IBA TAS NAS IEA,IDA IMP,ISO IEA,ISS,IBA IEA,IMP IBA,ISS IBA IEA,IMP,IDA IMP ISS IBA TAS IC IEA,IMP ISS IBA IC IEA,IDA IMP ISS IBA IEA,IBA,IBA TAS IEA,IDA IMP ISS IBA IC IEA,TAS,IDA,IDA IMP,IDA IBA,IDA,IBA TAS IEA,IEA,IBA,TA…	SCAI,EBF2,FBXW11,ZNF512,FLNA,SLTM,SMARCB1,SMARCC2,ARID1B,SMARCE1,SMARCC1,DPF2,HMGB1,YBX3,TF,SMARCA4,XRCC6,ANXA2,NACA,CCDC124,PUM1,PURB,CLU,USF1,USF2,UBTF,RRP12,KHSRP,DDX5,ELAVL2,CNOT1,AGO1,FUBP3,SET,SRSF2,UPF1,HNRNPH2,HNRNPUL1,DDX39A,FMR1,PABPC4,DDX3X,DDX17,TSN,SNRPD1,LSM2,SNRPG,SF3B1,PRMT1,HNRNPA1,HNRNPU,HNRNPR,SSB,HNRNPH1,PTBP1,HNRNPK,SRSF3,HNRNPL,ILF2,HNRNPH3,DHX9,HNRNPA0,EWSR1,FUS,ILF3,HNRNPA…
TRUE	4.92774e-06	341	263	25	0.095057	0.0733138	GO:0016032	GO:BP	viral process	17198	5047	IDA,IEA,IDA IMP,IMP,IMP,IDA,IC,IEA,IMP,IMP,IMP,IMP,IMP,TAS,IDA,IDA IMP,IDA,ISS IEA,IDA,IMP,IDA,IDA,IDA,IDA,IMP	JPT2,PEG10,SMARCB1,HMGB1,SMARCA4,USF1,USF2,DDX5,STAU1,LARP1,FMR1,DDX6,DDX3X,PRMT1,SSB,PTBP1,DHX9,ILF3,PCBP1,PABPC1,EIF3B,EIF3A,EIF3D,EIF3L,LARP7
TRUE	8.91893e-06	920	263	42	0.159696	0.0456522	GO:0009894	GO:BP	regulation of catabolic process	17198	3739	IDA,ISS,IEA,IMP,IEA,IMP,IC,IDA,IDA IEA,IDA ISS IBA TAS IEA,IMP IBA,IDA IBA,IDA IMP,IDA IBA,IDA IBA IEA,IDA,IDA IMP IBA NAS,IEA,IDA IMP TAS,IDA IMP IBA,IMP IEA,ISS IBA IEA,IDA IMP IBA,IMP,IMP,IEA,IDA IMP IBA,IDA IMP,IDA IMP IEA,IDA IMP,ISS IBA TAS IEA,IDA,IDA,IDA ISS TAS,IEA,IDA IEA,IEA,IMP ISS IEA,IDA,IDA,IDA,IDA IMP	GIGYF2,MAP1A,MYCBP2,FLNA,SMARCC1,HMGB1,YBX3,TF,ANXA2,PUM1,CLU,APOC3,KHSRP,IGF2BP3,USP10,MOV10,CNOT1,AGO1,UPF1,IGF2BP1,LARP1,FMR1,IGF2BP2,EIF4G1,EIF4G2,PABPC4,FXR1,HNRNPU,ELAVL1,DHX9,HNRNPA0,FUS,HNRNPAB,PABPC1,SLIRP,HNRNPD,LRPPRC,RPL11,RPL5,RPL23,RACK1,YBX1
TRUE	1.02755e-05	175	263	18	0.0684411	0.102857	GO:0031047	GO:BP	regulatory ncRNA-mediated gene silencing	17198	6974	IDA IMP IBA TAS,IMP,IDA IMP IBA IEA,IDA IEA,IDA IMP IBA IEA,TAS,IDA IMP IEA,IDA TAS,IDA,IEA,IDA NAS,IDA,IMP,IMP,IMP,IMP IEA,IMP IEA,ISS	PUM1,DDX5,MOV10,CNOT1,AGO1,STAU1,FMR1,EIF4G1,DDX6,DDX17,TSN,FXR1,HNRNPU,HNRNPK,SRSF3,ELAVL1,DHX9,PABPC1
TRUE	1.03253e-05	64	263	12	0.0456274	0.1875	GO:0042273	GO:BP	ribosomal large subunit biogenesis	17198	9977	IMP,IBA IEA,IBA,IMP,IMP IBA IEA,IBA,IMP IBA,IBA,IBA IEA,IMP IBA,IEA,IBA	DHX30,RPL35,RPL23A,RPL11,RPL5,RPLP0,RPL26,RPL26L1,RPL10,RPL14,SNU13,RPL7A
TRUE	1.05989e-05	96	263	14	0.0532319	0.145833	GO:0061157	GO:BP	mRNA destabilization	17198	15046	IDA,ISS TAS IEA,IDA IMP,IDA,IDA IMP IBA NAS,IDA TAS,IDA,IDA,IDA,IEA,IDA,IDA ISS,IDA IEA,IDA	GIGYF2,PUM1,KHSRP,MOV10,CNOT1,UPF1,IGF2BP1,FXR1,HNRNPU,ELAVL1,DHX9,PABPC1,HNRNPD,YBX1
TRUE	1.25549e-05	1500	263	56	0.212928	0.0373333	GO:0065003	GO:BP	protein-containing complex assembly	17198	15663	ISS,IEA,IDA IBA TAS IEA,IDA,IEA,IDA,IMP IBA,IEA,IEA,IMP,IDA IMP,TAS,IDA IMP ISS IBA TAS IEA,IEA,NAS,IDA,TAS IEA,NAS IEA,IPI IMP,IEA,NAS,IDA ISS,IEA,IDA,IDA IBA TAS NAS IEA,IDA,IDA NAS IEA,IBA NAS IEA,IDA,IDA,IDA IMP,IDA,IDA NAS,NAS,IBA,IBA,IMP,IMP IEA,IMP IBA IEA,IMP IBA IEA,IBA,IBA,IDA,IDA,ISS IBA,IBA IEA,IBA IEA,IEA,NAS IEA,NAS IEA,NAS IEA,IDA IBA NAS IEA,NAS IEA,NAS IEA,NAS IEA,NAS IEA	PEG10,ARPC4,CKAP5,DNAJC9,SMARCB1,HMGB1,SAMM50,TFG,SMARCA4,DHX30,CLU,APOC3,GSN,UBTF,SSRP1,AGO1,SET,EIF3M,EIF4G1,DDX6,TCP1,DDX3X,TLN1,FXR1,SNRPD1,LSM2,SNRPG,SF3B1,PRMT1,ELAVL1,DHX9,FUS,SRSF10,DDX1,MRPS7,RPL23A,RPL11,RPS3,RPL5,RPS19,RPS5,RPLP0,RACK1,RPL13A,RPS14,RPL10,EIF2S2,SNU13,EIF3J,EIF3B,EIF3K,EIF3A,EIF3C,EIF3D,EIF3E,EIF3L
TRUE	1.44528e-05	20	263	8	0.0304183	0.4	GO:0032986	GO:BP	protein-DNA complex disassembly	17198	7909	IDA,IDA,IDA TAS,IDA,IDA,IDA,TAS,IDA	SMARCB1,SMARCC2,SMARCE1,SMARCC1,SMARCA4,SSRP1,SET,RPL23
TRUE	1.61583e-05	99	263	14	0.0532319	0.141414	GO:0048024	GO:BP	regulation of mRNA splicing, via spliceosome	17198	12308	IDA IMP,IEA,IEA,IDA IEA,IMP,IMP,IDA,IDA,IBA IEA,IDA,IMP,IDA IEA,IDA IMP,IMP	DDX5,SRSF2,UPF1,FMR1,DDX17,HNRNPA1,HNRNPU,PTBP1,HNRNPK,SRSF3,HNRNPL,SRSF10,RBM39,LARP7
TRUE	1.74032e-05	253	263	21	0.0798479	0.083004	GO:0016072	GO:BP	rRNA metabolic process	17198	5074	IMP IGI,IMP,IBA,IEA,IDA IBA TAS IEA,IEA,IBA IEA,IMP,IMP,IMP,IMP,IMP IEA,IBA IEA,IMP,ISS,IDA IMP IBA,IMP,IMP,IBA IEA,IBA,IBA	SMARCB1,SMARCA4,RRP12,DDX17,FBL,DDX1,RPL35,RPL11,RPL5,RPS24,RPS19,RPS6,RPS8,RPL26,RPS14,RIOK2,RPL14,RPL27,SNU13,RPL7A,TSR1
TRUE	1.85349e-05	100	263	14	0.0532319	0.14	GO:0050779	GO:BP	RNA destabilization	17198	13082	IDA,ISS TAS IEA,IDA IMP,IDA,IDA IMP IBA NAS,IDA TAS,IDA,IDA,IDA,IEA,IDA,IDA ISS,IDA IEA,IDA	GIGYF2,PUM1,KHSRP,MOV10,CNOT1,UPF1,IGF2BP1,FXR1,HNRNPU,ELAVL1,DHX9,PABPC1,HNRNPD,YBX1
TRUE	2.12268e-05	101	263	14	0.0532319	0.138614	GO:0019080	GO:BP	viral gene expression	17198	5540	IEA,IMP,IMP,IDA,IC,TAS,IDA,IDA IMP,IDA,IDA,IDA,IDA,IDA,IMP	PEG10,SMARCB1,SMARCA4,USF1,USF2,PRMT1,SSB,PTBP1,DHX9,EIF3B,EIF3A,EIF3D,EIF3L,LARP7
TRUE	2.12268e-05	101	263	14	0.0532319	0.138614	GO:0061014	GO:BP	positive regulation of mRNA catabolic process	17198	14921	IDA,ISS TAS IEA,IDA IMP,IDA,IDA IMP IBA NAS,IDA IMP TAS,IDA,IDA,IDA,IEA,IDA,IDA ISS,IDA IEA,IDA	GIGYF2,PUM1,KHSRP,MOV10,CNOT1,UPF1,IGF2BP1,FXR1,HNRNPU,ELAVL1,DHX9,PABPC1,HNRNPD,YBX1
TRUE	2.73554e-05	2856	263	84	0.319392	0.0294118	GO:0009893	GO:BP	positive regulation of metabolic process	17198	3738	ISS IEA,IDA,ISS IEA,IDA IEA,IMP ISS IEA,IDA IMP IGI NAS,IDA IBA NAS,IBA NAS,NAS IEA,IDA IBA NAS IEA,NAS,IDA IMP,ISS IC,IDA IEA,IDA IMP IGI ISS IBA NAS IEA,IDA IMP,IDA ISO IEA,ISS,IEA,ISS TAS IEA,ISS IEA,IDA,IDA IMP ISS IBA TAS IEA,IEA,IDA,IMP ISS IEA,IMP ISS IEA,IMP ISS IEA,ISS IBA,IDA,IDA IMP,IDA IBA,IDA,IDA IMP IBA NAS,IMP,IDA,IDA IMP TAS IEA,IDA IBA,IMP IBA IEA,IDA IMP ISS IBA IEA,IDA IBA,IMP,…	EBF2,GIGYF2,FABP5,MYCBP2,FBXW11,SMARCB1,SMARCC2,ARID1B,SMARCE1,SMARCC1,DPF2,HMGB1,YBX3,TF,SMARCA4,XRCC6,ANXA2,NACA,CCDC124,PUM1,PURB,C5,CLU,HPX,C3,GSN,USF1,USF2,UBTF,F2,KHSRP,IGF2BP3,MOV10,CNOT1,AGO1,FUBP3,UPF1,IGF2BP1,LARP1,FMR1,IGF2BP2,EIF4G1,EIF4G2,TCP1,DDX3X,DDX17,G3BP1,FXR1,SF3B1,PRMT1,HNRNPA1,HNRNPU,SSB,HNRNPK,ELAVL1,ILF2,DHX9,HNRNPA0,FUS,ILF3,HNRNPAB,PCBP1,ACTL6A,PABPC1,HNRNPD,DDX1,MRPS27,…
TRUE	3.21753e-05	4194	263	109	0.414449	0.0259895	GO:0034654	GO:BP	nucleobase-containing compound biosynthetic process	17198	8645	IEA,IBA IEA,IMP ISS IEA,IEA,IDA IMP TAS IEA,IDA IEA,IBA,IDA IMP IGI IBA TAS NAS IEA,IDA IBA NAS IEA,IBA NAS,IDA IBA TAS NAS IEA,IDA IBA NAS IEA,TAS NAS,IDA IMP IGI IBA,IEA,IEA,IDA IMP IGI ISS IBA TAS NAS IEA,IDA IMP,ISO IEA,ISS,IBA IEA,IMP IBA,ISS IBA IEA,IMP,IDA IMP ISS IBA TAS IC IEA,IMP ISS IBA IC IEA,IDA IMP ISS IBA IEA,IBA,IBA TAS IEA,IDA IMP ISS IBA IC IEA,TAS,TAS,IDA,IDA IMP,IDA IBA,IDA,IB…	SCAI,EBF2,FBXW11,ZNF512,GFPT1,FLNA,SLTM,SMARCB1,SMARCC2,ARID1B,SMARCE1,SMARCC1,DPF2,HMGB1,YBX3,TF,SMARCA4,XRCC6,ANXA2,NACA,CCDC124,PUM1,PURB,CLU,USF1,USF2,UBTF,RRP12,KHSRP,DDX5,ELAVL2,USP10,CNOT1,AGO1,FUBP3,SET,SRSF2,UPF1,HNRNPH2,HNRNPUL1,DDX39A,FMR1,PABPC4,TCP1,DDX3X,DDX17,TSN,SNRPD1,LSM2,SNRPG,SF3B1,PRMT1,HNRNPA1,HNRNPU,HNRNPR,SSB,HNRNPH1,PTBP1,HNRNPK,SRSF3,HNRNPL,ILF2,HNRNPH3,DHX9,HNRNPA0,EWSR…
TRUE	4.32691e-05	215	263	19	0.0722433	0.0883721	GO:0006364	GO:BP	rRNA processing	17198	2132	IBA,IEA,IDA IBA TAS IEA,IEA,IBA IEA,IMP,IMP,IMP,IMP,IMP IEA,IBA IEA,IMP,ISS,IDA IMP IBA,IMP,IMP,IBA IEA,IBA,IBA	RRP12,DDX17,FBL,DDX1,RPL35,RPL11,RPL5,RPS24,RPS19,RPS6,RPS8,RPL26,RPS14,RIOK2,RPL14,RPL27,SNU13,RPL7A,TSR1
TRUE	5.2346e-05	15	263	7	0.026616	0.466667	GO:2000767	GO:BP	positive regulation of cytoplasmic translation	17198	25578	ISS,IDA,IDA,IDA IMP,IDA,IDA,IDA	YBX3,IGF2BP1,HNRNPU,DHX9,PABPC1,HNRNPD,YBX1
TRUE	5.43766e-05	4969	263	122	0.463878	0.0245522	GO:0006139	GO:BP	nucleobase-containing compound metabolic process	17198	1979	IEA,IBA IEA,TAS,IDA,IMP ISS IEA,IEA,IDA IMP IBA TAS IEA,IDA IEA,IBA,IDA IMP IGI IBA TAS NAS IEA,IDA IBA NAS IEA,IBA NAS,IDA IBA TAS NAS IEA,IDA IBA NAS IEA,TAS NAS,IDA IMP IGI ISS IBA IEA,IC IEA,IEA,IDA IMP IGI ISS IBA TAS NAS IEA,IDA IMP IBA TAS NAS IEA,ISO IEA,ISS,IBA IEA,IDA IMP ISS IBA TAS IEA,ISS IBA IEA,IMP,IDA IMP ISS IBA TAS IC IEA,IMP ISS IBA IC IEA,IDA IMP ISS IBA IEA,IBA,IEA,IDA IMP IB…	SCAI,EBF2,KPNA1,GIGYF2,FBXW11,ZNF512,GFPT1,FLNA,SLTM,SMARCB1,SMARCC2,ARID1B,SMARCE1,SMARCC1,DPF2,HMGB1,YBX3,TF,SMARCA4,XRCC6,ANXA2,NACA,CCDC124,PUM1,PURB,CLU,USF1,USF2,UBTF,RRP12,SSRP1,KHSRP,DDX5,ELAVL2,IGF2BP3,USP10,MOV10,CNOT1,AGO1,FUBP3,SET,SRSF2,UPF1,HNRNPH2,HNRNPUL1,IGF2BP1,LARP1,DDX39A,FMR1,IGF2BP2,PABPC4,TCP1,DDX3X,DDX17,TSN,FXR1,SNRPD1,LSM2,SNRPG,SF3B1,PRMT1,HNRNPA1,HNRNPU,HNRNPR,SSB,HNRN…
TRUE	9.95217e-05	35	263	9	0.0342205	0.257143	GO:2000765	GO:BP	regulation of cytoplasmic translation	17198	25576	ISS,IDA,ISS,IDA,IDA IMP,IDA,IDA,IDA,IDA	YBX3,IGF2BP1,FMR1,HNRNPU,DHX9,PABPC1,HNRNPD,RPL13A,YBX1
TRUE	0.000145929	206	263	18	0.0684411	0.0873786	GO:0015931	GO:BP	nucleobase-containing compound transport	17198	4992	ISS,ISS,IEA,IEA,TAS,IEA,IGI IBA TAS,IDA ISS IBA IEA,IEA,IBA,IC IEA,IMP,IDA IEA,IDA IEA,IMP,IEA,IDA,IDA IMP	PEG10,CKAP5,KHSRP,IGF2BP3,UPF1,IGF2BP1,DDX39A,FMR1,IGF2BP2,FXR1,HNRNPA1,SSB,SRSF3,DHX9,PABPN1,LRPPRC,MRPL18,YBX1
TRUE	0.000191552	119	263	14	0.0532319	0.117647	GO:0051028	GO:BP	mRNA transport	17198	13272	ISS,IEA,IEA,TAS,IEA,IGI IBA,IDA ISS IBA IEA,IEA,IBA,IEA,IDA IEA,IEA,IMP,IEA	PEG10,KHSRP,IGF2BP3,UPF1,IGF2BP1,DDX39A,FMR1,IGF2BP2,FXR1,HNRNPA1,SRSF3,DHX9,PABPN1,LRPPRC
TRUE	0.000248901	18	263	7	0.026616	0.388889	GO:0006337	GO:BP	nucleosome disassembly	17198	2117	IDA,IDA,IDA TAS,IDA,IDA,IDA,TAS	SMARCB1,SMARCC2,SMARCE1,SMARCC1,SMARCA4,SSRP1,SET
TRUE	0.000320736	28	263	8	0.0304183	0.285714	GO:2000819	GO:BP	regulation of nucleotide-excision repair	17198	25624	NAS,NAS,NAS,NAS,NAS,NAS,NAS,NAS	SMARCB1,SMARCC2,ARID1B,SMARCE1,SMARCC1,DPF2,SMARCA4,ACTL6A
TRUE	0.000392517	846	263	37	0.140684	0.0437352	GO:0051247	GO:BP	positive regulation of protein metabolic process	17198	13412	IDA IEA,IMP,ISS,IDA,IDA,IDA,IMP ISS IBA TAS IEA,IDA,ISS IEA,IDA,IDA,IMP IBA,IDA ISS IBA IEA,IMP,IEA,IDA IMP,IDA IBA IEA,IDA ISS,IDA,IBA,IDA IEA,IDA IMP,IDA,IDA IMP,IMP,IMP,IDA,IDA,IDA IEA,IMP,IMP,IMP,IPI,IPI,IPI,IDA,IDA	MYCBP2,FBXW11,YBX3,TF,XRCC6,ANXA2,CLU,C3,GSN,F2,IGF2BP1,LARP1,FMR1,EIF4G1,EIF4G2,DDX3X,FXR1,PRMT1,HNRNPU,SSB,ELAVL1,DHX9,PABPC1,HNRNPD,MRPS27,RPS3,RPL5,RPS2,RACK1,RPL26,RPS4X,EEF2,EIF3C,EIF3D,EIF3E,ABCF1,YBX1
TRUE	0.000516842	12	263	6	0.0228137	0.5	GO:1900152	GO:BP	negative regulation of nuclear-transcribed mRNA catabolic process, deadenylation-dependent decay	17198	20176	IDA,IDA,IDA,IDA,IDA,IDA	IGF2BP1,HNRNPU,DHX9,PABPC1,HNRNPD,YBX1
TRUE	0.000609814	130	263	14	0.0532319	0.107692	GO:1903313	GO:BP	positive regulation of mRNA metabolic process	17198	22567	IDA,ISS TAS IEA,IDA IMP,IDA,IDA IMP IBA NAS,IDA IMP TAS IEA,IDA,IDA,IDA,IEA,IDA,IDA ISS,IDA IEA,IDA	GIGYF2,PUM1,KHSRP,MOV10,CNOT1,UPF1,IGF2BP1,FXR1,HNRNPU,ELAVL1,DHX9,PABPC1,HNRNPD,YBX1
TRUE	0.000824697	7	263	5	0.0190114	0.714286	GO:1903608	GO:BP	protein localization to cytoplasmic stress granule	17198	22814	IMP,IDA,IMP,IMP,IMP	DDX3X,SSB,DHX9,DDX1,YBX1
TRUE	0.00134099	33	263	8	0.0304183	0.242424	GO:0070316	GO:BP	regulation of G0 to G1 transition	17198	15831	NAS,NAS,NAS,NAS,NAS,NAS,NAS,NAS	SMARCB1,SMARCC2,ARID1B,SMARCE1,SMARCC1,DPF2,SMARCA4,ACTL6A
TRUE	0.00134099	33	263	8	0.0304183	0.242424	GO:0034063	GO:BP	stress granule assembly	17198	8327	IMP,IBA,IDA,IDA,IBA,IDA,IDA IMP,IMP	PRRC2C,LSM14A,USP10,FMR1,DDX6,DDX3X,G3BP1,RPS23
TRUE	0.00171981	119	263	13	0.0494297	0.109244	GO:0000956	GO:BP	nuclear-transcribed mRNA catabolic process	17198	262	IDA,IDA IMP IBA NAS,IDA,IDA IMP IBA TAS NAS IEA,IDA,IDA,IMP,IDA,IDA,IDA ISS IEA,IDA,IMP,IDA	DDX5,CNOT1,AGO1,UPF1,IGF2BP1,HNRNPU,SSB,DHX9,HNRNPAB,PABPC1,HNRNPD,EIF3E,YBX1
TRUE	0.00179596	23	263	7	0.026616	0.304348	GO:1900151	GO:BP	regulation of nuclear-transcribed mRNA catabolic process, deadenylation-dependent decay	17198	20175	IMP,IDA,IDA,IDA,IDA ISS,IDA,IDA	CNOT1,IGF2BP1,HNRNPU,DHX9,PABPC1,HNRNPD,YBX1
TRUE	0.00221381	35	263	8	0.0304183	0.228571	GO:0045023	GO:BP	G0 to G1 transition	17198	11081	NAS,NAS,NAS,NAS,NAS,NAS,NAS,NAS	SMARCB1,SMARCC2,ARID1B,SMARCE1,SMARCC1,DPF2,SMARCA4,ACTL6A
TRUE	0.00250252	24	263	7	0.026616	0.291667	GO:0019081	GO:BP	viral translation	17198	5541	IEA,IDA,IDA IMP,IDA,IDA,IDA,IDA	PEG10,SSB,PTBP1,EIF3B,EIF3A,EIF3D,EIF3L
TRUE	0.0026735	4	263	4	0.0152091	1	GO:1902415	GO:BP	regulation of mRNA binding	17198	21968	IDA,IPI,IPI,IPI	EIF4G1,EIF3C,EIF3D,EIF3E
TRUE	0.0026735	4	263	4	0.0152091	1	GO:1902416	GO:BP	positive regulation of mRNA binding	17198	21969	IDA,IPI,IPI,IPI	EIF4G1,EIF3C,EIF3D,EIF3E
TRUE	0.00295804	1121	263	42	0.159696	0.0374665	GO:0051253	GO:BP	negative regulation of RNA metabolic process	17198	13418	IEA,IMP,IDA,IDA IEA,IDA IBA,TAS,IDA IMP IGI,IC IEA,IDA IMP TAS,IMP,ISS,ISS IEA,IDA,IDA IBA,IDA,IDA,IEA,IDA IBA,IMP IEA,IDA IMP IBA,IMP,IDA IMP,IDA,IMP IEA,IDA IMP IEA,IMP,IDA IMP,ISS IBA TAS IEA,IDA,IDA,IDA,ISS IEA,IDA IEA,IDA TAS,IEA,IDA,IEA,IMP,IDA,IMP,IMP IC,IDA IMP IEA	SCAI,FBXW11,FLNA,SMARCC2,SMARCE1,DPF2,HMGB1,YBX3,SMARCA4,XRCC6,NACA,PURB,DDX5,IGF2BP3,CNOT1,SET,SRSF2,IGF2BP1,LARP1,IGF2BP2,FXR1,HNRNPU,PTBP1,HNRNPK,ELAVL1,HNRNPL,DHX9,HNRNPA0,FUS,ILF3,HNRNPAB,RALY,SRSF10,PABPC1,SLIRP,HNRNPD,LRPPRC,RPL23,RPS14,RPL10,LARP7,YBX1
TRUE	0.00453618	5804	263	130	0.494297	0.0223983	GO:0071840	GO:BP	cellular component organization or biogenesis	17198	16709	ISS IBA,IBA,ISS,IMP ISS IBA IEA,IBA IEA,IDA IBA NAS IEA,TAS IEA,IDA,IDA IMP IBA TAS IEA,ISS IBA IEA,IEA,IDA,ISS IBA IEA,IBA,IDA IBA,IMP IBA,IDA IBA IEA,IMP,IDA IMP IEA,IDA IMP HDA IBA NAS IEA,IDA HDA NAS IEA,NAS IEA,IDA HDA TAS NAS IEA,IDA HDA NAS IEA,NAS IEA,IMP IBA NAS IC,IBA NAS IC,IDA IGI ISS,IDA IMP IBA NAS IC,IEA,IMP,IDA IGI IEA,IDA IMP HDA ISS NAS IC IEA,IMP IEA,IBA TAS IEA,IDA IMP IBA NAS…	CCDC136,RTN1,PEG10,HOOK3,MAP7D1,ARPC4,SYNM,GIGYF2,CKAP5,MAP1A,STAU2,DNAJC9,MYCBP2,FBXW11,MFAP4,ATAD3A,PLEC,PRRC2C,FLNA,SMARCB1,SMARCC2,ARID1B,SMARCE1,SMARCC1,DPF2,CHCHD3,MTX2,HMGB1,SAMM50,TFG,EIF2A,TF,SMARCA4,DHX30,XRCC6,ANXA2,C4A,CLU,APOC3,PLG,C3,GSN,AHSG,UBTF,RRP12,F2,SSRP1,LSM14A,USP10,MOV10,CNOT1,AGO1,SET,UPF1,IGF2BP1,STAU1,FMR1,EIF3M,EIF4G1,EIF4G2,DDX6,TCP1,DDX3X,DDX17,TLN1,G3BP1,FXR1,SNRPD1…
TRUE	0.00543457	131	263	13	0.0494297	0.0992366	GO:0016441	GO:BP	post-transcriptional gene silencing	17198	5197	IDA,IDA ISS TAS IEA,IDA IMP IBA,IDA,IDA IBA,TAS,IDA IMP,IDA TAS,IDA,NAS,IDA,IMP IEA,IMP	GIGYF2,PUM1,MOV10,CNOT1,AGO1,STAU1,FMR1,EIF4G1,DDX6,TSN,FXR1,ELAVL1,DHX9
TRUE	0.00552182	1233	263	44	0.1673	0.0356853	GO:0045934	GO:BP	negative regulation of nucleobase-containing compound metabolic process	17198	11566	IEA,IMP,IDA,IDA IEA,IDA IBA,TAS,IDA IMP IGI,IC IEA,IDA IMP TAS,IMP,ISS,ISS IEA,IDA,IDA IBA,IDA,IDA,IEA,IDA IBA,IMP IEA,IDA IMP IBA,IMP,IMP,IDA IMP,IDA,IMP IEA,IDA IMP IEA,IMP,IDA IMP,ISS IBA TAS IEA,IDA,IDA,IDA,ISS IEA,IDA IEA,IDA TAS,IEA,IDA,IEA,IMP,IMP,IDA,IMP,IMP IC,IDA IMP IEA	SCAI,FBXW11,FLNA,SMARCC2,SMARCE1,DPF2,HMGB1,YBX3,SMARCA4,XRCC6,NACA,PURB,DDX5,IGF2BP3,CNOT1,SET,SRSF2,IGF2BP1,LARP1,IGF2BP2,FXR1,HNRNPA1,HNRNPU,PTBP1,HNRNPK,ELAVL1,HNRNPL,DHX9,HNRNPA0,FUS,ILF3,HNRNPAB,RALY,SRSF10,PABPC1,SLIRP,HNRNPD,LRPPRC,RPS3,RPL23,RPS14,RPL10,LARP7,YBX1
TRUE	0.00558604	2772	263	76	0.288973	0.027417	GO:0022607	GO:BP	cellular component assembly	17198	6582	ISS IBA,IBA,ISS,IEA,IDA IBA TAS IEA,IEA,IDA,IBA,IDA IBA,IDA IBA IEA,IMP,IDA IMP IEA,IEA,IDA,IMP IBA,IEA,IMP,IEA,IMP,IMP,IDA IMP,TAS,IDA IMP ISS IBA TAS IEA,IEA,NAS,IDA IMP IBA,IDA,IDA,IDA,TAS IEA,IDA ISS IEA,NAS IEA,IPI IMP IGI,IDA IMP IBA IEA,NAS,IDA IMP ISS,TAS NAS IEA,IDA IMP,IDA ISS IEA,IDA IBA TAS NAS IEA,IDA,IDA NAS IEA,IBA NAS IEA,IDA,IMP,IDA,IDA IMP,IDA,IDA NAS,NAS,IBA,IMP,IBA,IMP,IMP IEA…	CCDC136,RTN1,PEG10,ARPC4,CKAP5,STAU2,DNAJC9,MYCBP2,MFAP4,PLEC,PRRC2C,FLNA,SMARCB1,HMGB1,SAMM50,TFG,EIF2A,SMARCA4,DHX30,ANXA2,CLU,APOC3,GSN,UBTF,SSRP1,LSM14A,USP10,CNOT1,AGO1,SET,FMR1,EIF3M,EIF4G1,DDX6,TCP1,DDX3X,TLN1,G3BP1,FXR1,SNRPD1,LSM2,SNRPG,SF3B1,PRMT1,HNRNPU,ELAVL1,DHX9,FUS,SRSF10,DDX1,MRPS7,MRPS2,RPL23A,RPL11,RPS3,RPL5,RPS19,RPS5,RPLP0,RPS23,EIF1AX,RACK1,RPL13A,RPS14,EIF5B,RPL10,EIF2S2,SNU…
TRUE	0.00605277	1237	263	44	0.1673	0.0355699	GO:0009057	GO:BP	macromolecule catabolic process	17198	3219	IDA,ISS,IEA,IDA IEA,IMP,IEA,IC,IDA,IDA IEA,IDA ISS IBA TAS IEA,IDA IMP IBA,IDA IMP IEA,IDA,IDA IBA,IDA,IDA IMP IBA NAS,IDA IEA,IDA IMP IBA TAS NAS IEA,IDA IMP IBA,IMP IEA,ISS IBA IEA,IDA IMP IBA,TAS IEA,IDA IMP IBA,IDA,IDA IMP,IMP,IDA IMP IEA,IDA IMP,ISS IBA TAS IEA,IDA,IDA,IDA ISS TAS IEA,IEA,IBA NAS IEA,IDA TAS IEA,IEA,IMP ISS IEA,IDA,IDA,IDA,IMP,IBA IEA,IDA IMP	GIGYF2,MAP1A,MYCBP2,FBXW11,FLNA,SMARCC1,YBX3,TF,ANXA2,PUM1,CLU,KHSRP,DDX5,IGF2BP3,MOV10,CNOT1,AGO1,UPF1,IGF2BP1,LARP1,FMR1,IGF2BP2,PABPC4,FXR1,LSM2,HNRNPU,SSB,ELAVL1,DHX9,HNRNPA0,FUS,HNRNPAB,PABPC1,SLIRP,PSMA1,HNRNPD,LRPPRC,RPL11,RPL5,RPL23,RACK1,EIF3E,RPS27A,YBX1
TRUE	0.00697261	91	263	11	0.0418251	0.120879	GO:0045445	GO:BP	myoblast differentiation	17198	11216	IEA,NAS,NAS,NAS,NAS,NAS,NAS,IEA,ISS,ISS,NAS	PLEC,SMARCB1,SMARCC2,ARID1B,SMARCE1,SMARCC1,SMARCA4,PLG,DDX5,DDX17,ACTL6A
TRUE	0.00710417	134	263	13	0.0494297	0.0970149	GO:0045739	GO:BP	positive regulation of DNA repair	17198	11417	NAS,NAS,NAS,NAS,NAS,NAS,IDA,NAS,IDA,IMP,IDA,IDA ISO NAS IEA,IDA	SMARCB1,SMARCC2,ARID1B,SMARCE1,SMARCC1,DPF2,HMGB1,SMARCA4,PRMT1,DHX9,FUS,ACTL6A,RPS3
TRUE	0.00847395	1079	263	40	0.152091	0.0370714	GO:0080134	GO:BP	regulation of response to stress	17198	17581	ISS IEA,IDA,IEA,IEA,NAS,NAS,NAS,NAS,NAS,NAS,IDA ISS,IMP,NAS,IDA,IEA,IDA,IMP,IDA IEA,IEA,IEA,IMP,IC,IDA IBA TAS IEA,IEA,IEA,IMP,IDA,TAS,IDA ISS,IDA,IDA,IEA,IMP ISS,IDA,IDA ISO NAS IEA,IEA,IDA IMP,IDA,TAS,IMP IEA	NAPEPLD,GIGYF2,PRDX2,FLNA,SMARCB1,SMARCC2,ARID1B,SMARCE1,SMARCC1,DPF2,HMGB1,YBX3,SMARCA4,XRCC6,ANXA2,PUM1,CLU,PLG,HPX,C3,AHSG,USF1,F2,SERPINC1,LSM14A,DDX5,DNAJA1,EIF4G1,DDX3X,FXR1,PRMT1,HNRNPK,DHX9,FUS,ACTL6A,PSMA1,RPS3,RPS19,RACK1,RPL26
TRUE	0.0116786	4298	263	103	0.391635	0.0239646	GO:0048519	GO:BP	negative regulation of biological process	17198	12635	IMP ISS IEA,IDA,IDA,ISS IEA,IDA IMP IEA,IEA,ISS,TAS IEA,IEA,IEA,IMP IEA,IMP,IDA IMP NAS IEA,IEA,IDA IEA,IDA IBA,NAS IEA,IMP TAS,IDA IMP IGI,IMP IC IEA,IDA IMP TAS NAS,IMP IEA,IDA IEA,IDA ISS,IDA IMP ISS IBA TAS IEA,ISS IEA,IDA,IDA IMP ISS TAS IEA,IDA IMP IBA IC,IEA,IDA TAS IEA,IMP ISS IBA TAS IEA,ISS NAS IEA,IC,IDA,IDA TAS IEA,IDA IMP IGI IEA,IMP,IDA IMP,IDA ISS IBA,IDA IMP,IDA IMP IBA IEA,IDA IM…	SCAI,RTN1,PEG10,HOOK3,GIGYF2,FABP5,MAP1A,PRDX2,STAU2,MYCBP2,FBXW11,ATAD3A,FLNA,SMARCB1,SMARCC2,SMARCE1,SMARCC1,DPF2,HMGB1,YBX3,SMARCA4,XRCC6,ANXA2,NACA,PUM1,PURB,C5,CLU,APOC3,CP,PLG,GSN,AHSG,USF1,ALB,F2,KHSRP,LSM14A,DDX5,IGF2BP3,USP10,MOV10,CNOT1,AGO1,SET,SRSF2,UPF1,IGF2BP1,DNAJA1,STAU1,LARP1,FMR1,IGF2BP2,EIF4G1,EIF4G2,PABPC4,DDX6,DDX3X,DDX17,G3BP1,TSN,FXR1,LSM2,PRMT1,HNRNPA1,HNRNPU,SSB,PTBP1,HNR…
TRUE	0.0132064	5	263	4	0.0152091	0.8	GO:1905216	GO:BP	positive regulation of RNA binding	17198	24060	IDA,IPI,IPI,IPI	EIF4G1,EIF3C,EIF3D,EIF3E
TRUE	0.0132064	5	263	4	0.0152091	0.8	GO:0075525	GO:BP	viral translational termination-reinitiation	17198	17524	IDA,IDA,IDA,IDA	EIF3B,EIF3A,EIF3D,EIF3L
TRUE	0.0172536	11	263	5	0.0190114	0.454545	GO:0075522	GO:BP	IRES-dependent viral translational initiation	17198	17521	IDA,IDA IMP,IDA,IDA,IDA	SSB,PTBP1,EIF3B,EIF3A,EIF3D
TRUE	0.0192294	4169	263	100	0.380228	0.0239866	GO:0048523	GO:BP	negative regulation of cellular process	17198	12639	IMP ISS IEA,IDA,IDA,ISS IEA,IDA IMP IEA,IEA,ISS,TAS IEA,IEA,IEA,IMP IEA,IMP,IDA IMP NAS IEA,IEA,IDA IEA,IDA IBA,NAS IEA,IMP TAS,IDA IMP IGI,IMP IC IEA,IDA IMP TAS NAS,IMP IEA,IDA IEA,IDA ISS,IDA IMP ISS IBA TAS IEA,ISS IEA,IDA,IDA IMP ISS TAS IEA,IDA IBA IC,IEA,IDA TAS,IMP ISS IBA TAS IEA,NAS,IDA TAS,IDA IMP IEA,IMP,IDA IMP,IDA ISS IBA,IDA IMP,IDA IMP IBA IEA,IDA IMP IBA NAS IEA,IDA IMP IBA IEA,I…	SCAI,RTN1,PEG10,HOOK3,GIGYF2,FABP5,MAP1A,PRDX2,STAU2,MYCBP2,FBXW11,ATAD3A,FLNA,SMARCB1,SMARCC2,SMARCE1,SMARCC1,DPF2,HMGB1,YBX3,SMARCA4,XRCC6,ANXA2,NACA,PUM1,PURB,C5,CLU,APOC3,CP,PLG,GSN,AHSG,F2,KHSRP,LSM14A,DDX5,IGF2BP3,USP10,MOV10,CNOT1,AGO1,SET,SRSF2,UPF1,IGF2BP1,DNAJA1,STAU1,LARP1,FMR1,IGF2BP2,EIF4G1,EIF4G2,PABPC4,DDX6,DDX3X,DDX17,G3BP1,TSN,FXR1,LSM2,PRMT1,HNRNPA1,HNRNPU,SSB,PTBP1,HNRNPK,SRSF3…
TRUE	0.0263651	64	263	9	0.0342205	0.140625	GO:0000380	GO:BP	alternative mRNA splicing, via spliceosome	17198	112	IDA IMP IBA,IEA,IDA IEA,IMP IBA,IMP,IDA,IDA,IMP,IMP	DDX5,SRSF2,FMR1,DDX17,HNRNPA1,HNRNPU,PTBP1,HNRNPL,DHX9
TRUE	0.026449	126	263	12	0.0456274	0.0952381	GO:0035194	GO:BP	regulatory ncRNA-mediated post-transcriptional gene silencing	17198	8818	IDA TAS,IDA IMP IBA,IDA,IDA IBA,TAS,IDA IMP,IDA TAS,IDA,NAS,IDA,IMP IEA,IMP	PUM1,MOV10,CNOT1,AGO1,STAU1,FMR1,EIF4G1,DDX6,TSN,FXR1,ELAVL1,DHX9
TRUE	0.0352527	49	263	8	0.0304183	0.163265	GO:0000381	GO:BP	regulation of alternative mRNA splicing, via spliceosome	17198	113	IDA IMP,IEA,IDA IEA,IMP,IMP,IDA,IDA,IMP	DDX5,SRSF2,FMR1,DDX17,HNRNPA1,HNRNPU,PTBP1,HNRNPL
TRUE	0.0363614	2955	263	77	0.292776	0.0260575	GO:0051252	GO:BP	regulation of RNA metabolic process	17198	13417	IEA,IBA IEA,IDA,IMP ISS IEA,IEA,IDA,IBA,IDA IMP IGI IBA TAS NAS,IDA IBA NAS IEA,IBA NAS,IDA IBA TAS NAS IEA,IDA IBA NAS IEA,TAS NAS,IDA IMP IGI IBA,IC IEA,IEA,IDA IMP IGI IBA TAS NAS IEA,IDA IMP,ISO IEA,ISS,IEA,IDA ISS IBA TAS IEA,ISS IBA IEA,IMP,IDA IMP ISS IBA TAS IC IEA,IMP ISS IBA IC IEA,ISS IBA,IDA IMP IBA IEA,IDA IMP,TAS,IDA IBA,IDA,IDA IMP IBA NAS,IMP IEA,IDA IBA,IDA,IEA,IDA IMP TAS IEA,ID…	SCAI,EBF2,GIGYF2,FBXW11,ZNF512,FLNA,SLTM,SMARCB1,SMARCC2,ARID1B,SMARCE1,SMARCC1,DPF2,HMGB1,YBX3,TF,SMARCA4,XRCC6,ANXA2,NACA,CCDC124,PUM1,PURB,CLU,USF1,USF2,UBTF,KHSRP,DDX5,ELAVL2,IGF2BP3,MOV10,CNOT1,AGO1,FUBP3,SET,SRSF2,UPF1,IGF2BP1,LARP1,FMR1,IGF2BP2,PABPC4,DDX3X,DDX17,FXR1,SF3B1,HNRNPA1,HNRNPU,PTBP1,HNRNPK,SRSF3,ELAVL1,HNRNPL,ILF2,DHX9,HNRNPA0,EWSR1,FUS,ILF3,HNRNPAB,PCBP1,ACTL6A,RALY,SRSF10,PAB…
TRUE	0.0366966	22	263	6	0.0228137	0.272727	GO:0000027	GO:BP	ribosomal large subunit assembly	17198	12	IMP,IBA,IMP,IMP IBA IEA,IBA,IBA IEA	DHX30,RPL23A,RPL11,RPL5,RPLP0,RPL10
TRUE	0.0419217	87	263	10	0.0380228	0.114943	GO:0006959	GO:BP	humoral immune response	17198	2579	IBA,IGI IBA IEA,IEA,TAS IEA,IEA,IMP IBA IEA,IDA,IDA IEA,IDA,IDA	TF,C4A,C5,CLU,HPX,C3,F2,FAU,RPL30,RPS19

## Sheet: GOBP_IP-MS_D0-unique
significant	p_value	term_size	query_size	intersection_size	precision	recall	term_id	source	term_name	effective_domain_size	source_order	evidence_codes	intersection
TRUE	1.16675e-78	617	179	95	0.530726	0.153971	GO:0006412	GO:BP	translation	14636	2162	IDA IMP,IBA,IDA IMP IEA,TAS,IEA,IMP IEA,IDA,IDA IEA,IMP NAS,IDA ISS IBA IEA,IBA NAS IC IEA,IDA IPI IMP IBA TAS NAS IEA,IDA IBA IEA,TAS,IDA IMP IEA,IDA,IBA,IDA IEA,ISS IEA,IDA IMP,NAS IC IEA,IBA IEA,NAS,ISS NAS IEA,NAS IEA,IBA NAS IEA,NAS,ISS NAS IEA,ISS NAS IEA,NAS IEA,IMP NAS IEA,IBA NAS IEA,NAS,NAS,NAS IEA,NAS IC IEA,NAS,IBA NAS IEA,NAS IEA,TAS NAS IC IEA,IDA IBA TAS NAS IC IEA,IMP NAS,IDA TAS …	GIGYF2,MSI1,EIF2A,NACA,PUM1,LSM14A,USP10,CNOT1,UPF1,FMR1,EIF3M,EIF4G1,EIF4G2,PABPC4,DDX3X,PRMT1,SSB,ELAVL1,ILF3,HNRNPD,RPS20,LRPPRC,DDX1,MRPS15,MRPS35,MRPS5,DAP3,MRPS2,MRPS16,MRPS9,MRPS27,MRPL13,MRPS31,MRPS25,MRPL43,FAU,MRPS22,MRPL2,MRPL49,RPL35,RPL11,MRPS28,RPL5,RPL23,RPL37A,RPL31,RPS9,RPL29,RPL19,RPL21,RPS3A,RPL15,RPS26,RPS2,MRPL15,RPL9,RPLP2,RPLP0,RPS23,EIF1AX,EIF1AY,MRPL18,RPS10,RACK1,RPL26L1…
TRUE	2.22524e-55	158	179	51	0.284916	0.322785	GO:0002181	GO:BP	cytoplasmic translation	14636	727	ISS,IBA NAS IEA,TAS,IDA,NAS IC,NAS IC,NAS IC,IDA NAS IC,NAS IC,NAS IC,NAS IC,IDA IBA NAS IC,NAS IC,IBA NAS IC,IDA NAS IC,NAS IC,NAS IC,IBA NAS IC,IDA NAS IC,NAS IC,IBA NAS IC IEA,NAS IEA,IBA NAS IC,IDA NAS IC,NAS IC,NAS,IBA,NAS IC,IC,IDA NAS IC,IDA IBA NAS IC,IMP NAS IC,IDA IC,IC,IC,NAS IC,NAS IC,NAS IC,IMP IBA IEA,NAS IC,NAS IC,NAS IEA,NAS IEA,IDA IBA NAS IEA,NAS IEA,NAS IEA,IDA NAS IC,NAS IC,NA…	FMR1,EIF3M,EIF4G1,HNRNPD,RPS20,FAU,RPL35,RPL11,RPL5,RPL23,RPL37A,RPL31,RPS9,RPL29,RPL19,RPL21,RPS3A,RPL15,RPS26,RPS2,RPL9,RPLP2,RPLP0,RPS23,RPS10,RACK1,RPL26L1,RPS13,RPL3,RPL13A,RPL8,RPS14,RPL36A,RPS4X,RPL10,RPL12,RPL14,RPL27,EIF2S2,RPL7A,RPS15A,EIF3J,EIF3K,EIF3A,EIF3C,EIF3E,RPL32,RPL27A,EIF3L,RPS27A,YBX1
TRUE	3.59657e-38	4935	179	149	0.832402	0.0301925	GO:0010467	GO:BP	gene expression	14636	4144	IDA IMP,IMP IEA,IMP ISS IEA,IBA,IEA,IDA NAS IEA,IBA,IDA IMP IGI IBA TAS NAS IEA,IDA IBA NAS IEA,IBA NAS,IDA IBA TAS NAS IEA,IDA IBA NAS IEA,TAS NAS,IDA IMP IGI IBA,IDA IBA IEA,IDA IMP IEA,IDA IMP,ISS TAS,IDA IMP ISS IBA TAS IEA,IDA,IDA IMP ISS,IEA,IMP ISS IEA,IMP ISS IBA IC IEA,IDA IMP ISS IBA IEA,IBA,IDA IMP IBA TAS IEA,IMP IEA,IDA IMP ISS IBA IC IEA,TAS,IDA,IDA IMP IBA IEA,IDA IMP IBA NAS IEA,I…	GIGYF2,MYCBP2,FBXW11,MSI1,PLEC,FLNA,SLTM,SMARCB1,SMARCC2,ARID1B,SMARCE1,SMARCC1,DPF2,HMGB1,F13A1,EIF2A,XRCC6,NACA,PUM1,C5,CLU,HPX,GSN,USF2,UBTF,RRP12,KHSRP,LSM14A,DDX5,ELAVL2,USP10,MOV10,CNOT1,FUBP3,SRSF2,UPF1,HNRNPH2,HNRNPUL1,STAU1,DDX39A,FMR1,EIF3M,EIF4G1,EIF4G2,PABPC4,DDX3X,G3BP1,LSM2,SF3B1,PRMT1,HNRNPA1,SSB,HNRNPH1,PTBP1,SRSF3,ELAVL1,HNRNPL,HNRNPH3,HNRNPA0,EWSR1,FUS,ILF3,HNRNPAB,FBL,HNRNPDL,A…
TRUE	2.95613e-34	5275	179	149	0.832402	0.0282464	GO:0009059	GO:BP	macromolecule biosynthetic process	14636	3221	IDA IMP,IMP IEA,IMP ISS IEA,IBA,IEA,IDA NAS IEA,IBA,IDA IMP IGI IBA TAS NAS IEA,IDA IBA NAS IEA,IBA NAS,IDA IBA TAS NAS IEA,IDA IBA NAS IEA,TAS NAS,IDA IMP IGI IBA,IDA IBA IEA,IDA IMP IEA,IDA IMP IEA,ISS TAS,IDA IMP ISS IBA TAS IEA,IDA,IDA IMP ISS,IEA,IMP ISS IEA,IMP ISS IBA IC IEA,IDA IMP ISS IBA IEA,IBA,IDA IMP IBA TAS IEA,IMP IEA,IDA IMP ISS IBA IC IEA,TAS,IDA TAS,IDA IMP IBA IEA,IDA IMP IBA N…	GIGYF2,MYCBP2,FBXW11,MSI1,PLEC,FLNA,SLTM,SMARCB1,SMARCC2,ARID1B,SMARCE1,SMARCC1,DPF2,HMGB1,F13A1,EIF2A,XRCC6,NACA,PUM1,C5,CLU,HPX,GSN,USF2,UBTF,RRP12,KHSRP,LSM14A,DDX5,ELAVL2,USP10,MOV10,CNOT1,FUBP3,SRSF2,UPF1,HNRNPH2,HNRNPUL1,STAU1,DDX39A,FMR1,EIF3M,EIF4G1,EIF4G2,PABPC4,DDX3X,G3BP1,LSM2,SF3B1,PRMT1,HNRNPA1,SSB,HNRNPH1,PTBP1,SRSF3,ELAVL1,HNRNPL,HNRNPH3,HNRNPA0,EWSR1,FUS,ILF3,HNRNPAB,FBL,HNRNPDL,A…
TRUE	2.93305e-28	6036	179	151	0.843575	0.0250166	GO:0009058	GO:BP	biosynthetic process	14636	3220	IDA IMP,IEA,IMP IEA,IMP ISS IEA,IBA,IEA,IDA NAS IEA,IBA,IDA IMP IGI IBA TAS NAS IEA,IDA IBA NAS IEA,IBA NAS,IDA IBA TAS NAS IEA,IDA IBA NAS IEA,TAS NAS,IDA IMP IGI IBA,IDA IBA IEA,IDA IMP IEA,IDA IMP IEA,ISS TAS,IDA IMP ISS IBA TAS IEA,IDA,IDA IMP ISS,IEA,IMP ISS IEA,IMP ISS IBA IC IEA,IDA IMP ISS IBA IEA,IBA,IDA IMP IBA TAS IEA,IMP IEA,IDA IMP ISS IBA IC IEA,TAS,IDA TAS,IDA IMP IBA IEA,IDA IMP I…	GIGYF2,FABP5,MYCBP2,FBXW11,MSI1,PLEC,FLNA,SLTM,SMARCB1,SMARCC2,ARID1B,SMARCE1,SMARCC1,DPF2,HMGB1,F13A1,EIF2A,XRCC6,NACA,PUM1,C5,CLU,HPX,GSN,USF2,UBTF,RRP12,KHSRP,LSM14A,DDX5,ELAVL2,USP10,MOV10,CNOT1,FUBP3,SRSF2,UPF1,HNRNPH2,HNRNPUL1,STAU1,DDX39A,FMR1,EIF3M,EIF4G1,EIF4G2,PABPC4,DDX3X,G3BP1,LSM2,SF3B1,PRMT1,HNRNPA1,SSB,HNRNPH1,PTBP1,SRSF3,ELAVL1,HNRNPL,HNRNPH3,HNRNPA0,EWSR1,FUS,ILF3,HNRNPAB,FBL,HNR…
TRUE	2.00204e-20	7027	179	152	0.849162	0.0216309	GO:0043170	GO:BP	macromolecule metabolic process	14636	10470	TAS,IDA IMP,IDA IMP IEA,IDA IMP ISS NAS IEA,IBA,IEA,IDA IMP NAS IEA,IBA,IDA IMP IGI IBA TAS NAS IEA,IDA IBA NAS IEA,IBA NAS,IDA IBA TAS NAS IEA,IDA IBA NAS IEA,TAS NAS,IDA IMP IGI ISS IBA IEA,IDA IBA IEA,IDA IMP IEA,IDA IMP IBA TAS NAS IEA,ISS TAS,IDA IMP ISS IBA TAS IEA,IDA,IDA IMP ISS IBA TAS IEA,IEA,IMP ISS IEA,IMP ISS IBA IC IEA,IDA IMP ISS IBA IEA,IBA,IEA,IDA IMP IBA TAS IEA,IMP IEA,IDA IMP …	KPNA1,GIGYF2,MYCBP2,FBXW11,MSI1,PLEC,FLNA,SLTM,SMARCB1,SMARCC2,ARID1B,SMARCE1,SMARCC1,DPF2,HMGB1,F13A1,EIF2A,XRCC6,NACA,PUM1,C5,CLU,HPX,GSN,USF2,UBTF,RRP12,SSRP1,KHSRP,LSM14A,DDX5,ELAVL2,USP10,MOV10,CNOT1,FUBP3,SRSF2,UPF1,HNRNPH2,HNRNPUL1,STAU1,DDX39A,FMR1,EIF3M,EIF4G1,EIF4G2,PABPC4,DDX3X,G3BP1,LSM2,SF3B1,PRMT1,HNRNPA1,SSB,HNRNPH1,PTBP1,SRSF3,ELAVL1,HNRNPL,HNRNPH3,HNRNPA0,EWSR1,FUS,ILF3,HNRNPAB,F…
TRUE	1.15091e-19	3608	179	108	0.603352	0.0299335	GO:0019538	GO:BP	protein metabolic process	14636	5841	IDA IMP,IDA IMP IEA,IDA IMP ISS NAS IEA,IBA,IMP NAS,IEA,IDA IBA IEA,IDA IMP IEA,IDA,TAS,IEA,IDA IMP ISS IBA TAS IEA,IEA,IMP ISS IEA,IEA,IMP IEA,IDA IMP IBA TAS IEA,IDA IEA,IMP NAS,IDA ISS IBA IEA,IBA NAS IC IEA,IDA IPI IMP IBA TAS NAS IEA,IDA IBA IEA,TAS,IDA IMP IEA,IDA IMP ISS TAS IEA,IBA,IDA IEA,EXP IDA,IDA ISS IEA,IBA NAS IEA,IDA IMP,NAS IC IEA,IBA IEA,NAS,ISS NAS IEA,NAS IEA,IBA NAS IEA,NAS,I…	GIGYF2,MYCBP2,FBXW11,MSI1,FLNA,SMARCC1,F13A1,EIF2A,XRCC6,NACA,PUM1,CLU,HPX,GSN,KHSRP,LSM14A,USP10,CNOT1,UPF1,FMR1,EIF3M,EIF4G1,EIF4G2,PABPC4,DDX3X,PRMT1,SSB,ELAVL1,FUS,ILF3,PSMA1,HNRNPD,RPS20,LRPPRC,DDX1,MRPS15,MRPS35,MRPS5,DAP3,MRPS2,MRPS16,MRPS9,MRPS27,MRPL13,MRPS31,MRPS25,MRPL43,FAU,MRPS22,MRPL2,MRPL49,RPL35,RPL11,MRPS28,RPL5,RPL23,RPL37A,RPL31,RPS9,RPL29,RPL19,RPL21,RPS3A,RPL15,RPS26,RPS2,MRP…
TRUE	2.8606e-17	332	179	34	0.189944	0.10241	GO:0006417	GO:BP	regulation of translation	14636	2166	IDA IMP,IBA,IMP IEA,IEA,IMP IEA,IDA IEA,IMP NAS,IDA ISS IBA IEA,IDA IMP TAS NAS IEA,IDA IEA,IDA IMP IEA,IDA,IBA,IDA IEA,ISS IEA,IDA IMP,IBA IEA,NAS,IMP IEA,IBA,IDA,IEA,ISS IEA,IDA IMP IBA IEA,IEA,IMP,IMP,IMP IEA,IEA,IPI,IPI ISS NAS,IDA,TAS,IDA ISS	GIGYF2,MSI1,EIF2A,PUM1,LSM14A,CNOT1,UPF1,FMR1,EIF4G1,EIF4G2,DDX3X,PRMT1,SSB,ELAVL1,ILF3,HNRNPD,LRPPRC,DDX1,MRPS27,MRPL13,RPL5,RPS9,RACK1,RPL13A,RPS14,RPS4X,EEF2,RPL10,EIF3K,EIF3C,EIF3E,ABCF1,EIF4H,YBX1
TRUE	4.93744e-17	502	179	40	0.223464	0.0796813	GO:0010608	GO:BP	post-transcriptional regulation of gene expression	14636	4238	IDA IMP,IBA,IMP IEA,IDA IMP ISS IBA TAS IEA,IDA IMP,IMP IEA,IDA IMP IBA,IDA IMP IBA NAS IEA,IDA IMP TAS NAS,TAS,IDA IMP ISS IBA IEA,IDA IMP TAS NAS IEA,IDA IEA,IEA,IDA IMP IEA,IDA,IBA,IDA IMP IEA,ISS IBA TAS IEA,IDA,ISS IEA,IDA IMP IEA,IBA IEA,NAS,IMP IEA,IBA,IDA,IEA,ISS IEA,IDA IMP IBA IEA,IEA,IMP,IMP,IMP IEA,IEA,IPI,IPI ISS NAS,IDA,TAS,IDA IMP ISS	GIGYF2,MSI1,EIF2A,PUM1,KHSRP,LSM14A,MOV10,CNOT1,UPF1,STAU1,FMR1,EIF4G1,EIF4G2,PABPC4,DDX3X,PRMT1,SSB,ELAVL1,HNRNPA0,FUS,ILF3,HNRNPD,LRPPRC,DDX1,MRPS27,MRPL13,RPL5,RPS9,RACK1,RPL13A,RPS14,RPS4X,EEF2,RPL10,EIF3K,EIF3C,EIF3E,ABCF1,EIF4H,YBX1
TRUE	8.13559e-16	481	179	38	0.212291	0.0790021	GO:0022613	GO:BP	ribonucleoprotein complex biogenesis	14636	6587	IMP,IBA,NAS IEA,IMP IEA,IDA,IBA NAS IEA,IDA IBA TAS IEA,IDA NAS,NAS IEA,IMP,IBA IEA,IMP,IMP IBA IEA,IDA IBA,IDA,IBA IEA,IDA,IDA,IBA,IDA,IDA,IDA ISS IBA,IDA,IBA IEA,IDA IMP IBA IEA,IMP IBA,IMP,IBA IEA,IDA IBA IEA,IBA IEA,IDA,NAS IEA,NAS IEA,IDA IBA NAS IEA,NAS IEA,NAS IEA,IBA IEA,NAS IEA	EIF2A,RRP12,EIF3M,DDX3X,LSM2,SF3B1,FBL,SRSF10,DDX1,MRPS2,RPL35,RPL11,RPL5,RPS9,RPS3A,RPLP0,RPS23,EIF1AX,RPL26L1,RPS13,RPL13A,RPS14,RPS4X,RPL10,RIOK2,RPL14,RPL27,EIF2S2,SNU13,RPL7A,RPS15A,EIF3J,EIF3K,EIF3A,EIF3C,EIF3E,TSR1,EIF3L
TRUE	1.52685e-15	7679	179	152	0.849162	0.0197942	GO:0044238	GO:BP	primary metabolic process	14636	10839	IDA IBA TAS IEA,TAS,IDA IMP,TAS IEA,IDA IMP IEA,IDA IMP ISS NAS IEA,IBA,IDA IMP NAS IEA,IBA,IDA IMP IGI IBA TAS NAS IEA,IDA IBA NAS IEA,IBA NAS,IDA IBA TAS NAS IEA,IDA IBA NAS IEA,TAS NAS,IDA IMP IGI ISS IBA IEA,IDA IBA IEA,IDA IMP IEA,IDA IMP IBA TAS NAS IEA,ISS TAS,IDA IMP ISS IBA TAS IEA,IDA IMP ISS IBA TAS NAS IEA,IEA,IMP ISS IEA,IMP ISS IBA IC IEA,IDA IMP ISS IBA IEA,IBA,IEA,TAS IEA,IDA IMP …	NAPEPLD,KPNA1,GIGYF2,FABP5,MYCBP2,FBXW11,MSI1,FLNA,SLTM,SMARCB1,SMARCC2,ARID1B,SMARCE1,SMARCC1,DPF2,HMGB1,F13A1,EIF2A,XRCC6,NACA,PUM1,CLU,HPX,GSN,USF2,UBTF,RRP12,SSRP1,HDLBP,KHSRP,LSM14A,DDX5,ELAVL2,USP10,MOV10,CNOT1,FUBP3,SRSF2,UPF1,HNRNPH2,HNRNPUL1,DDX39A,FMR1,EIF3M,EIF4G1,EIF4G2,PABPC4,DDX3X,LSM2,SF3B1,PRMT1,HNRNPA1,SSB,HNRNPH1,PTBP1,SRSF3,ELAVL1,HNRNPL,HNRNPH3,HNRNPA0,EWSR1,FUS,ILF3,HNRNPAB,F…
TRUE	6.45766e-15	125	179	22	0.122905	0.176	GO:0032543	GO:BP	mitochondrial translation	14636	7580	IBA IEA,ISS NAS,NAS IEA,NAS,NAS,ISS NAS,ISS NAS,NAS,IMP NAS,NAS,NAS,NAS,NAS IEA,NAS,IBA NAS,NAS,IMP NAS,NAS,NAS,NAS,NAS,NAS	LRPPRC,MRPS15,MRPS35,MRPS5,DAP3,MRPS2,MRPS16,MRPS9,MRPS27,MRPL13,MRPS31,MRPS25,MRPL43,MRPS22,MRPL2,MRPL49,MRPS28,MRPL15,MRPL18,MRPL39,GADD45GIP1,MRPS10
TRUE	7.66065e-15	110	179	21	0.117318	0.190909	GO:0006413	GO:BP	translational initiation	14636	2163	IDA,IDA IEA,ISS,IBA NAS IC IEA,IDA IMP IBA TAS NAS IEA,IDA IBA IEA,IMP,NAS,TAS,IDA IBA TAS IEA,IBA IEA,IDA,IDA IMP IBA IEA,NAS IC IEA,IDA NAS IC IEA,IDA IBA NAS IC IEA,IDA IBA NAS IC IEA,IDA ISS IBA NAS IC IEA,IMP,IDA IBA NAS IC IEA,TAS IEA	GIGYF2,EIF2A,FMR1,EIF3M,EIF4G1,EIF4G2,DDX3X,DDX1,RPS3A,EIF1AX,EIF1AY,RPL13A,EIF2S2,EIF3J,EIF3K,EIF3A,EIF3C,EIF3E,ABCF1,EIF3L,EIF4H
TRUE	1.5819e-14	8461	179	158	0.882682	0.0186739	GO:0008152	GO:BP	metabolic process	14636	3111	IDA IBA TAS IEA,TAS,IDA IMP,ISS TAS IEA,IDA IBA TAS IEA,IDA IMP IEA,IDA IMP ISS NAS IEA,IDA,IBA,IEA,IDA IMP NAS IEA,IBA,IDA IMP IGI IBA TAS NAS IEA,IDA IBA NAS IEA,IBA NAS,IDA IBA TAS NAS IEA,IDA IBA NAS IEA,TAS NAS,IDA IMP IGI ISS IBA IEA,IDA IBA IEA,IDA IMP IEA,IDA IMP IBA TAS NAS IEA,ISS TAS,IDA IMP ISS IBA TAS IEA,IDA,IDA IMP ISS IBA TAS NAS IEA,IBA IEA,IMP ISS IEA,IMP ISS IBA IC IEA,IDA IMP …	NAPEPLD,KPNA1,GIGYF2,FABP5,PRDX2,MYCBP2,FBXW11,MFAP4,MSI1,PLEC,FLNA,SLTM,SMARCB1,SMARCC2,ARID1B,SMARCE1,SMARCC1,DPF2,HMGB1,F13A1,EIF2A,XRCC6,NACA,PUM1,C5,CLU,HPX,GSN,USF2,UBTF,RRP12,SSRP1,HDLBP,KHSRP,LSM14A,DDX5,ELAVL2,USP10,MOV10,CNOT1,FUBP3,SRSF2,UPF1,HNRNPH2,HNRNPUL1,STAU1,DDX39A,FMR1,EIF3M,EIF4G1,EIF4G2,PABPC4,DDX3X,G3BP1,LSM2,SF3B1,PRMT1,HNRNPA1,SSB,HNRNPH1,PTBP1,SRSF3,ELAVL1,HNRNPL,HNRNPH3,…
TRUE	2.41723e-12	163	179	22	0.122905	0.134969	GO:0140053	GO:BP	mitochondrial gene expression	14636	19392	IBA IEA,ISS NAS,NAS IEA,NAS,NAS,ISS NAS,ISS NAS,NAS,IMP NAS,NAS,NAS,NAS,NAS IEA,NAS,IBA NAS,NAS,IMP NAS,NAS,NAS,NAS,NAS,NAS	LRPPRC,MRPS15,MRPS35,MRPS5,DAP3,MRPS2,MRPS16,MRPS9,MRPS27,MRPL13,MRPS31,MRPS25,MRPL43,MRPS22,MRPL2,MRPL49,MRPS28,MRPL15,MRPL18,MRPL39,GADD45GIP1,MRPS10
TRUE	1.03593e-11	1070	179	49	0.273743	0.0457944	GO:0006396	GO:BP	RNA processing	14636	2149	IBA,IMP IBA,IBA,TAS IEA,IDA IMP IBA IC IEA,IBA TAS IEA,IEA,IBA,TAS,IGI IBA IEA,IDA IEA,TAS,IDA IBA NAS IC IEA,IDA IBA NAS IC IEA,ISS IEA,IDA IMP IBA IC IEA,IMP IGI IBA TAS IEA,IDA IBA TAS IC IEA,IDA IBA TAS IEA,IDA IMP IBA IEA,IMP IBA TAS IEA,IBA TAS NAS IEA,TAS,IDA IEA,IDA,IDA IBA TAS IEA,NAS,IC IEA,IDA IBA NAS IEA,TAS,IEA,IDA IMP TAS IEA,IMP NAS IEA,IBA IEA,IMP,IMP,IEA,IDA,IEA,IDA IEA,ISS,IDA I…	SLTM,PUM1,RRP12,KHSRP,DDX5,SRSF2,UPF1,HNRNPH2,HNRNPUL1,DDX39A,FMR1,PABPC4,LSM2,SF3B1,PRMT1,HNRNPA1,SSB,HNRNPH1,PTBP1,SRSF3,HNRNPL,HNRNPH3,HNRNPA0,FUS,ILF3,FBL,HNRNPDL,RALY,SRSF10,HNRNPD,RPS20,RBM39,DDX1,RPL35,RPL11,RPL5,RPL23,RPS26,RACK1,RPS13,RPS14,RIOK2,RPL14,RPL27,SNU13,RPL7A,TSR1,LARP7,YBX1
TRUE	2.10309e-10	302	179	26	0.145251	0.0860927	GO:0042254	GO:BP	ribosome biogenesis	14636	9967	IMP,IBA,IMP IEA,IDA IBA TAS IEA,IEA,IMP,IBA IEA,IMP,IMP IBA IEA,IDA IBA,IDA,IBA IEA,IDA,IDA,IBA,IDA,IDA ISS IBA,IDA,IBA IEA,IDA IMP IBA IEA,IMP IBA,IMP,IDA IBA IEA,IBA IEA,IDA,IBA IEA	EIF2A,RRP12,DDX3X,FBL,DDX1,MRPS2,RPL35,RPL11,RPL5,RPS9,RPS3A,RPLP0,RPS23,EIF1AX,RPL26L1,RPS13,RPS14,RPS4X,RPL10,RIOK2,RPL14,RPL27,SNU13,RPL7A,RPS15A,TSR1
TRUE	4.65649e-10	11773	179	177	0.988827	0.0150344	GO:0009987	GO:BP	cellular process	14636	3796	IEA,ISS IBA IEA,IMP,IDA ISS IBA TAS IEA,IDA ISS IEA,TAS,IDA IMP IBA TAS IEA,IDA ISS IBA TAS IEA,TAS IEA,IDA IMP IBA IEA,IDA IMP IBA TAS IEA,ISS TAS IEA,IDA IMP IBA TAS IEA,IBA IEA,IDA,IDA IMP ISS IBA IEA,IDA IMP ISS IBA NAS IEA,IDA IBA IEA,IDA IMP IBA,IBA IEA,IDA IBA IEA,IMP IBA IEA,IDA IMP IGI HMP NAS IC IEA,IBA IEA,IEA,IDA IMP IGI HDA IBA TAS NAS IEA,IDA HDA IBA NAS IEA,IBA NAS IEA,IDA HDA IBA …	RCBTB2,CCDC136,JPT2,NAPEPLD,PEG10,PDAP1,SLC39A7,KPNA1,SYNM,GIGYF2,CKAP5,FABP5,PRDX2,STAU2,DNAJC9,MYCBP2,FBXW11,MFAP4,ATAD3A,MSI1,PLEC,PRRC2C,FLNA,SLTM,ELAVL3,SMARCB1,SMARCC2,ARID1B,SMARCE1,SMARCC1,DPF2,CHCHD3,MTX2,HMGB1,F13A1,SAMM50,TFG,EIF2A,XRCC6,NACA,PUM1,C5,CLU,HPX,GSN,USF2,UBTF,RRP12,SSRP1,HDLBP,KHSRP,LSM14A,DDX5,ELAVL2,USP10,MOV10,CNOT1,FUBP3,PRRC2A,SRSF2,UPF1,HNRNPH2,HNRNPUL1,STAU1,DDX39A,…
TRUE	5.50128e-10	260	179	24	0.134078	0.0923077	GO:1903311	GO:BP	regulation of mRNA metabolic process	14636	22565	IDA,IBA,IDA ISS IBA TAS IEA,IDA IMP,IDA IMP,IDA,IDA IMP IBA NAS,IEA,IDA IMP TAS IEA,IDA ISS IBA IEA,IEA,IMP,IDA,IDA,IDA IMP IEA,IMP,ISS IBA TAS IEA,IDA,IDA,IDA IEA,IDA IEA,IDA IMP,IMP,IDA IMP	GIGYF2,SLTM,PUM1,KHSRP,DDX5,MOV10,CNOT1,SRSF2,UPF1,FMR1,PABPC4,HNRNPA1,PTBP1,SRSF3,ELAVL1,HNRNPL,HNRNPA0,FUS,HNRNPAB,SRSF10,HNRNPD,RBM39,LARP7,YBX1
TRUE	7.94547e-09	702	179	36	0.201117	0.0512821	GO:0016071	GO:BP	mRNA metabolic process	14636	5073	IDA,IEA,IBA,IDA ISS IBA TAS IEA,IDA IMP TAS IEA,IDA IMP IBA IC IEA,IDA,IDA IMP IBA NAS,IBA TAS IEA,IDA IMP IBA TAS NAS IEA,IGI IBA IEA,IDA ISS IBA IEA,IEA,IDA IBA NAS IC IEA,IDA IBA NAS IC IEA,IMP IBA IC IEA,IMP TAS,IC IEA,IDA TAS IEA,IDA IBA IEA,IDA IMP IEA,IMP IEA,NAS IEA,ISS IBA TAS IEA,IDA,IDA,IDA,IC IEA,IDA IBA NAS IEA,IDA IEA,IDA IMP IEA,NAS IEA,IDA IBA NAS IEA,IMP,IMP IEA,IDA IMP IEA	GIGYF2,FLNA,SLTM,PUM1,KHSRP,DDX5,MOV10,CNOT1,SRSF2,UPF1,DDX39A,FMR1,PABPC4,LSM2,SF3B1,HNRNPA1,SSB,HNRNPH1,PTBP1,SRSF3,ELAVL1,HNRNPL,HNRNPH3,HNRNPA0,FUS,ILF3,HNRNPAB,RALY,SRSF10,HNRNPD,RBM39,DDX1,SNU13,EIF3E,LARP7,YBX1
TRUE	1.77394e-08	12028	179	177	0.988827	0.0147157	GO:0008150	GO:BP	biological_process	14636	3110	IEA,ISS IBA IEA,IDA IMP,IDA ISS IBA TAS IEA,IDA ISS IEA,TAS,IDA IMP IBA TAS IEA,IDA ISS IBA TAS IEA,IBA TAS IEA,IDA IMP IBA IEA,IDA IMP ISS IBA TAS IEA,IMP ISS IBA TAS IEA,IDA IMP IBA TAS NAS IEA,IBA IEA,IDA,IDA IMP ISS IBA IEA,IDA IMP ISS IBA NAS IEA,IDA IBA IEA,IDA IMP IBA,IBA TAS IEA,IDA IBA IEA,IMP IBA IEA,IDA IMP IGI HMP ISS NAS IC IEA,IBA IEA,IEA,IDA IMP IGI HDA IBA TAS NAS IEA,IDA HDA IBA …	RCBTB2,CCDC136,JPT2,NAPEPLD,PEG10,PDAP1,SLC39A7,KPNA1,SYNM,GIGYF2,CKAP5,FABP5,PRDX2,STAU2,DNAJC9,MYCBP2,FBXW11,MFAP4,ATAD3A,MSI1,PLEC,PRRC2C,FLNA,SLTM,ELAVL3,SMARCB1,SMARCC2,ARID1B,SMARCE1,SMARCC1,DPF2,CHCHD3,MTX2,HMGB1,F13A1,SAMM50,TFG,EIF2A,XRCC6,NACA,PUM1,C5,CLU,HPX,GSN,USF2,UBTF,RRP12,SSRP1,HDLBP,KHSRP,LSM14A,DDX5,ELAVL2,USP10,MOV10,CNOT1,FUBP3,PRRC2A,SRSF2,UPF1,HNRNPH2,HNRNPUL1,STAU1,DDX39A,…
TRUE	5.01995e-08	118	179	16	0.0893855	0.135593	GO:0045727	GO:BP	positive regulation of translation	14636	11407	IDA IBA IEA,IMP,IEA,IDA IMP,IDA,IBA,IDA IEA,IDA IMP,IMP,IDA,IMP,IMP,IPI,IPI,IDA,IDA	FMR1,EIF4G1,EIF4G2,DDX3X,PRMT1,SSB,ELAVL1,HNRNPD,MRPS27,RPL5,RPS4X,EEF2,EIF3C,EIF3E,ABCF1,YBX1
TRUE	1.2798e-07	15	179	8	0.0446927	0.533333	GO:0001732	GO:BP	formation of cytoplasmic translation initiation complex	14636	409	NAS IEA,IEA,NAS IEA,NAS IEA,IDA IBA NAS IEA,NAS IEA,NAS IEA,NAS IEA	EIF3M,EIF2S2,EIF3J,EIF3K,EIF3A,EIF3C,EIF3E,EIF3L
TRUE	5.31e-07	3625	179	86	0.480447	0.0237241	GO:0010468	GO:BP	regulation of gene expression	14636	4145	IDA IMP,IMP IEA,IMP ISS IEA,IBA,IDA,IBA,IDA IMP IGI IBA TAS NAS,IDA IBA NAS IEA,IBA NAS,IDA IBA TAS NAS IEA,IDA IBA NAS IEA,TAS NAS,IDA IMP IGI IBA,IMP IEA,IDA IMP,ISS,IDA IMP ISS IBA TAS IEA,IDA,IDA IMP ISS,IEA,IMP ISS IEA,IMP ISS IBA IC IEA,ISS IBA,IDA IMP IBA IEA,IMP IEA,IDA IMP,TAS,IDA IMP IBA IEA,IDA IMP IBA NAS IEA,IDA IBA,IEA,IDA IMP IBA TAS NAS IEA,IBA,TAS,IDA IMP ISS IBA IEA,IDA IMP TAS …	GIGYF2,MYCBP2,FBXW11,MSI1,FLNA,SLTM,SMARCB1,SMARCC2,ARID1B,SMARCE1,SMARCC1,DPF2,HMGB1,EIF2A,XRCC6,NACA,PUM1,C5,CLU,HPX,GSN,USF2,UBTF,KHSRP,LSM14A,DDX5,ELAVL2,MOV10,CNOT1,FUBP3,SRSF2,UPF1,HNRNPH2,STAU1,FMR1,EIF4G1,EIF4G2,PABPC4,DDX3X,G3BP1,LSM2,SF3B1,PRMT1,HNRNPA1,SSB,HNRNPH1,PTBP1,SRSF3,ELAVL1,HNRNPL,HNRNPH3,HNRNPA0,EWSR1,FUS,ILF3,HNRNPAB,HNRNPDL,ACTL6A,RALY,SRSF10,HNRNPD,LRPPRC,RBM39,DDX1,MRPS27…
TRUE	5.38461e-07	458	179	27	0.150838	0.058952	GO:0008380	GO:BP	RNA splicing	14636	3172	TAS IEA,IDA IMP IBA IC IEA,IBA TAS IEA,IEA,IBA,IGI IBA IEA,IDA IEA,IDA IBA NAS IC IEA,IDA IBA NAS IC IEA,ISS IEA,IDA IMP IBA IC IEA,IDA IBA IC IEA,IDA IBA TAS IEA,IDA IBA IEA,IMP IBA IEA,IBA TAS NAS,IDA IEA,IDA,IC IEA,IDA IBA NAS IEA,IDA IMP IEA,IMP NAS,IDA,IDA,IDA IBA NAS IEA,IMP IEA,IEA	KHSRP,DDX5,SRSF2,UPF1,HNRNPH2,DDX39A,FMR1,LSM2,SF3B1,PRMT1,HNRNPA1,HNRNPH1,PTBP1,SRSF3,HNRNPL,HNRNPH3,FUS,ILF3,RALY,SRSF10,RBM39,DDX1,RPS26,RPS13,SNU13,LARP7,YBX1
TRUE	7.26168e-07	163	179	17	0.0949721	0.104294	GO:0043484	GO:BP	regulation of RNA splicing	14636	10633	IDA IMP,IEA,IEA,IBA,IDA IEA,IDA IMP,IDA IBA,IDA IBA IEA,IDA,IMP IBA IEA,IBA,IDA,IDA IEA,IDA IMP,IDA,IDA,IMP	DDX5,SRSF2,UPF1,HNRNPH2,FMR1,HNRNPA1,HNRNPH1,PTBP1,SRSF3,HNRNPL,HNRNPH3,FUS,SRSF10,RBM39,RPS26,RPS13,LARP7
TRUE	2.186e-06	3717	179	86	0.480447	0.0231369	GO:0010556	GO:BP	regulation of macromolecule biosynthetic process	14636	4192	IDA IMP,IMP IEA,IMP ISS IEA,IBA,IDA,IBA,IDA IMP IGI IBA TAS NAS,IDA IBA NAS IEA,IBA NAS,IDA IBA TAS NAS IEA,IDA IBA NAS IEA,TAS NAS,IDA IMP IGI IBA,IMP IEA,IDA IMP IEA,ISS,IDA IMP ISS IBA TAS IEA,IDA,IDA IMP ISS,IEA,IMP ISS IEA,IMP ISS IBA IC IEA,ISS IBA,IDA IMP IBA IEA,IMP IEA,IDA IMP,TAS,IDA IMP IBA IEA,IDA IMP IBA NAS IEA,IDA IBA,IEA,IDA IMP IBA TAS NAS IEA,IBA,TAS,IDA IMP ISS IBA IEA,IDA IMP …	GIGYF2,MYCBP2,FBXW11,MSI1,FLNA,SLTM,SMARCB1,SMARCC2,ARID1B,SMARCE1,SMARCC1,DPF2,HMGB1,EIF2A,XRCC6,NACA,PUM1,C5,CLU,HPX,GSN,USF2,UBTF,KHSRP,LSM14A,DDX5,ELAVL2,MOV10,CNOT1,FUBP3,SRSF2,UPF1,HNRNPH2,STAU1,FMR1,EIF4G1,EIF4G2,PABPC4,DDX3X,G3BP1,LSM2,SF3B1,PRMT1,HNRNPA1,SSB,HNRNPH1,PTBP1,SRSF3,ELAVL1,HNRNPL,HNRNPH3,HNRNPA0,EWSR1,FUS,ILF3,HNRNPAB,HNRNPDL,ACTL6A,RALY,SRSF10,HNRNPD,LRPPRC,RBM39,DDX1,MRPS27…
TRUE	2.89843e-06	231	179	19	0.106145	0.0822511	GO:0022618	GO:BP	protein-RNA complex assembly	14636	6592	NAS IEA,IDA,IBA NAS IEA,IDA NAS,NAS,IMP,IMP IBA IEA,IBA,IDA,ISS IBA,IBA IEA,IBA IEA,IEA,NAS IEA,NAS IEA,IDA IBA NAS IEA,NAS IEA,NAS IEA,NAS IEA	EIF3M,LSM2,SF3B1,SRSF10,DDX1,RPL11,RPL5,RPLP0,RPL13A,RPS14,RPL10,EIF2S2,SNU13,EIF3J,EIF3K,EIF3A,EIF3C,EIF3E,EIF3L
TRUE	3.93433e-06	43	179	10	0.0558659	0.232558	GO:0002183	GO:BP	cytoplasmic translational initiation	14636	729	IBA NAS IEA,TAS,IDA,IMP IBA IEA,NAS IEA,NAS IEA,IDA IBA NAS IEA,NAS IEA,NAS IEA,NAS IEA	EIF3M,EIF4G1,RPL13A,EIF2S2,EIF3J,EIF3K,EIF3A,EIF3C,EIF3E,EIF3L
TRUE	4.61134e-06	3836	179	87	0.486034	0.0226799	GO:0009889	GO:BP	regulation of biosynthetic process	14636	3734	IDA IMP,IEA,IMP IEA,IMP ISS IEA,IBA,IDA,IBA,IDA IMP IGI IBA TAS NAS,IDA IBA NAS IEA,IBA NAS,IDA IBA TAS NAS IEA,IDA IBA NAS IEA,TAS NAS,IDA IMP IGI IBA,IMP IEA,IDA IMP IEA,ISS,IDA IMP ISS IBA TAS IEA,IDA,IDA IMP ISS,IEA,IMP ISS IEA,IMP ISS IBA IC IEA,ISS IBA,IDA IMP IBA IEA,IMP IEA,IDA IMP,TAS,IDA IMP IBA IEA,IDA IMP IBA NAS IEA,IDA IBA,IEA,IDA IMP IBA TAS NAS IEA,IBA,TAS,IDA IMP ISS IBA IEA,IDA …	GIGYF2,FABP5,MYCBP2,FBXW11,MSI1,FLNA,SLTM,SMARCB1,SMARCC2,ARID1B,SMARCE1,SMARCC1,DPF2,HMGB1,EIF2A,XRCC6,NACA,PUM1,C5,CLU,HPX,GSN,USF2,UBTF,KHSRP,LSM14A,DDX5,ELAVL2,MOV10,CNOT1,FUBP3,SRSF2,UPF1,HNRNPH2,STAU1,FMR1,EIF4G1,EIF4G2,PABPC4,DDX3X,G3BP1,LSM2,SF3B1,PRMT1,HNRNPA1,SSB,HNRNPH1,PTBP1,SRSF3,ELAVL1,HNRNPL,HNRNPH3,HNRNPA0,EWSR1,FUS,ILF3,HNRNPAB,HNRNPDL,ACTL6A,RALY,SRSF10,HNRNPD,LRPPRC,RBM39,DDX1,…
TRUE	6.02823e-06	241	179	19	0.106145	0.0788382	GO:0071826	GO:BP	protein-RNA complex organization	14636	16698	NAS IEA,IDA,IBA NAS IEA,IDA NAS,NAS,IMP,IMP IBA IEA,IBA,IDA,ISS IBA,IBA IEA,IBA IEA,IEA,NAS IEA,NAS IEA,IDA IBA NAS IEA,NAS IEA,NAS IEA,NAS IEA	EIF3M,LSM2,SF3B1,SRSF10,DDX1,RPL11,RPL5,RPLP0,RPL13A,RPS14,RPL10,EIF2S2,SNU13,EIF3J,EIF3K,EIF3A,EIF3C,EIF3E,EIF3L
TRUE	1.39685e-05	224	179	18	0.100559	0.0803571	GO:0006402	GO:BP	mRNA catabolic process	14636	2155	IDA,IDA ISS IBA TAS IEA,IDA IMP IEA,IDA,IDA,IDA IMP IBA NAS,IDA IMP IBA TAS NAS IEA,ISS IBA IEA,IEA,IDA,IMP,IDA IMP IEA,ISS IBA TAS IEA,IDA,IDA,IDA IEA,IMP,IDA IMP	GIGYF2,PUM1,KHSRP,DDX5,MOV10,CNOT1,UPF1,FMR1,PABPC4,LSM2,SSB,ELAVL1,HNRNPA0,FUS,HNRNPAB,HNRNPD,EIF3E,YBX1
TRUE	2.58062e-05	326	179	21	0.117318	0.0644172	GO:0000375	GO:BP	RNA splicing, via transesterification reactions	14636	107	TAS,IDA IMP IBA IC,IBA IEA,IEA,IGI IBA,IDA IEA,IDA IBA NAS IC,IDA IBA NAS IC IEA,IMP IBA IC IEA,IC,IDA,IDA IBA IEA,IMP,NAS,IDA,IC,IDA IBA NAS IEA,IDA IMP,NAS,IDA IBA NAS IEA,IMP	KHSRP,DDX5,SRSF2,UPF1,DDX39A,FMR1,LSM2,SF3B1,HNRNPA1,HNRNPH1,PTBP1,SRSF3,HNRNPL,HNRNPH3,ILF3,RALY,SRSF10,RBM39,DDX1,SNU13,LARP7
TRUE	3.54594e-05	181	179	16	0.0893855	0.0883978	GO:0006403	GO:BP	RNA localization	14636	2156	ISS,ISS,IBA,IEA,IEA,TAS,IBA,IGI IBA TAS,IDA ISS IBA IEA,IC IEA,IMP,IDA IEA,IMP,IEA,IDA,IDA IMP	PEG10,CKAP5,STAU2,KHSRP,FUBP3,UPF1,STAU1,DDX39A,FMR1,HNRNPA1,SSB,SRSF3,FBL,LRPPRC,MRPL18,YBX1
TRUE	3.91474e-05	269	179	19	0.106145	0.070632	GO:0006401	GO:BP	RNA catabolic process	14636	2154	IDA,IDA ISS IBA TAS IEA,IDA IMP IEA,IDA,IDA,IDA IMP IBA NAS,IDA IMP IBA TAS NAS IEA,ISS IBA IEA,TAS IEA,IDA,IMP,IDA IMP IEA,ISS IBA TAS IEA,IDA,IDA,IDA TAS IEA,IEA,IMP,IDA IMP	GIGYF2,PUM1,KHSRP,DDX5,MOV10,CNOT1,UPF1,FMR1,PABPC4,LSM2,SSB,ELAVL1,HNRNPA0,FUS,HNRNPAB,HNRNPD,LRPPRC,EIF3E,YBX1
TRUE	9.38672e-05	791	179	32	0.178771	0.0404551	GO:0010628	GO:BP	positive regulation of gene expression	14636	4257	IMP,NAS,IDA IMP,IDA,IDA ISS,IEA,IMP ISS IEA,IDA,IEA,IDA IMP IBA IEA,IMP,IEA,IDA IMP TAS NAS,IDA IMP,IDA,IBA,IDA IMP IEA,ISS IBA TAS IEA,IDA,IDA,IDA IMP IEA,IEA,IMP,IDA,IDA,IMP,IMP,IMP,IPI,IPI,IDA,IDA IMP	SMARCB1,ARID1B,HMGB1,C5,CLU,HPX,GSN,FUBP3,UPF1,FMR1,EIF4G1,EIF4G2,DDX3X,G3BP1,PRMT1,SSB,ELAVL1,HNRNPA0,FUS,HNRNPAB,HNRNPD,DDX1,MRPS27,RPL11,RPL5,RPL23,RPS4X,EEF2,EIF3C,EIF3E,ABCF1,YBX1
TRUE	0.0001288	322	179	20	0.111732	0.0621118	GO:0000398	GO:BP	mRNA splicing, via spliceosome	14636	121	IDA IMP IBA IC,IBA IEA,IEA,IGI IBA,IDA IEA,IDA IBA NAS IC,IDA IBA NAS IC IEA,IMP IBA IC IEA,IC,IDA,IDA IBA IEA,IMP,NAS,IDA,IC,IDA IBA NAS IEA,IDA IMP,NAS,IDA IBA NAS IEA,IMP	DDX5,SRSF2,UPF1,DDX39A,FMR1,LSM2,SF3B1,HNRNPA1,HNRNPH1,PTBP1,SRSF3,HNRNPL,HNRNPH3,ILF3,RALY,SRSF10,RBM39,DDX1,SNU13,LARP7
TRUE	0.0001288	322	179	20	0.111732	0.0621118	GO:0000377	GO:BP	RNA splicing, via transesterification reactions with bulged adenosine as nucleophile	14636	109	IDA IMP IBA IC,IBA IEA,IEA,IGI IBA,IDA IEA,IDA IBA NAS IC,IDA IBA NAS IC IEA,IMP IBA IC IEA,IC,IDA,IDA IBA IEA,IMP,NAS,IDA,IC,IDA IBA NAS IEA,IDA IMP,NAS,IDA IBA NAS IEA,IMP	DDX5,SRSF2,UPF1,DDX39A,FMR1,LSM2,SF3B1,HNRNPA1,HNRNPH1,PTBP1,SRSF3,HNRNPL,HNRNPH3,ILF3,RALY,SRSF10,RBM39,DDX1,SNU13,LARP7
TRUE	0.000137305	290	179	19	0.106145	0.0655172	GO:0141188	GO:BP	nucleic acid catabolic process	14636	19815	IDA,IDA ISS IBA TAS IEA,IDA IMP IEA,IDA,IDA,IDA IMP IBA NAS,IDA IMP IBA TAS NAS IEA,ISS IBA IEA,TAS IEA,IDA,IMP,IDA IMP IEA,ISS IBA TAS IEA,IDA,IDA,IDA TAS IEA,IEA,IMP,IDA IMP	GIGYF2,PUM1,KHSRP,DDX5,MOV10,CNOT1,UPF1,FMR1,PABPC4,LSM2,SSB,ELAVL1,HNRNPA0,FUS,HNRNPAB,HNRNPD,LRPPRC,EIF3E,YBX1
TRUE	0.000218952	2769	179	67	0.374302	0.0241965	GO:0044085	GO:BP	cellular component biogenesis	14636	10811	ISS IBA,ISS,IDA IBA TAS IEA,IEA,IDA,IBA,IDA IBA,IDA IBA IEA,IMP,IDA IMP IEA,IEA,IDA,IMP IBA,IEA,IMP,IDA IMP,IDA IMP ISS IBA TAS IEA,IEA,IBA,NAS,IDA IMP IBA,IDA,IDA,IDA ISS IEA,NAS IEA,IPI IMP IGI,IDA IMP ISS IEA,TAS NAS IEA,IDA IMP,IDA,IBA NAS IEA,IDA,IDA,IDA,IDA IBA TAS IEA,IDA NAS,NAS IEA,IMP,IBA IEA,IMP,IMP IBA IEA,IDA IBA,IDA,IBA IEA,IDA IMP,IDA,IDA,IBA,IDA,IDA,IDA ISS IBA,IDA,IBA IEA,IDA IMP…	CCDC136,PEG10,CKAP5,STAU2,DNAJC9,MYCBP2,MFAP4,PLEC,PRRC2C,FLNA,SMARCB1,HMGB1,SAMM50,TFG,EIF2A,CLU,GSN,UBTF,RRP12,SSRP1,LSM14A,USP10,CNOT1,FMR1,EIF3M,EIF4G1,DDX3X,TLN1,G3BP1,LSM2,SF3B1,PRMT1,ELAVL1,FUS,FBL,SRSF10,DDX1,MRPS2,RPL35,RPL11,RPL5,RPS9,RPS3A,RPLP0,RPS23,EIF1AX,RACK1,RPL26L1,RPS13,RPL13A,RPS14,RPS4X,RPL10,RIOK2,RPL14,RPL27,EIF2S2,SNU13,RPL7A,RPS15A,EIF3J,EIF3K,EIF3A,EIF3C,EIF3E,TSR1,EIF3L
TRUE	0.000229822	1472	179	45	0.251397	0.0305707	GO:0051246	GO:BP	regulation of protein metabolic process	14636	13411	IDA IMP,IDA IEA,IMP,IBA,IMP,IEA,IMP IEA,IDA,IEA,IDA IMP ISS IBA TAS IEA,IEA,ISS IEA,IMP IEA,IDA IEA,IMP NAS,IDA ISS IBA IEA,IDA IMP TAS NAS IEA,IDA IEA,IDA IMP IEA,IDA ISS,IBA,IDA IEA,ISS IEA,IDA IMP,IBA IEA,NAS,IMP IEA,IBA,IDA IMP ISS IEA,IDA,IDA,IEA,IDA,IDA IMP ISS IEA,IDA IMP IBA IEA,IEA,IMP,IMP,IMP IEA,IEA,IPI,IPI ISS NAS,IDA,TAS,IDA ISS	GIGYF2,MYCBP2,FBXW11,MSI1,FLNA,SMARCC1,EIF2A,XRCC6,PUM1,CLU,HPX,GSN,LSM14A,CNOT1,UPF1,FMR1,EIF4G1,EIF4G2,DDX3X,PRMT1,SSB,ELAVL1,ILF3,HNRNPD,LRPPRC,DDX1,MRPS27,MRPL13,RPL11,RPL5,RPL23,RPS9,RPS2,RACK1,RPL13A,RPS14,RPS4X,EEF2,RPL10,EIF3K,EIF3C,EIF3E,ABCF1,EIF4H,YBX1
TRUE	0.000315383	488	179	24	0.134078	0.0491803	GO:0006397	GO:BP	mRNA processing	14636	2150	IBA,TAS IEA,IDA IMP IBA IC IEA,IBA TAS IEA,IEA,IGI IBA IEA,IDA IEA,IDA IBA NAS IC IEA,IDA IBA NAS IC IEA,IMP IBA IC IEA,IC IEA,IDA TAS IEA,IDA IBA IEA,IMP IEA,NAS IEA,TAS,IDA,IC IEA,IDA IBA NAS IEA,IDA IMP IEA,NAS IEA,IDA IBA NAS IEA,IMP IEA,IEA	SLTM,KHSRP,DDX5,SRSF2,UPF1,DDX39A,FMR1,LSM2,SF3B1,HNRNPA1,HNRNPH1,PTBP1,SRSF3,HNRNPL,HNRNPH3,HNRNPA0,ILF3,RALY,SRSF10,RBM39,DDX1,SNU13,LARP7,YBX1
TRUE	0.000653953	113	179	12	0.0670391	0.106195	GO:0050684	GO:BP	regulation of mRNA processing	14636	13044	IBA,IDA IMP,IEA,IEA,IDA IEA,IMP,IDA,IDA,IMP,IDA IEA,IDA IMP,IMP	SLTM,DDX5,SRSF2,UPF1,FMR1,HNRNPA1,PTBP1,SRSF3,HNRNPL,SRSF10,RBM39,LARP7
TRUE	0.00071062	356	179	20	0.111732	0.0561798	GO:0140694	GO:BP	membraneless organelle assembly	14636	19604	IEA,IMP,IDA,IMP,IMP,IDA IMP IBA,IDA,IDA,IDA,IDA IMP,IDA IMP,IDA,IMP,IMP,IMP IBA IEA,IBA,IMP,IDA,ISS IBA,IBA IEA	PLEC,PRRC2C,FLNA,EIF2A,GSN,LSM14A,USP10,CNOT1,FMR1,DDX3X,G3BP1,FUS,MRPS2,RPL11,RPL5,RPLP0,RPS23,EIF1AX,RPS14,RPL10
TRUE	0.000728033	165	179	14	0.0782123	0.0848485	GO:0061013	GO:BP	regulation of mRNA catabolic process	14636	14920	IDA,IDA ISS IBA TAS IEA,IDA IMP,IDA,IDA IMP IBA NAS,IDA IMP TAS,ISS IBA IEA,IEA,IDA IMP IEA,ISS IBA TAS IEA,IDA,IDA,IDA IEA,IDA IMP	GIGYF2,PUM1,KHSRP,MOV10,CNOT1,UPF1,FMR1,PABPC4,ELAVL1,HNRNPA0,FUS,HNRNPAB,HNRNPD,YBX1
TRUE	0.000810398	72	179	10	0.0558659	0.138889	GO:0006446	GO:BP	regulation of translational initiation	14636	2188	IDA,ISS,IMP NAS,IDA,IMP,NAS,IDA,IEA,ISS NAS,TAS	GIGYF2,FMR1,EIF4G1,EIF4G2,DDX3X,DDX1,RPL13A,EIF3K,EIF3E,EIF4H
TRUE	0.000860041	93	179	11	0.0614525	0.11828	GO:0048024	GO:BP	regulation of mRNA splicing, via spliceosome	14636	12308	IDA IMP,IEA,IEA,IDA IEA,IMP,IDA,IDA,IMP,IDA IEA,IDA IMP,IMP	DDX5,SRSF2,UPF1,FMR1,HNRNPA1,PTBP1,SRSF3,HNRNPL,SRSF10,RBM39,LARP7
TRUE	0.000878434	1995	179	53	0.296089	0.0265664	GO:0010605	GO:BP	negative regulation of macromolecule metabolic process	14636	4235	IDA IMP,IEA,IMP,IDA IMP,IDA IEA,IDA IBA,IEA,TAS,IDA IMP IGI,IMP IEA,ISS,IDA IMP ISS IBA TAS IEA,IDA TAS IEA,IDA IMP IEA,IMP,IDA IMP,IDA IMP IBA IEA,IDA IMP IBA NAS IEA,IEA,IDA IMP IBA TAS NAS IEA,TAS,IDA IMP ISS IBA IEA,IDA IMP TAS,IEA,IMP IBA,IDA,IMP,IMP,IDA,IMP,IDA IMP IEA,IMP,ISS IBA TAS IEA,IDA,IDA ISS IEA,IDA,ISS IEA,IDA IEA,IDA IEA,IEA,IBA,IDA IMP ISS IEA,IDA,IDA IMP,IDA,IMP ISS,IDA,IDA IMP…	GIGYF2,MYCBP2,FBXW11,FLNA,SMARCC2,SMARCE1,SMARCC1,DPF2,HMGB1,XRCC6,NACA,PUM1,CLU,KHSRP,LSM14A,DDX5,MOV10,CNOT1,SRSF2,UPF1,STAU1,FMR1,EIF4G1,PABPC4,DDX3X,LSM2,HNRNPA1,SSB,PTBP1,SRSF3,ELAVL1,HNRNPL,HNRNPA0,FUS,ILF3,HNRNPAB,RALY,SRSF10,HNRNPD,LRPPRC,MRPL13,RPL11,RPL5,RPL23,RPS26,RACK1,RPS13,RPL13A,RPS14,RPL10,EIF3E,LARP7,YBX1
TRUE	0.000881733	116	179	12	0.0670391	0.103448	GO:0017148	GO:BP	negative regulation of translation	14636	5260	IDA IMP,IMP,IDA IEA,IDA ISS IEA,IDA TAS,IMP,ISS IEA,IBA,ISS,IDA IMP IBA IEA,NAS,ISS	GIGYF2,LSM14A,CNOT1,FMR1,EIF4G1,DDX3X,ILF3,MRPL13,RACK1,RPL13A,EIF3E,YBX1
TRUE	0.000956927	871	179	32	0.178771	0.0367394	GO:0010629	GO:BP	negative regulation of gene expression	14636	4258	IDA IMP,IDA IGI,IDA IMP ISS IBA TAS IEA,IDA IMP IEA,IMP,IDA IMP,IDA IMP IBA IEA,IDA IMP IBA NAS IEA,IDA IMP IBA TAS NAS IEA,TAS,IDA IMP ISS IBA IEA,IDA TAS,IEA,IMP IBA,IDA,IMP,IDA,IMP,IDA IMP IEA,ISS IBA TAS IEA,IDA,ISS IEA,IDA,IDA IEA,IDA IEA,IBA,IDA,IMP ISS,IDA,IDA IMP IBA IEA,IMP NAS,IDA IMP ISS	GIGYF2,HMGB1,PUM1,KHSRP,LSM14A,DDX5,MOV10,CNOT1,UPF1,STAU1,FMR1,EIF4G1,PABPC4,DDX3X,LSM2,SSB,PTBP1,SRSF3,ELAVL1,HNRNPA0,FUS,ILF3,HNRNPAB,SRSF10,HNRNPD,MRPL13,RPS26,RACK1,RPS13,RPL13A,EIF3E,YBX1
TRUE	0.000984159	1655	179	47	0.26257	0.0283988	GO:0010558	GO:BP	negative regulation of macromolecule biosynthetic process	14636	4194	IDA IMP,IMP,IDA,IDA IEA,IDA IBA,TAS,IDA IMP IGI,IMP IEA,ISS,IDA IMP ISS IBA TAS IEA,IDA IMP IEA,IMP,IDA IMP,IDA IMP IBA IEA,IDA IMP IBA NAS IEA,IEA,IDA IMP IBA TAS NAS IEA,TAS,IDA IMP ISS IBA IEA,IDA TAS,IEA,IMP IBA,IDA,IMP,IMP,IDA,IMP,IDA IMP IEA,IMP,ISS IBA TAS IEA,IDA,IDA ISS IEA,IDA,ISS IEA,IDA IEA,IDA IEA,IBA,IMP,IDA,IMP ISS,IDA,IDA IMP IBA IEA,IDA,IMP,IMP NAS,IMP IC,IDA IMP ISS IEA	GIGYF2,FBXW11,FLNA,SMARCC2,SMARCE1,DPF2,HMGB1,XRCC6,NACA,PUM1,KHSRP,LSM14A,DDX5,MOV10,CNOT1,SRSF2,UPF1,STAU1,FMR1,EIF4G1,PABPC4,DDX3X,LSM2,HNRNPA1,SSB,PTBP1,SRSF3,ELAVL1,HNRNPL,HNRNPA0,FUS,ILF3,HNRNPAB,RALY,SRSF10,HNRNPD,MRPL13,RPL23,RPS26,RACK1,RPS13,RPL13A,RPS14,RPL10,EIF3E,LARP7,YBX1
TRUE	0.00159202	58	179	9	0.0502793	0.155172	GO:0042255	GO:BP	ribosome assembly	14636	9968	IMP,IMP,IMP,IMP,IMP IBA IEA,IBA,IDA,ISS IBA,IBA IEA	EIF2A,DDX3X,MRPS2,RPL11,RPL5,RPLP0,EIF1AX,RPS14,RPL10
TRUE	0.00166899	99	179	11	0.0614525	0.111111	GO:0042274	GO:BP	ribosomal small subunit biogenesis	14636	9978	IDA,IDA IBA,IDA,IDA,IDA,IDA ISS IBA,IDA,IMP IBA,IDA IBA IEA,IDA,IBA	FBL,RPS9,RPS3A,RPS23,RPS13,RPS14,RPS4X,RIOK2,SNU13,RPS15A,TSR1
TRUE	0.00173454	28	179	7	0.0391061	0.25	GO:2000819	GO:BP	regulation of nucleotide-excision repair	14636	25624	NAS,NAS,NAS,NAS,NAS,NAS,NAS	SMARCB1,SMARCC2,ARID1B,SMARCE1,SMARCC1,DPF2,ACTL6A
TRUE	0.00221093	152	179	13	0.0726257	0.0855263	GO:0043488	GO:BP	regulation of mRNA stability	14636	10636	IDA,IDA ISS IBA TAS IEA,IDA IMP,IDA,IDA IMP IBA NAS,IDA TAS,ISS IBA IEA,IEA,IDA IMP IEA,ISS IBA TAS IEA,IDA,IDA IEA,IDA IMP	GIGYF2,PUM1,KHSRP,MOV10,CNOT1,UPF1,FMR1,PABPC4,ELAVL1,HNRNPA0,FUS,HNRNPD,YBX1
TRUE	0.00252515	1706	179	47	0.26257	0.0275498	GO:0009890	GO:BP	negative regulation of biosynthetic process	14636	3735	IDA IMP,IMP,IDA,IDA IEA,IDA IBA,TAS,IDA IMP IGI,IMP IEA,ISS,IDA IMP ISS IBA TAS IEA,IDA IMP IEA,IMP,IDA IMP,IDA IMP IBA IEA,IDA IMP IBA NAS IEA,IEA,IDA IMP IBA TAS NAS IEA,TAS,IDA IMP ISS IBA IEA,IDA TAS,IEA,IMP IBA,IDA,IMP,IMP,IDA,IMP,IDA IMP IEA,IMP,ISS IBA TAS IEA,IDA,IDA ISS IEA,IDA,ISS IEA,IDA IEA,IDA IEA,IBA,IMP,IDA,IMP ISS,IDA,IDA IMP IBA IEA,IDA,IMP,IMP NAS,IMP IC,IDA IMP ISS IEA	GIGYF2,FBXW11,FLNA,SMARCC2,SMARCE1,DPF2,HMGB1,XRCC6,NACA,PUM1,KHSRP,LSM14A,DDX5,MOV10,CNOT1,SRSF2,UPF1,STAU1,FMR1,EIF4G1,PABPC4,DDX3X,LSM2,HNRNPA1,SSB,PTBP1,SRSF3,ELAVL1,HNRNPL,HNRNPA0,FUS,ILF3,HNRNPAB,RALY,SRSF10,HNRNPD,MRPL13,RPL23,RPS26,RACK1,RPS13,RPL13A,RPS14,RPL10,EIF3E,LARP7,YBX1
TRUE	0.00258553	4105	179	84	0.469274	0.0204629	GO:0080090	GO:BP	regulation of primary metabolic process	14636	17565	TAS,IDA IMP,IEA,IDA IEA,IMP ISS IEA,IBA,IDA IMP,IBA,IDA IMP IGI IBA TAS NAS,IDA IBA NAS IEA,IBA NAS,IDA IBA TAS NAS IEA,IDA IBA NAS IEA,TAS NAS,IDA IMP IGI IBA,IMP IEA,IDA IMP,ISS,IDA ISS IBA TAS IEA,IDA IMP ISS IBA TAS IEA,IEA,ISS IEA,IMP ISS IBA IC IEA,ISS IBA,IDA IMP IBA IEA,IMP IEA,IDA IMP,TAS,IDA,IDA IMP IBA NAS IEA,IDA IBA,IEA,IDA IMP TAS NAS IEA,IBA,IDA ISS IBA IEA,IDA IMP TAS NAS IEA,IDA …	KPNA1,GIGYF2,FABP5,MYCBP2,FBXW11,MSI1,FLNA,SLTM,SMARCB1,SMARCC2,ARID1B,SMARCE1,SMARCC1,DPF2,HMGB1,EIF2A,XRCC6,NACA,PUM1,CLU,HPX,GSN,USF2,UBTF,KHSRP,LSM14A,DDX5,ELAVL2,MOV10,CNOT1,FUBP3,SRSF2,UPF1,HNRNPH2,FMR1,EIF4G1,EIF4G2,PABPC4,DDX3X,SF3B1,PRMT1,HNRNPA1,SSB,HNRNPH1,PTBP1,SRSF3,ELAVL1,HNRNPL,HNRNPH3,HNRNPA0,EWSR1,FUS,ILF3,HNRNPAB,ACTL6A,RALY,SRSF10,HNRNPD,LRPPRC,RBM39,DDX1,MRPS27,MRPL13,RPL11,RP…
TRUE	0.00272144	4398	179	88	0.49162	0.0200091	GO:0060255	GO:BP	regulation of macromolecule metabolic process	14636	14264	TAS,IDA IMP,IDA IMP IEA,IMP ISS IEA,IBA,IDA IMP,IBA,IDA IMP IGI IBA TAS NAS,IDA IBA NAS IEA,IBA NAS,IDA IBA TAS NAS IEA,IDA IBA NAS IEA,TAS NAS,IDA IMP IGI IBA,IMP IEA,IDA IMP IEA,ISS,IDA IMP ISS IBA TAS IEA,IDA,IDA IMP ISS IBA TAS IEA,IEA,IMP ISS IEA,IMP ISS IBA IC IEA,ISS IBA,IDA IMP IBA IEA,IMP IEA,IDA IMP,TAS,IDA IMP IBA IEA,IDA IMP IBA NAS IEA,IDA IBA,IEA,IDA IMP IBA TAS NAS IEA,IBA,TAS,IDA …	KPNA1,GIGYF2,MYCBP2,FBXW11,MSI1,FLNA,SLTM,SMARCB1,SMARCC2,ARID1B,SMARCE1,SMARCC1,DPF2,HMGB1,EIF2A,XRCC6,NACA,PUM1,C5,CLU,HPX,GSN,USF2,UBTF,KHSRP,LSM14A,DDX5,ELAVL2,MOV10,CNOT1,FUBP3,SRSF2,UPF1,HNRNPH2,STAU1,FMR1,EIF4G1,EIF4G2,PABPC4,DDX3X,G3BP1,LSM2,SF3B1,PRMT1,HNRNPA1,SSB,HNRNPH1,PTBP1,SRSF3,ELAVL1,HNRNPL,HNRNPH3,HNRNPA0,EWSR1,FUS,ILF3,HNRNPAB,HNRNPDL,ACTL6A,RALY,SRSF10,HNRNPD,LRPPRC,RBM39,DDX1,…
TRUE	0.00365802	19	179	6	0.0335196	0.315789	GO:0032986	GO:BP	protein-DNA complex disassembly	14636	7909	IDA,IDA,IDA TAS,IDA,IDA,IDA	SMARCB1,SMARCC2,SMARCE1,SMARCC1,SSRP1,RPL23
TRUE	0.00386623	64	179	9	0.0502793	0.140625	GO:0042273	GO:BP	ribosomal large subunit biogenesis	14636	9977	IBA IEA,IMP,IMP IBA IEA,IBA,IBA,IBA IEA,IMP IBA,IEA,IBA	RPL35,RPL11,RPL5,RPLP0,RPL26L1,RPL10,RPL14,SNU13,RPL7A
TRUE	0.00460558	2156	179	54	0.301676	0.0250464	GO:0009892	GO:BP	negative regulation of metabolic process	14636	3737	IDA IMP,IEA,IMP,IDA IMP,IDA IEA,IDA IBA,IEA,TAS,IDA IMP IGI,IMP IEA,ISS,IDA IMP ISS IBA TAS IEA,IDA TAS IEA,IDA IMP IEA,IMP,IDA IMP,IDA IMP IBA IEA,IDA IMP IBA NAS IEA,IEA,IDA IMP IBA TAS NAS IEA,TAS,IDA IMP ISS IBA IEA,IDA IMP TAS,IMP,IEA,IMP IBA,IDA,IMP,IMP,IDA,IMP,IDA IMP IEA,IMP,ISS IBA TAS IEA,IDA,IDA ISS IEA,IDA,ISS IEA,IDA IEA,IDA IEA,IEA,IBA,IDA IMP ISS IEA,IDA,IDA IMP,IDA,IMP ISS,IDA,IDA…	GIGYF2,MYCBP2,FBXW11,FLNA,SMARCC2,SMARCE1,SMARCC1,DPF2,HMGB1,XRCC6,NACA,PUM1,CLU,KHSRP,LSM14A,DDX5,MOV10,CNOT1,SRSF2,UPF1,STAU1,FMR1,EIF4G1,EIF4G2,PABPC4,DDX3X,LSM2,HNRNPA1,SSB,PTBP1,SRSF3,ELAVL1,HNRNPL,HNRNPA0,FUS,ILF3,HNRNPAB,RALY,SRSF10,HNRNPD,LRPPRC,MRPL13,RPL11,RPL5,RPL23,RPS26,RACK1,RPS13,RPL13A,RPS14,RPL10,EIF3E,LARP7,YBX1
TRUE	0.00543941	164	179	13	0.0726257	0.0792683	GO:0043487	GO:BP	regulation of RNA stability	14636	10635	IDA,IDA ISS IBA TAS IEA,IDA IMP,IDA,IDA IMP IBA NAS,IDA TAS,ISS IBA IEA,IEA,IDA IMP IEA,ISS IBA TAS IEA,IDA,IDA IEA,IDA IMP	GIGYF2,PUM1,KHSRP,MOV10,CNOT1,UPF1,FMR1,PABPC4,ELAVL1,HNRNPA0,FUS,HNRNPD,YBX1
TRUE	0.00583492	1525	179	43	0.240223	0.0281967	GO:0043933	GO:BP	protein-containing complex organization	14636	10766	ISS,IDA IBA TAS IEA,IDA,IEA,IDA IEA,IDA,IDA TAS,IDA,IDA,IMP IBA,IEA,IDA IMP,IDA IMP ISS IBA TAS IEA,IEA,IDA NAS,IMP NAS,NAS IEA,IPI IMP,IDA ISS,IEA,IDA,IBA NAS IEA,IDA,IDA,IDA,IDA NAS,NAS,IMP,IMP IBA IEA,IDA,IBA,IDA,IDA,ISS IBA,IBA IEA,IBA IEA,IEA,NAS IEA,NAS IEA,IDA IBA NAS IEA,NAS IEA,NAS IEA,NAS IEA	PEG10,CKAP5,DNAJC9,PLEC,SMARCB1,SMARCC2,SMARCE1,SMARCC1,HMGB1,SAMM50,TFG,CLU,GSN,UBTF,SSRP1,UPF1,EIF3M,EIF4G1,DDX3X,TLN1,LSM2,SF3B1,PRMT1,ELAVL1,FUS,SRSF10,DDX1,RPL11,RPL5,RPL23,RPLP0,RACK1,RPL13A,RPS14,RPL10,EIF2S2,SNU13,EIF3J,EIF3K,EIF3A,EIF3C,EIF3E,EIF3L
TRUE	0.00594366	33	179	7	0.0391061	0.212121	GO:0070316	GO:BP	regulation of G0 to G1 transition	14636	15831	NAS,NAS,NAS,NAS,NAS,NAS,NAS	SMARCB1,SMARCC2,ARID1B,SMARCE1,SMARCC1,DPF2,ACTL6A
TRUE	0.00594366	33	179	7	0.0391061	0.212121	GO:0034063	GO:BP	stress granule assembly	14636	8327	IMP,IBA,IDA,IDA,IDA,IDA IMP,IMP	PRRC2C,LSM14A,USP10,FMR1,DDX3X,G3BP1,RPS23
TRUE	0.00799858	4790	179	92	0.513966	0.0192067	GO:0019222	GO:BP	regulation of metabolic process	14636	5569	TAS,IDA IMP,ISS IEA,IEA,IDA IMP IEA,IMP ISS IEA,IDA,IBA,IDA IMP,IBA,IDA IMP IGI IBA TAS NAS,IDA IBA NAS IEA,IBA NAS,IDA IBA TAS NAS IEA,IDA IBA NAS IEA,TAS NAS,IDA IMP IGI IBA,IMP IEA,IDA IMP IEA,ISS,IDA IMP ISS IBA TAS IEA,IDA,IDA IMP ISS IBA TAS IEA,IEA,IMP ISS IEA,IMP ISS IBA IC IEA,ISS IBA,IDA IMP IBA IEA,IMP IEA,IDA IMP,TAS,IDA IBA IEA,IDA IMP IBA IEA,IDA IMP IBA NAS IEA,IDA IBA,IEA,IDA IMP …	KPNA1,GIGYF2,FABP5,PRDX2,MYCBP2,FBXW11,MFAP4,MSI1,FLNA,SLTM,SMARCB1,SMARCC2,ARID1B,SMARCE1,SMARCC1,DPF2,HMGB1,EIF2A,XRCC6,NACA,PUM1,C5,CLU,HPX,GSN,USF2,UBTF,KHSRP,LSM14A,DDX5,ELAVL2,USP10,MOV10,CNOT1,FUBP3,SRSF2,UPF1,HNRNPH2,STAU1,FMR1,EIF4G1,EIF4G2,PABPC4,DDX3X,G3BP1,LSM2,SF3B1,PRMT1,HNRNPA1,SSB,HNRNPH1,PTBP1,SRSF3,ELAVL1,HNRNPL,HNRNPH3,HNRNPA0,EWSR1,FUS,ILF3,HNRNPAB,HNRNPDL,ACTL6A,RALY,SRSF10,H…
TRUE	0.00914854	143	179	12	0.0670391	0.0839161	GO:0050657	GO:BP	nucleic acid transport	14636	13026	ISS,ISS,IEA,TAS,IGI IBA TAS,IDA ISS IBA IEA,IC IEA,IMP,IDA IEA,IEA,IDA,IDA IMP	PEG10,CKAP5,KHSRP,UPF1,DDX39A,FMR1,HNRNPA1,SSB,SRSF3,LRPPRC,MRPL18,YBX1
TRUE	0.00914854	143	179	12	0.0670391	0.0839161	GO:0050658	GO:BP	RNA transport	14636	13027	ISS,ISS,IEA,TAS,IGI IBA TAS,IDA ISS IBA IEA,IC IEA,IMP,IDA IEA,IEA,IDA,IDA IMP	PEG10,CKAP5,KHSRP,UPF1,DDX39A,FMR1,HNRNPA1,SSB,SRSF3,LRPPRC,MRPL18,YBX1
TRUE	0.00916481	35	179	7	0.0391061	0.2	GO:0045023	GO:BP	G0 to G1 transition	14636	11081	NAS,NAS,NAS,NAS,NAS,NAS,NAS	SMARCB1,SMARCC2,ARID1B,SMARCE1,SMARCC1,DPF2,ACTL6A
TRUE	0.0114845	146	179	12	0.0670391	0.0821918	GO:0051236	GO:BP	establishment of RNA localization	14636	13405	ISS,ISS,IEA,TAS,IGI IBA TAS,IDA ISS IBA IEA,IC IEA,IMP,IDA IEA,IEA,IDA,IDA IMP	PEG10,CKAP5,KHSRP,UPF1,DDX39A,FMR1,HNRNPA1,SSB,SRSF3,LRPPRC,MRPL18,YBX1
TRUE	0.0178215	3704	179	76	0.424581	0.0205184	GO:0016070	GO:BP	RNA metabolic process	14636	5072	IDA,IMP ISS IEA,IDA IEA,IBA,IDA IMP IGI IBA TAS NAS IEA,IDA IBA NAS IEA,IBA NAS,IDA IBA TAS NAS IEA,IDA IBA NAS IEA,TAS NAS,IDA IMP IGI IBA,IDA IMP,ISS,IDA IMP ISS IBA TAS IEA,IMP,IMP ISS IBA IC IEA,IDA IMP ISS IBA IEA,IBA,IDA IMP IBA TAS IEA,IDA IMP ISS IBA IC IEA,TAS,IDA,IDA IMP IBA NAS,IDA IBA,IBA TAS IEA,IDA IMP IBA TAS NAS IEA,IBA,TAS,IGI IBA IEA,IDA IMP ISS IBA IEA,TAS IEA,IDA IMP,IDA IBA N…	GIGYF2,FBXW11,FLNA,SLTM,SMARCB1,SMARCC2,ARID1B,SMARCE1,SMARCC1,DPF2,HMGB1,XRCC6,NACA,PUM1,CLU,USF2,UBTF,RRP12,KHSRP,DDX5,ELAVL2,MOV10,CNOT1,FUBP3,SRSF2,UPF1,HNRNPH2,HNRNPUL1,DDX39A,FMR1,PABPC4,DDX3X,LSM2,SF3B1,PRMT1,HNRNPA1,SSB,HNRNPH1,PTBP1,SRSF3,ELAVL1,HNRNPL,HNRNPH3,HNRNPA0,EWSR1,FUS,ILF3,HNRNPAB,FBL,HNRNPDL,ACTL6A,RALY,SRSF10,HNRNPD,RPS20,LRPPRC,RBM39,DDX1,RPL35,RPL11,RPL5,RPL23,RPS26,RACK1,R…
TRUE	0.0367929	7	179	4	0.0223464	0.571429	GO:1903608	GO:BP	protein localization to cytoplasmic stress granule	14636	22814	IMP,IDA,IMP,IMP	DDX3X,SSB,DDX1,YBX1

## Sheet: GOBP_IP-MS_D28-unique
significant	p_value	term_size	query_size	intersection_size	precision	recall	term_id	source	term_name	effective_domain_size	source_order	evidence_codes	intersection
TRUE	0.00318908	5253	32	25	0.78125	0.00475919	GO:0010467	GO:BP	gene expression	16804	4144	IEA,IBA IEA,IEA,ISS IBA IC IEA,IDA ISO IEA,IBA IEA,ISS IBA IEA,IEA,IDA IMP ISS IBA TAS IC IEA,IDA IMP IBA IEA,IDA,IDA IMP IBA IC IEA,IBA TAS IEA,IDA IMP IBA IEA,IDA IMP IBA TAS IEA,IDA NAS,IDA IMP IBA TAS IC IEA,IDA IBA IEA,IBA IEA,IDA NAS IEA,IDA IMP IGI NAS IC IEA,IDA TAS NAS IC IEA,IDA IMP NAS IC IEA,IBA NAS IC IEA,IDA IBA NAS IEA	SCAI,EBF2,ZNF512,YBX3,ANXA2,CCDC124,PURB,CP,USF1,AGO1,SET,IGF2BP1,DNAJA1,LARP1,TCP1,TSN,HNRNPK,ILF2,PCBP1,RTCB,RPS3,RPL18,RPS6,RPS8,EFTUD2
TRUE	0.00410213	588	32	10	0.3125	0.0170068	GO:0051248	GO:BP	negative regulation of protein metabolic process	16804	13413	IDA,ISS,IDA IEA,IEA,IEA,IDA,IDA,IDA IMP,IMP,IDA	RTN1,MAP1A,ANXA2,PURB,CP,AGO1,IGF2BP1,DNAJA1,LARP1,RPS3
TRUE	0.00478351	121	32	6	0.1875	0.0495868	GO:0017148	GO:BP	negative regulation of translation	16804	5260	IEA,IEA,IDA,IDA,IMP,IDA	PURB,CP,AGO1,IGF2BP1,LARP1,RPS3
TRUE	0.00780836	630	32	10	0.3125	0.015873	GO:0006412	GO:BP	translation	16804	2162	ISS,IEA,IEA,IDA IEA,IDA IEA,IMP IBA IEA,IDA NAS IC IEA,IDA TAS NAS IC IEA,IDA NAS IC IEA,NAS IC IEA	YBX3,PURB,CP,AGO1,IGF2BP1,LARP1,RPS3,RPL18,RPS6,RPS8
TRUE	0.0137396	5615	32	25	0.78125	0.00445236	GO:0009059	GO:BP	macromolecule biosynthetic process	16804	3221	IEA,IBA IEA,IEA,ISS IBA IC IEA,IDA ISO IEA,IBA IEA,ISS IBA IEA,IEA,IDA IMP ISS IBA TAS IC IEA,IDA IMP IBA IEA,IDA,IDA IMP IBA IC IEA,IBA TAS IEA,IDA IMP IBA IEA,IDA IMP IBA TAS IEA,IDA NAS,IDA IMP IBA TAS IC IEA,IDA IBA IEA,IDA IBA IEA,IDA NAS IEA,IDA IMP IGI NAS IC IEA,IDA TAS NAS IC IEA,IDA IMP NAS IC IEA,IBA NAS IC IEA,IDA IBA NAS IEA	SCAI,EBF2,ZNF512,YBX3,ANXA2,CCDC124,PURB,CP,USF1,AGO1,SET,IGF2BP1,DNAJA1,LARP1,TCP1,TSN,HNRNPK,ILF2,PCBP1,RTCB,RPS3,RPL18,RPS6,RPS8,EFTUD2
TRUE	0.0221358	3931	32	21	0.65625	0.00534215	GO:0016070	GO:BP	RNA metabolic process	16804	5072	IEA,IBA IEA,IEA,IC IEA,ISO IEA,IBA IEA,ISS IBA IEA,IDA IMP ISS IBA TAS IC IEA,IDA IMP IEA,IDA,IDA IMP IBA,IMP IEA,IDA IEA,IMP IBA TAS IC IEA,IDA IBA IEA,IDA IBA IEA,IDA NAS IEA,IMP IGI,IMP IEA,IBA IEA,IDA IBA NAS IEA	SCAI,EBF2,ZNF512,YBX3,ANXA2,CCDC124,PURB,USF1,AGO1,SET,IGF2BP1,LARP1,TSN,HNRNPK,ILF2,PCBP1,RTCB,RPS3,RPS6,RPS8,EFTUD2
TRUE	0.0259774	161	32	6	0.1875	0.0372671	GO:0002181	GO:BP	cytoplasmic translation	16804	727	ISS,IDA,NAS IC,IDA NAS IC,IDA NAS IC,NAS IC	YBX3,IGF2BP1,RPS3,RPL18,RPS6,RPS8
TRUE	0.0286054	7499	32	28	0.875	0.00373383	GO:0043170	GO:BP	macromolecule metabolic process	16804	10470	IEA,IDA,IBA IEA,ISS,IEA,ISS IBA IC IEA,IEA,IDA ISO IEA,IBA IEA,ISS IBA IEA,IEA,IDA IMP ISS IBA TAS IC IEA,IDA IMP IBA IEA,IDA TAS,IDA IMP IBA IC IEA,IDA IMP IBA TAS IEA,IDA IMP IBA IEA,IDA IMP IBA TAS IEA,IDA TAS NAS IEA,IDA IMP IBA TAS IC IEA,IDA IBA IEA,IDA IBA IEA,IDA NAS IEA,IDA IMP IGI NAS IC IEA,IDA TAS NAS IC IEA,IDA IMP NAS IC IEA,IBA NAS IC IEA,IDA IBA NAS IEA	SCAI,RTN1,EBF2,MAP1A,ZNF512,YBX3,ITIH1,ANXA2,CCDC124,PURB,CP,USF1,AGO1,SET,IGF2BP1,DNAJA1,LARP1,TCP1,TSN,HNRNPK,ILF2,PCBP1,RTCB,RPS3,RPL18,RPS6,RPS8,EFTUD2
TRUE	0.0306569	4422	32	22	0.6875	0.00497512	GO:0090304	GO:BP	nucleic acid metabolic process	16804	17951	IEA,IBA IEA,IEA,IC IEA,ISO IEA,IBA IEA,ISS IBA IEA,IDA IMP ISS IBA TAS IC IEA,IDA IMP IEA,IDA TAS,IDA IMP IBA,IMP IEA,IMP,IDA TAS IEA,IMP IBA TAS IC IEA,IDA IBA IEA,IDA IBA IEA,IDA NAS IEA,IDA IMP IGI IEA,IMP IEA,IBA IEA,IDA IBA NAS IEA	SCAI,EBF2,ZNF512,YBX3,ANXA2,CCDC124,PURB,USF1,AGO1,SET,IGF2BP1,LARP1,TCP1,TSN,HNRNPK,ILF2,PCBP1,RTCB,RPS3,RPS6,RPS8,EFTUD2

## Sheet: GOBP_IP-MS_Shared
significant	p_value	term_size	query_size	intersection_size	precision	recall	term_id	source	term_name	effective_domain_size	source_order	evidence_codes	intersection
TRUE	8.09073e-24	632	43	27	0.627907	0.0427215	GO:0006412	GO:BP	translation	17198	2162	ISS TAS IEA,IBA,ISS IEA,IDA IBA,IDA IBA IEA,IDA,IDA IMP IEA,IDA,ISS IBA NAS IEA,NAS IC IEA,NAS IC IEA,IDA TAS NAS IC,NAS IC IEA,NAS IC IEA,NAS IC IEA,IDA IBA NAS IC IEA,IDA IBA TAS NAS IC IEA,TAS NAS IC IEA,IGI IBA NAS IC IEA,IMP IBA TAS NAS IC IEA,IDA NAS IC IEA,IBA NAS IC IEA,IDA IBA NAS IEA,IBA NAS IC IEA,IDA IBA NAS IC IEA,IDA IPI IBA NAS IC IEA,IEA	IGF2BP3,MSI2,IGF2BP2,DDX6,FXR1,HNRNPU,DHX9,PABPC1,MRPS7,RPS18,RPL23A,RPL30,RPS11,RPS24,RPS19,RPL36,RPL24,RPL13,RPS5,RPL26,RPL10A,RPL17,EIF5B,RPS12,EIF3B,EIF3D,LRRC47
TRUE	3.16239e-23	161	43	19	0.44186	0.118012	GO:0002181	GO:BP	cytoplasmic translation	17198	727	IDA,IDA IMP,IDA,NAS IC,NAS IC,IDA NAS IC,NAS IC,NAS IC,NAS IC,IDA IBA NAS IC,IDA IBA NAS IC IEA,NAS IC,NAS IC,IBA IC,IDA NAS IC,IBA NAS IC,NAS IC,NAS IEA,IDA NAS IEA	HNRNPU,DHX9,PABPC1,RPS18,RPL23A,RPL30,RPS11,RPS24,RPS19,RPL36,RPL24,RPL13,RPS5,RPL26,RPL10A,RPL17,RPS12,EIF3B,EIF3D
TRUE	2.5727e-09	522	43	16	0.372093	0.0306513	GO:0022613	GO:BP	ribonucleoprotein complex biogenesis	17198	6587	IMP IEA,IEA,IDA IBA TAS NAS IEA,IDA NAS IEA,IMP,IBA,IBA,IDA,IDA IMP,IDA IMP IBA IEA,IDA IBA,IMP IBA,IDA,IDA IBA,NAS IEA,NAS IEA	DHX30,DDX17,SNRPD1,SNRPG,DHX9,MRPS7,RPL23A,RPS11,RPS24,RPS19,RPS5,RPL26,EIF5B,RPS12,EIF3B,EIF3D
TRUE	7.2239e-08	5362	43	36	0.837209	0.00671391	GO:0010467	GO:BP	gene expression	17198	4144	ISS IEA,IEA,IDA IMP IGI ISS IBA TAS NAS IEA,IDA ISS IBA TAS IC IEA,IBA,IDA IMP ISS IBA IC IEA,IDA IBA,IDA IMP IBA TAS IEA,IDA IMP ISS IBA IEA,IDA IBA TAS NAS IC IEA,IDA IBA TAS NAS IC IEA,IDA IMP ISS IBA TAS IC IEA,NAS IC IEA,IDA IMP ISS IBA IEA,IMP TAS IEA,IDA ISS TAS IC IEA,IEA,ISS IBA NAS IEA,NAS IC IEA,NAS IC IEA,IDA TAS NAS IC,NAS IC IEA,IMP NAS IC IEA,IMP NAS IC IEA,IDA IBA NAS IC IEA,IDA I…	GFPT1,TF,SMARCA4,IGF2BP3,MSI2,IGF2BP2,DDX6,DDX17,FXR1,SNRPD1,SNRPG,HNRNPU,HNRNPR,DHX9,PABPN1,PABPC1,SLIRP,MRPS7,RPS18,RPL23A,RPL30,RPS11,RPS24,RPS19,RPL36,RPL24,RPL13,RPS5,RPL26,RPL10A,RPL17,EIF5B,RPS12,EIF3B,EIF3D,LRRC47
TRUE	6.35201e-07	5728	43	36	0.837209	0.00628492	GO:0009059	GO:BP	macromolecule biosynthetic process	17198	3221	ISS IBA IEA,IEA,IDA IMP IGI ISS IBA TAS NAS IEA,IDA ISS IBA TAS IC IEA,IBA,IDA IMP ISS IBA IC IEA,IDA IBA,IDA IMP IBA TAS IEA,IDA IMP ISS IBA IEA,IDA IBA TAS NAS IC IEA,IDA IBA TAS NAS IC IEA,IDA IMP ISS IBA TAS IC IEA,NAS IC IEA,IDA IMP ISS IBA IEA,IMP TAS IEA,IDA ISS TAS IC IEA,IEA,ISS IBA NAS IEA,NAS IC IEA,NAS IC IEA,IDA TAS NAS IC,NAS IC IEA,IMP NAS IC IEA,IMP NAS IC IEA,IDA IBA NAS IC IEA,I…	GFPT1,TF,SMARCA4,IGF2BP3,MSI2,IGF2BP2,DDX6,DDX17,FXR1,SNRPD1,SNRPG,HNRNPU,HNRNPR,DHX9,PABPN1,PABPC1,SLIRP,MRPS7,RPS18,RPL23A,RPL30,RPS11,RPS24,RPS19,RPL36,RPL24,RPL13,RPS5,RPL26,RPL10A,RPL17,EIF5B,RPS12,EIF3B,EIF3D,LRRC47
TRUE	1.34553e-06	341	43	12	0.27907	0.0351906	GO:0006417	GO:BP	regulation of translation	17198	2166	ISS IEA,IBA,ISS IEA,IDA IBA,IDA IBA IEA,IDA,IDA IMP IEA,IDA,IMP,IDA NAS,IDA,IPI	IGF2BP3,MSI2,IGF2BP2,DDX6,FXR1,HNRNPU,DHX9,PABPC1,RPL26,EIF5B,EIF3B,EIF3D
TRUE	1.75508e-06	11	43	5	0.116279	0.454545	GO:0070934	GO:BP	CRD-mediated mRNA stabilization	17198	16150	IDA IBA,IDA IBA,IDA IMP,IDA IMP,IDA	IGF2BP3,IGF2BP2,HNRNPU,DHX9,PABPC1
TRUE	7.12503e-06	302	43	11	0.255814	0.0364238	GO:0042254	GO:BP	ribosome biogenesis	17198	9967	IMP IEA,IEA,IBA,IBA,IDA,IDA IMP,IDA IMP IBA IEA,IDA IBA,IMP IBA,IDA,IDA IBA	DHX30,DDX17,MRPS7,RPL23A,RPS11,RPS24,RPS19,RPS5,RPL26,EIF5B,RPS12
TRUE	1.99324e-05	3872	43	29	0.674419	0.00748967	GO:0019538	GO:BP	protein metabolic process	17198	5841	IBA,IDA,ISS TAS IEA,IBA,ISS IEA,IDA IBA,IDA IBA IEA,IDA,IDA IMP IEA,IDA,ISS IBA NAS IEA,NAS IC IEA,NAS IC IEA,IDA TAS NAS IC,NAS IC IEA,NAS IC IEA,NAS IC IEA,IDA IBA NAS IC IEA,IDA IBA TAS NAS IC IEA,TAS NAS IC IEA,IGI IBA NAS IC IEA,IMP IBA TAS NAS IC IEA,IDA NAS IC IEA,IBA NAS IC IEA,IDA IBA NAS IEA,IBA NAS IC IEA,IDA IBA NAS IC IEA,IDA IPI IBA NAS IC IEA,IEA	GFPT1,TF,IGF2BP3,MSI2,IGF2BP2,DDX6,FXR1,HNRNPU,DHX9,PABPC1,MRPS7,RPS18,RPL23A,RPL30,RPS11,RPS24,RPS19,RPL36,RPL24,RPL13,RPS5,RPL26,RPL10A,RPL17,EIF5B,RPS12,EIF3B,EIF3D,LRRC47
TRUE	2.38886e-05	72	43	7	0.162791	0.0972222	GO:1902369	GO:BP	negative regulation of RNA catabolic process	17198	21944	IDA IBA,IDA IMP IBA,IMP,IDA IMP,IDA IMP,IDA TAS,IEA	IGF2BP3,IGF2BP2,FXR1,HNRNPU,DHX9,PABPC1,SLIRP
TRUE	4.96504e-05	6553	43	36	0.837209	0.00549367	GO:0009058	GO:BP	biosynthetic process	17198	3220	IDA IMP ISS IBA TAS IEA,IEA,IDA IMP IGI ISS IBA TAS NAS IEA,IDA ISS IBA TAS IC IEA,IBA,IDA IMP ISS IBA IC IEA,IDA IBA,IDA IMP IBA TAS IEA,IDA IMP ISS IBA IEA,IDA IBA TAS NAS IC IEA,IDA IBA TAS NAS IC IEA,IDA IMP ISS IBA TAS IC IEA,NAS IC IEA,IDA IMP ISS IBA IEA,IMP TAS IEA,IDA ISS TAS IC IEA,IEA,ISS IBA NAS IEA,NAS IC IEA,NAS IC IEA,IDA TAS NAS IC,NAS IC IEA,IMP NAS IC IEA,IMP NAS IC IEA,IDA IBA …	GFPT1,TF,SMARCA4,IGF2BP3,MSI2,IGF2BP2,DDX6,DDX17,FXR1,SNRPD1,SNRPG,HNRNPU,HNRNPR,DHX9,PABPN1,PABPC1,SLIRP,MRPS7,RPS18,RPL23A,RPL30,RPS11,RPS24,RPS19,RPL36,RPL24,RPL13,RPS5,RPL26,RPL10A,RPL17,EIF5B,RPS12,EIF3B,EIF3D,LRRC47
TRUE	5.02617e-05	272	43	10	0.232558	0.0367647	GO:0022618	GO:BP	protein-RNA complex assembly	17198	6592	IMP,IDA IBA TAS NAS IEA,IDA NAS IEA,IMP,IBA,IBA,IMP IBA IEA,IBA,NAS IEA,NAS IEA	DHX30,SNRPD1,SNRPG,DHX9,MRPS7,RPL23A,RPS19,RPS5,EIF3B,EIF3D
TRUE	7.12824e-05	282	43	10	0.232558	0.035461	GO:0071826	GO:BP	protein-RNA complex organization	17198	16698	IMP,IDA IBA TAS NAS IEA,IDA NAS IEA,IMP,IBA,IBA,IMP IBA IEA,IBA,NAS IEA,NAS IEA	DHX30,SNRPD1,SNRPG,DHX9,MRPS7,RPL23A,RPS19,RPS5,EIF3B,EIF3D
TRUE	0.00010922	7637	43	38	0.883721	0.00497578	GO:0043170	GO:BP	macromolecule metabolic process	17198	10470	ISS IBA IEA,IDA IEA,IEA,IEA,IDA IMP IGI ISS IBA TAS NAS IEA,IDA ISS IBA TAS IC IEA,IBA,IDA IMP ISS IBA IC IEA,IDA IBA,IDA IMP IBA TAS IEA,IDA IMP ISS IBA IEA,IDA IBA TAS NAS IC IEA,IDA IBA TAS NAS IC IEA,IDA IMP ISS IBA TAS IC IEA,NAS IC IEA,IDA IMP ISS IBA IEA,IMP TAS IEA,IDA ISS TAS IC IEA,IEA,ISS IBA NAS IEA,NAS IC IEA,NAS IC IEA,IDA TAS NAS IC,NAS IC IEA,IMP NAS IC IEA,IMP NAS IC IEA,IDA IBA …	GFPT1,TF,ITIH3,ITIH2,SMARCA4,IGF2BP3,MSI2,IGF2BP2,DDX6,DDX17,FXR1,SNRPD1,SNRPG,HNRNPU,HNRNPR,DHX9,PABPN1,PABPC1,SLIRP,MRPS7,RPS18,RPL23A,RPL30,RPS11,RPS24,RPS19,RPL36,RPL24,RPL13,RPS5,RPL26,RPL10A,RPL17,EIF5B,RPS12,EIF3B,EIF3D,LRRC47
TRUE	0.000278785	544	43	12	0.27907	0.0220588	GO:0010608	GO:BP	post-transcriptional regulation of gene expression	17198	4238	IDA ISS IBA IEA,IBA,IDA IMP ISS IBA IEA,IDA IBA,IDA IBA IEA,IDA IMP,IDA IMP IEA,IDA ISS TAS,IMP,IDA NAS,IDA,IPI	IGF2BP3,MSI2,IGF2BP2,DDX6,FXR1,HNRNPU,DHX9,PABPC1,RPL26,EIF5B,EIF3B,EIF3D
TRUE	0.000312155	58	43	6	0.139535	0.103448	GO:0042255	GO:BP	ribosome assembly	17198	9968	IMP,IBA,IBA,IMP IBA IEA,IBA,IDA	DHX30,MRPS7,RPL23A,RPS19,RPS5,EIF5B
TRUE	0.00038468	60	43	6	0.139535	0.1	GO:1902373	GO:BP	negative regulation of mRNA catabolic process	17198	21948	IDA IBA,IDA IBA,IMP,IDA IMP,IDA IMP,IDA TAS	IGF2BP3,IGF2BP2,FXR1,HNRNPU,DHX9,PABPC1
TRUE	0.00277955	83	43	6	0.139535	0.0722892	GO:1903312	GO:BP	negative regulation of mRNA metabolic process	17198	22566	IDA IBA,IDA IBA,IMP,IDA IMP,IDA IMP,IDA TAS	IGF2BP3,IGF2BP2,FXR1,HNRNPU,DHX9,PABPC1
TRUE	0.00801121	99	43	6	0.139535	0.0606061	GO:0042274	GO:BP	ribosomal small subunit biogenesis	17198	9978	IBA,IDA,IDA IMP,IDA IMP IBA IEA,IDA IBA,IDA IBA	MRPS7,RPS11,RPS24,RPS19,RPS5,RPS12
TRUE	0.0100894	53	43	5	0.116279	0.0943396	GO:0048255	GO:BP	mRNA stabilization	17198	12443	IDA IBA,IDA IBA,IDA IMP,IDA IMP,IDA TAS	IGF2BP3,IGF2BP2,HNRNPU,DHX9,PABPC1
TRUE	0.014498	374	43	9	0.209302	0.0240642	GO:0140694	GO:BP	membraneless organelle assembly	17198	19604	IMP,IDA IMP IBA,ISS IEA,IMP,IBA,IBA,IMP IBA IEA,IBA,IDA	DHX30,DDX6,FXR1,HNRNPU,MRPS7,RPL23A,RPS19,RPS5,EIF5B
TRUE	0.0223768	62	43	5	0.116279	0.0806452	GO:0043489	GO:BP	RNA stabilization	17198	10637	IDA IBA,IDA IMP IBA,IDA IMP,IDA IMP,IDA TAS	IGF2BP3,IGF2BP2,HNRNPU,DHX9,PABPC1
TRUE	0.023909	119	43	6	0.139535	0.0504202	GO:0045727	GO:BP	positive regulation of translation	17198	11407	IDA IBA IEA,IDA,IDA IMP,IDA,IMP,IPI	FXR1,HNRNPU,DHX9,PABPC1,RPL26,EIF3D

## Sheet: GOBP_fRIP-Seq_All
significant	p_value	term_size	query_size	intersection_size	precision	recall	term_id	source	term_name	effective_domain_size	source_order	parents	evidence_codes	intersection
TRUE	1.36658e-120	13423	2043	1880	0.920215	0.140058	GO:0008150	GO:BP	biological_process	18672	3110		IDA IMP IBA IEA,IDA IMP HMP IBA IEA,IDA IMP IGI IEP ISS IBA TAS NAS IEA,IDA ISS IBA NAS IEA,IBA NAS IEA,ISS IBA TAS IEA,IDA IMP IGI ISS IBA NAS IEA,IDA IBA IEA,IDA IMP IBA IEA,IEA,IDA IMP IGI IEP IBA TAS IEA,IDA IMP IBA IEA,IBA TAS IEA,IMP ISS IBA IEA,IDA ISS IBA IEA,IDA IBA IEA,IDA IBA TAS IEA,IDA IMP IBA TAS IEA,IDA IMP IGI TAS NAS IEA,IDA IMP IGI IBA NAS IEA,IDA TAS NAS IEA,IEA,IMP IBA IEA,IDA…	ENSG00000188976,ENSG00000160087,ENSG00000107404,ENSG00000221978,ENSG00000008130,ENSG00000078369,ENSG00000157933,ENSG00000157916,ENSG00000116273,ENSG00000142599,ENSG00000074800,ENSG00000188807,ENSG00000171603,ENSG00000054523,ENSG00000142657,ENSG00000130940,ENSG00000116649,ENSG00000171824,ENSG00000116670,ENSG00000177000,ENSG00000011021,ENSG00000116691,ENSG00000048707,ENSG00000116786,ENSG00000142627…
TRUE	8.67786e-116	13118	2043	1850	0.905531	0.141028	GO:0009987	GO:BP	cellular process	18672	3796		IDA IMP IBA IEA,IDA IMP HMP IBA IEA,IDA IMP IGI ISS IBA TAS NAS IEA,IDA ISS IBA NAS IEA,IBA NAS IEA,ISS IBA TAS IEA,IDA IMP IGI ISS IBA NAS IEA,IDA IBA IEA,IDA IMP IBA IEA,IEA,IDA IMP IGI IBA TAS IEA,IDA IMP IBA IEA,IBA TAS IEA,IMP ISS IBA IEA,IDA ISS IBA IEA,IDA IBA IEA,IDA IBA TAS IEA,IDA IMP IBA TAS IEA,IDA IMP IGI TAS NAS IEA,IDA IMP IGI IBA IEA,TAS NAS IEA,IEA,IMP IBA,IMP IBA,IDA IMP ISS IEA…	ENSG00000188976,ENSG00000160087,ENSG00000107404,ENSG00000221978,ENSG00000008130,ENSG00000078369,ENSG00000157933,ENSG00000157916,ENSG00000116273,ENSG00000142599,ENSG00000074800,ENSG00000188807,ENSG00000171603,ENSG00000054523,ENSG00000142657,ENSG00000130940,ENSG00000116649,ENSG00000171824,ENSG00000116670,ENSG00000177000,ENSG00000011021,ENSG00000116691,ENSG00000048707,ENSG00000116786,ENSG00000142627…
TRUE	3.72312e-76	8346	2043	1317	0.64464	0.1578	GO:0044238	GO:BP	primary metabolic process	18672	10839		IDA IBA,IDA IMP IBA IEA,IDA IMP IEA,IDA ISS IBA IEA,IBA NAS IEA,IDA IMP ISS IBA,IDA,IEA,IDA IMP IGI IBA TAS IEA,IDA ISS IBA IEA,IDA IBA IEA,IDA IMP IBA TAS IEA,IDA IMP IGI NAS IEA,IDA IGI IBA IEA,IMP IEA,IDA IBA IEA,IBA,TAS IEA,IDA IBA IEA,IDA IMP ISS IBA IEA,IMP,TAS,IDA IMP ISS IEA,IDA ISS IBA TAS IEA,IDA IBA TAS IEA,IDA IMP ISS IBA TAS NAS IC IEA,IDA TAS IEA,IDA IEA,IDA IC IEA,IEA,IBA,IDA IMP I…	ENSG00000188976,ENSG00000160087,ENSG00000107404,ENSG00000221978,ENSG00000008130,ENSG00000157933,ENSG00000116273,ENSG00000142599,ENSG00000074800,ENSG00000142657,ENSG00000130940,ENSG00000171824,ENSG00000116670,ENSG00000177000,ENSG00000142627,ENSG00000127481,ENSG00000053372,ENSG00000053371,ENSG00000090432,ENSG00000244038,ENSG00000127483,ENSG00000142798,ENSG00000004487,ENSG00000007968,ENSG00000117318…
TRUE	8.72975e-76	9244	2043	1412	0.69114	0.152748	GO:0008152	GO:BP	metabolic process	18672	3111		IDA IBA,IDA IMP IBA IEA,IDA IMP IEA,IDA ISS IBA IEA,IBA NAS IEA,IDA IMP ISS IBA,IDA,IEA,IDA IMP IGI IBA TAS IEA,IDA ISS IBA IEA,IDA IBA IEA,IDA IBA TAS IEA,IDA IMP IBA TAS IEA,IDA IMP IGI NAS IEA,IDA IMP IGI IBA IEA,IMP,IMP IEA,ISS IEA,IDA ISS IBA IEA,IBA,IMP TAS IEA,IDA IMP IBA IEA,IDA IMP ISS IBA IEA,IMP,TAS,IDA IMP ISS IEA,IDA ISS IBA TAS IEA,IDA IBA TAS IEA,IDA IMP ISS IBA TAS NAS IC IEA,IDA …	ENSG00000188976,ENSG00000160087,ENSG00000107404,ENSG00000221978,ENSG00000008130,ENSG00000157933,ENSG00000116273,ENSG00000142599,ENSG00000074800,ENSG00000142657,ENSG00000130940,ENSG00000116649,ENSG00000171824,ENSG00000116670,ENSG00000177000,ENSG00000048707,ENSG00000142627,ENSG00000117122,ENSG00000127481,ENSG00000053372,ENSG00000053371,ENSG00000090432,ENSG00000244038,ENSG00000127483,ENSG00000142798…
TRUE	1.01036e-74	7665	2043	1238	0.605972	0.161513	GO:0043170	GO:BP	macromolecule metabolic process	18672	10470		IDA IBA,IDA IMP IBA IEA,IDA IMP IEA,IDA ISS IBA IEA,IDA IMP ISS IBA,IDA,IEA,IDA IMP,IDA IBA IEA,IDA IMP IBA TAS IEA,IDA IMP IGI NAS IEA,IEA,IDA IBA IEA,IBA,IDA IMP IBA IEA,IDA IMP ISS IBA IEA,IMP,IDA IMP ISS IEA,IDA ISS IBA TAS IEA,IDA IBA TAS IEA,IDA IMP ISS IBA TAS NAS IC IEA,IDA TAS IEA,IDA IEA,IDA IC IEA,IBA,IDA IMP ISS IBA IEA,IDA IBA TAS NAS,IBA,IEA,IDA IMP IEA,IEA,IDA IMP ISS IBA TAS IEA,I…	ENSG00000188976,ENSG00000160087,ENSG00000107404,ENSG00000221978,ENSG00000157933,ENSG00000116273,ENSG00000142599,ENSG00000074800,ENSG00000130940,ENSG00000171824,ENSG00000116670,ENSG00000142627,ENSG00000127481,ENSG00000053372,ENSG00000090432,ENSG00000244038,ENSG00000127483,ENSG00000004487,ENSG00000007968,ENSG00000117318,ENSG00000142676,ENSG00000011007,ENSG00000057757,ENSG00000117614,ENSG00000158062…
TRUE	1.89715e-63	5386	2043	939	0.459618	0.174341	GO:0010467	GO:BP	gene expression	18672	4144		IDA IBA,IDA,IDA ISS IBA IEA,IDA IMP ISS IBA,IEA,IDA IMP,IDA IBA IEA,IDA IMP IBA TAS IEA,IDA IMP NAS IEA,IEA,IBA,IMP,IMP,IDA IMP ISS IEA,IDA ISS IBA TAS IEA,IDA IBA TAS IEA,IDA IMP IBA TAS NAS IC IEA,IDA TAS IEA,IDA,IDA IC IEA,IDA IMP ISS IBA IEA,IDA IBA TAS NAS,IBA,IEA,IMP IEA,IEA,IDA IMP ISS IBA TAS IEA,IDA IBA NAS,IDA TAS IEA,IBA,IDA IMP IGI ISS IBA TAS IEA,IDA IMP IBA IEA,IEA,TAS IEA,IDA IMP I…	ENSG00000188976,ENSG00000107404,ENSG00000221978,ENSG00000157933,ENSG00000142599,ENSG00000074800,ENSG00000130940,ENSG00000171824,ENSG00000116670,ENSG00000142627,ENSG00000053372,ENSG00000090432,ENSG00000127483,ENSG00000004487,ENSG00000007968,ENSG00000117318,ENSG00000142676,ENSG00000011007,ENSG00000057757,ENSG00000117614,ENSG00000131914,ENSG00000117713,ENSG00000090273,ENSG00000142784,ENSG00000130766…
TRUE	1.69592e-61	5813	2043	986	0.482624	0.16962	GO:0071840	GO:BP	cellular component organization or biogenesis	18672	16709		IDA IBA,ISS TAS IEA,NAS,IEA,IMP IBA IEA,IEA,IDA,IMP,IBA IEA,IDA IMP IBA TAS IEA,IMP IGI TAS NAS IEA,IDA,NAS,IMP IBA,IMP IBA,IMP,IDA IMP IBA IEA,IDA ISS IEA,ISS IEA,IDA IMP,IBA IEA,IDA IMP IEA,IMP IBA IEA,IDA IBA IEA,IMP IBA,IMP,NAS,IEA,IDA IMP IBA IEA,IBA,IDA TAS NAS IEA,IMP,IEA,ISS IEA,IDA IMP TAS,IDA HDA IBA IEA,ISS,ISS IBA IEA,IDA,NAS,IBA IEA,IDA ISS IBA IEA,ISS,IDA,IDA IMP ISS NAS IEA,IDA IMP…	ENSG00000188976,ENSG00000107404,ENSG00000221978,ENSG00000157916,ENSG00000116273,ENSG00000142599,ENSG00000074800,ENSG00000188807,ENSG00000171603,ENSG00000171824,ENSG00000116670,ENSG00000177000,ENSG00000011021,ENSG00000048707,ENSG00000116786,ENSG00000142627,ENSG00000058453,ENSG00000179051,ENSG00000127481,ENSG00000127463,ENSG00000053372,ENSG00000090432,ENSG00000127483,ENSG00000004487,ENSG00000088280…
TRUE	2.749e-61	5752	2043	978	0.478708	0.170028	GO:0009059	GO:BP	macromolecule biosynthetic process	18672	3221		IDA IBA,IDA,IDA ISS IBA IEA,IDA IMP ISS IBA,IEA,IDA IMP,IDA IBA IEA,IDA IMP IBA TAS IEA,IDA IMP NAS IEA,IEA,IBA,IMP,IDA IMP ISS IBA IEA,IMP,IDA IMP ISS IEA,IDA ISS IBA TAS IEA,IDA IBA TAS IEA,IDA IMP IBA TAS NAS IC IEA,IDA TAS IEA,IDA,IDA IC IEA,IDA IMP ISS IBA IEA,IDA IBA TAS NAS,IBA,IEA,IMP IEA,IEA,IDA IMP ISS IBA TAS IEA,IDA IBA NAS,IDA TAS IEA,IBA,IDA IMP IGI ISS IBA TAS IEA,IDA IMP IBA IEA,I…	ENSG00000188976,ENSG00000107404,ENSG00000221978,ENSG00000157933,ENSG00000142599,ENSG00000074800,ENSG00000130940,ENSG00000171824,ENSG00000116670,ENSG00000142627,ENSG00000053372,ENSG00000090432,ENSG00000244038,ENSG00000127483,ENSG00000004487,ENSG00000007968,ENSG00000117318,ENSG00000142676,ENSG00000011007,ENSG00000057757,ENSG00000117614,ENSG00000131914,ENSG00000117713,ENSG00000090273,ENSG00000142784…
TRUE	5.81709e-60	6578	2043	1073	0.525208	0.163119	GO:0009058	GO:BP	biosynthetic process	18672	3220		IDA IBA,IDA,IDA ISS IBA IEA,IBA IEA,IDA IMP ISS IBA,IEA,IDA IMP IGI TAS,IEA,IDA IBA IEA,IDA IBA IEA,IDA IMP IBA TAS IEA,IDA IMP NAS IEA,IBA,IEA,IDA,IBA,IMP,IDA IMP ISS IBA IEA,IMP,IDA IMP ISS IEA,IDA ISS IBA TAS IEA,IDA IBA TAS IEA,IDA IMP IBA TAS NAS IC IEA,IDA TAS IEA,IDA,IDA IC IEA,IDA IMP ISS IBA IEA,IDA IBA TAS NAS,IBA,IBA IEA,IMP IEA,IEA,IDA IMP ISS IBA TAS IEA,IDA IBA NAS,IDA TAS IEA,IBA,I…	ENSG00000188976,ENSG00000107404,ENSG00000221978,ENSG00000008130,ENSG00000157933,ENSG00000142599,ENSG00000074800,ENSG00000142657,ENSG00000130940,ENSG00000116649,ENSG00000171824,ENSG00000116670,ENSG00000177000,ENSG00000142627,ENSG00000127481,ENSG00000053372,ENSG00000090432,ENSG00000244038,ENSG00000127483,ENSG00000004487,ENSG00000007968,ENSG00000117318,ENSG00000142676,ENSG00000011007,ENSG00000057757…
TRUE	3.04095e-54	8531	2043	1277	0.625061	0.149689	GO:0050794	GO:BP	regulation of cellular process	18672	13090		IDA IMP IBA,HMP,IDA IMP IGI ISS IBA TAS NAS IEA,IDA ISS IBA NAS IEA,IEA,ISS IBA TAS IEA,IDA IMP IGI ISS IBA NAS,IEA,IDA,IEA,IDA IMP IGI,IBA IEA,IDA IBA IEA,IMP IBA IEA,IDA IMP IGI TAS NAS IEA,NAS,IEA,IMP,IMP IBA,IDA IMP ISS IEA,IMP,ISS IEA,IDA IMP ISS IEA,IDA ISS IEA,IBA,IDA IMP HMP IEA,IMP,IEA,IDA IMP ISS TAS IEA,IMP IBA,IDA ISS IBA IEA,IDA IBA TAS IEA,IDA IMP ISS IEA,TAS,IDA IMP IEA,IDA NAS,IEA…	ENSG00000188976,ENSG00000160087,ENSG00000107404,ENSG00000221978,ENSG00000008130,ENSG00000078369,ENSG00000157933,ENSG00000157916,ENSG00000116273,ENSG00000142599,ENSG00000074800,ENSG00000171603,ENSG00000130940,ENSG00000171824,ENSG00000116670,ENSG00000011021,ENSG00000116691,ENSG00000048707,ENSG00000116786,ENSG00000142627,ENSG00000058453,ENSG00000117122,ENSG00000179051,ENSG00000127481,ENSG00000053372…
TRUE	4.15388e-54	5617	2043	941	0.460597	0.167527	GO:0016043	GO:BP	cellular component organization	18672	5053		IDA,ISS TAS IEA,NAS,IEA,IMP IBA IEA,IEA,IDA,IMP,IBA IEA,IMP,IMP IGI TAS NAS IEA,IDA,NAS,IMP IBA,IMP IBA,IMP,IDA IMP IBA IEA,IDA ISS IEA,ISS IEA,IDA IMP,IEA,IDA IMP IEA,IMP IBA IEA,IDA IBA IEA,IMP IBA,IMP,NAS,IEA,IDA IMP IBA IEA,IBA,IDA TAS NAS IEA,IMP,IEA,ISS IEA,IDA IMP TAS,IDA HDA IBA IEA,ISS,ISS IBA IEA,IDA,NAS,IBA IEA,IDA ISS IBA IEA,ISS,IDA,IDA IMP ISS NAS IEA,IDA IMP IBA IEA,IBA IEA,IDA IMP…	ENSG00000188976,ENSG00000107404,ENSG00000221978,ENSG00000157916,ENSG00000116273,ENSG00000142599,ENSG00000074800,ENSG00000188807,ENSG00000171603,ENSG00000171824,ENSG00000116670,ENSG00000177000,ENSG00000011021,ENSG00000048707,ENSG00000116786,ENSG00000142627,ENSG00000058453,ENSG00000179051,ENSG00000127481,ENSG00000127463,ENSG00000053372,ENSG00000090432,ENSG00000127483,ENSG00000004487,ENSG00000088280…
TRUE	5.80578e-54	8797	2043	1305	0.638767	0.148346	GO:0050789	GO:BP	regulation of biological process	18672	13086		IDA IMP IBA,HMP,IDA IMP IGI ISS IBA TAS NAS IEA,IDA ISS IBA NAS IEA,IEA,ISS IBA TAS IEA,IDA IMP IGI ISS IBA NAS,IEA,IDA,IEA,IDA IMP IGI,IBA IEA,ISS,IDA IBA IEA,IMP IBA IEA,IDA IMP IGI TAS NAS IEA,NAS,IEA,IMP,IMP IBA,IDA IMP ISS IEA,IMP,ISS IEA,IDA IMP ISS IEA,IDA ISS IEA,IBA,IDA IMP HMP IEA,IMP,TAS IEA,IDA IMP ISS TAS IEA,IMP IBA,IDA IGI ISS IBA IEA,IDA IBA TAS IEA,IDA IMP ISS IEA,TAS,IDA IMP IEA…	ENSG00000188976,ENSG00000160087,ENSG00000107404,ENSG00000221978,ENSG00000008130,ENSG00000078369,ENSG00000157933,ENSG00000157916,ENSG00000116273,ENSG00000142599,ENSG00000074800,ENSG00000171603,ENSG00000054523,ENSG00000130940,ENSG00000171824,ENSG00000116670,ENSG00000011021,ENSG00000116691,ENSG00000048707,ENSG00000116786,ENSG00000142627,ENSG00000058453,ENSG00000117122,ENSG00000179051,ENSG00000127481…
TRUE	6.42877e-53	9087	2043	1333	0.652472	0.146693	GO:0065007	GO:BP	biological regulation	18672	15666		IDA IMP IBA,HMP,IDA IMP IGI ISS IBA TAS NAS IEA,IDA ISS IBA NAS IEA,IEA,ISS IBA TAS IEA,IDA IMP IGI ISS IBA NAS,IEA,IDA,IEA,IDA IMP IGI,IBA IEA,ISS,IDA IBA IEA,IMP IBA IEA,IDA IMP IGI TAS NAS IEA,NAS,IEA,IMP,IMP IBA,IDA IMP ISS IEA,IMP,ISS IEA,IDA IMP ISS IEA,IDA ISS IEA,IBA,IDA IMP HMP IEA,IMP,IMP,TAS IEA,IDA IMP ISS TAS IC IEA,IDA IMP IBA IEA,IDA IGI ISS IBA IEA,IDA IBA TAS IEA,IDA IMP ISS IEA,…	ENSG00000188976,ENSG00000160087,ENSG00000107404,ENSG00000221978,ENSG00000008130,ENSG00000078369,ENSG00000157933,ENSG00000157916,ENSG00000116273,ENSG00000142599,ENSG00000074800,ENSG00000171603,ENSG00000054523,ENSG00000130940,ENSG00000171824,ENSG00000116670,ENSG00000011021,ENSG00000116691,ENSG00000048707,ENSG00000116786,ENSG00000142627,ENSG00000058453,ENSG00000117122,ENSG00000179051,ENSG00000127481…
TRUE	1.10632e-49	4986	2043	850	0.416055	0.170477	GO:0006139	GO:BP	nucleobase-containing compound metabolic process	18672	1979		IDA IBA,IDA,IDA ISS IBA IEA,IBA NAS IEA,IDA IMP ISS IBA,IDA,IEA,IDA IMP IGI IBA TAS IEA,IDA ISS IBA IEA,IDA IBA IEA,IDA IMP IBA TAS IEA,IDA IMP IGI NAS IEA,IMP,IBA,IMP,IDA IMP ISS IEA,IDA ISS IBA TAS IEA,IDA IBA TAS IEA,IMP,IDA TAS IEA,IDA,IDA IC IEA,IDA IMP ISS IBA IEA,IDA IBA TAS NAS,IEA,IEA,IEA,IDA IMP ISS IBA TAS IEA,IDA IBA NAS IEA,IDA TAS IEA,IBA,IDA IMP IGI ISS IBA TAS IEA,IDA IMP IEA,IMP …	ENSG00000188976,ENSG00000107404,ENSG00000221978,ENSG00000008130,ENSG00000157933,ENSG00000116273,ENSG00000142599,ENSG00000074800,ENSG00000142657,ENSG00000130940,ENSG00000171824,ENSG00000116670,ENSG00000142627,ENSG00000053372,ENSG00000127483,ENSG00000004487,ENSG00000007968,ENSG00000117318,ENSG00000142676,ENSG00000011007,ENSG00000057757,ENSG00000117614,ENSG00000131914,ENSG00000117713,ENSG00000142784…
TRUE	1.72539e-48	4180	2043	744	0.36417	0.17799	GO:0048523	GO:BP	negative regulation of cellular process	18672	12639		IDA IMP IBA,IEA,IDA IMP IGI ISS IBA,IEA,IDA IMP IGI,IMP IBA IEA,IDA IMP TAS,IEA,IEA,ISS IEA,IDA,IBA,IDA IMP,IEA,IDA IMP ISS,IDA IBA TAS IEA,IDA IMP ISS IEA,IDA,IEA,IMP,IMP IEA,IDA IMP ISS IBA IEA,IBA IEA,IDA IMP ISS IBA IEA,ISS IEA,TAS NAS,IDA IMP IGI ISS,IDA IMP IBA IEA,ISS IEA,IEA,IEA,IDA IMP ISS IEA,IMP NAS,NAS,IDA IMP IEA,IDA ISS IBA,IEA,IEA,IBA,IEA,IDA NAS IEA,IEA,IDA,ISS IEA,IEA,IDA IMP,IDA…	ENSG00000188976,ENSG00000107404,ENSG00000157933,ENSG00000142599,ENSG00000074800,ENSG00000171824,ENSG00000116670,ENSG00000116691,ENSG00000142627,ENSG00000179051,ENSG00000127481,ENSG00000053372,ENSG00000090432,ENSG00000142798,ENSG00000004487,ENSG00000117318,ENSG00000142676,ENSG00000169504,ENSG00000117614,ENSG00000162430,ENSG00000117632,ENSG00000131914,ENSG00000142784,ENSG00000130766,ENSG00000121774…
TRUE	1.0154e-47	4517	2043	785	0.384239	0.173788	GO:0090304	GO:BP	nucleic acid metabolic process	18672	17951		IDA IBA,IDA,IDA ISS IBA IEA,IDA IMP ISS IBA,IDA,IEA,IDA IMP,IDA IBA IEA,IDA IMP IBA TAS IEA,IDA IMP IGI NAS IEA,IBA,IMP,IDA IMP ISS IEA,IDA ISS IBA TAS IEA,IDA IBA TAS IEA,IMP,IDA TAS IEA,IDA,IDA IC IEA,IDA IMP ISS IBA IEA,IDA IBA TAS NAS,IEA,IEA,IEA,IDA IMP ISS IBA TAS IEA,IDA IBA NAS IEA,IDA TAS IEA,IBA,IDA IMP IGI ISS IBA TAS IEA,IDA IMP IEA,IMP TAS IEA,TAS IEA,IDA IMP IEA,IDA,IDA,IBA TAS IEA,…	ENSG00000188976,ENSG00000107404,ENSG00000221978,ENSG00000157933,ENSG00000116273,ENSG00000142599,ENSG00000074800,ENSG00000130940,ENSG00000171824,ENSG00000116670,ENSG00000053372,ENSG00000127483,ENSG00000004487,ENSG00000007968,ENSG00000117318,ENSG00000142676,ENSG00000011007,ENSG00000057757,ENSG00000117614,ENSG00000131914,ENSG00000117713,ENSG00000142784,ENSG00000130766,ENSG00000242125,ENSG00000121774…
TRUE	2.99013e-47	4309	2043	757	0.370534	0.175679	GO:0048519	GO:BP	negative regulation of biological process	18672	12635		IDA IMP IBA,IEA,IDA IMP IGI ISS IBA,IEA,IDA IMP IGI,IMP IBA IEA,IDA IMP TAS,IEA,IEA,IMP ISS IEA,IDA,IBA,IDA IMP,TAS IEA,IDA IMP ISS,IGI,IDA IBA TAS IEA,IDA IMP ISS IEA,IDA,IEA,IMP,IMP IEA,IDA IMP ISS IBA IEA,IBA IEA,IDA IMP ISS IBA IEA,IEA,ISS IEA,TAS NAS,IDA IMP IGI ISS,IDA IMP IBA IEA,ISS IEA,IEA,IEA,IDA IMP ISS IEA,IMP NAS,NAS,IDA IMP IEA,IDA ISS IBA,IEA,IEA,IBA,IEA,IDA NAS IEA,IEA,IDA IMP,ISS…	ENSG00000188976,ENSG00000107404,ENSG00000157933,ENSG00000142599,ENSG00000074800,ENSG00000171824,ENSG00000116670,ENSG00000116691,ENSG00000142627,ENSG00000179051,ENSG00000127481,ENSG00000053372,ENSG00000090432,ENSG00000142798,ENSG00000004487,ENSG00000007968,ENSG00000117318,ENSG00000142676,ENSG00000169504,ENSG00000117614,ENSG00000162430,ENSG00000117632,ENSG00000131914,ENSG00000142784,ENSG00000130766…
TRUE	1.88641e-45	4666	2043	797	0.390113	0.17081	GO:0048522	GO:BP	positive regulation of cellular process	18672	12638		IDA,HMP,IDA IMP ISS TAS IEA,IEA,ISS NAS,IEA,IEA,IDA IMP IGI,IBA IEA,IDA IBA,IEA,IDA IMP NAS IEA,IMP,IDA IMP,IMP,ISS IEA,IMP,ISS IEA,IDA HMP IEA,IEA,IDA IMP ISS IEA,IDA,IEA,IDA IEA,IDA IMP IEA,IEA,IEA,IDA IMP ISS IEA,IDA IBA TAS NAS,IDA IMP IBA IEA,IDA,NAS,IDA IMP,IMP,IDA ISS,IDA IMP IEA,ISS,IDA ISS IBA IEA,IEA,IDA IMP,IEA,IDA IGI IBA IEA,ISS IEA,IMP,NAS IEA,IMP HMP ISS IEA,IDA IMP,IDA IMP IEA,IMP…	ENSG00000188976,ENSG00000160087,ENSG00000107404,ENSG00000008130,ENSG00000157933,ENSG00000157916,ENSG00000142599,ENSG00000074800,ENSG00000171603,ENSG00000130940,ENSG00000171824,ENSG00000116670,ENSG00000048707,ENSG00000142627,ENSG00000058453,ENSG00000117122,ENSG00000179051,ENSG00000127481,ENSG00000090432,ENSG00000142798,ENSG00000004487,ENSG00000007968,ENSG00000117318,ENSG00000142676,ENSG00000057757…
TRUE	3.4431e-45	161	2043	95	0.0465002	0.590062	GO:0002181	GO:BP	cytoplasmic translation	18672	727		IDA NAS IC,IMP,IDA,IMP,IDA,IC,IDA IMP,IDA,IDA IBA NAS IEA,NAS IEA,NAS IEA,NAS IC,NAS IC,NAS IC,IDA NAS IC,IDA IBA NAS IC,IBA NAS IC,IMP,IDA IBA NAS IC,IBA,NAS IC,IBA NAS IC,ISS IEA,NAS IC,IEA,NAS IC,IDA IBA,IBA,NAS IC,IDA NAS IC,NAS IC,IDA,IDA NAS IC,IMP,IBA NAS IC,NAS IEA,IDA NAS IC,NAS IC,NAS IC,IMP,NAS IC,IDA NAS IC,IDA NAS IC,NAS IC,NAS IC,NAS IC,NAS IC,NAS IC,NAS IC,IDA IBA NAS IC,NAS IC,IMP…	ENSG00000142676,ENSG00000131914,ENSG00000065978,ENSG00000031698,ENSG00000009307,ENSG00000177954,ENSG00000135829,ENSG00000153187,ENSG00000107581,ENSG00000177600,ENSG00000175390,ENSG00000149806,ENSG00000149273,ENSG00000118181,ENSG00000197728,ENSG00000089009,ENSG00000089157,ENSG00000165819,ENSG00000213741,ENSG00000100664,ENSG00000174444,ENSG00000137818,ENSG00000067225,ENSG00000140988,ENSG00000090861…
TRUE	5.11352e-44	4885	2043	820	0.401371	0.167861	GO:0048518	GO:BP	positive regulation of biological process	18672	12634		IDA,HMP,IDA IMP ISS TAS IEA,IEA,ISS NAS,IEA,IEA,IDA IMP IGI,IBA IEA,IDA IBA,IEA,IDA IMP NAS IEA,IMP,IDA IMP,IMP,ISS IEA,IMP,ISS IEA,IDA HMP IEA,IEA,IDA IMP ISS IEA,IDA,IEA,IDA IEA,IDA IMP IEA,IEA,IMP IEA,IDA IMP ISS IEA,IDA IBA TAS NAS,IDA IMP IBA IEA,IDA,NAS,IDA IMP,IMP,IDA ISS,IDA IMP IEA,ISS,IDA ISS IBA IEA,IEA,IDA IMP,IEA,IDA IGI IBA IEA,ISS IEA,IMP,NAS IEA,IMP HMP ISS IEA,IDA IMP,IDA IMP IEA…	ENSG00000188976,ENSG00000160087,ENSG00000107404,ENSG00000008130,ENSG00000157933,ENSG00000157916,ENSG00000142599,ENSG00000074800,ENSG00000171603,ENSG00000130940,ENSG00000171824,ENSG00000116670,ENSG00000048707,ENSG00000142627,ENSG00000058453,ENSG00000117122,ENSG00000179051,ENSG00000127481,ENSG00000090432,ENSG00000142798,ENSG00000004487,ENSG00000007968,ENSG00000117318,ENSG00000142676,ENSG00000057757…
TRUE	6.42322e-43	3884	2043	689	0.337249	0.177394	GO:0019538	GO:BP	protein metabolic process	18672	5841		IDA IMP IBA IEA,IMP IEA,IMP,IDA,IEA,IDA IBA IEA,IDA IBA IEA,IDA IMP ISS IBA IEA,IMP IEA,IDA IMP ISS IBA TAS NAS IC IEA,IEA,IBA,IMP ISS IEA,IBA,IEA,IDA IMP IEA,IDA,IDA TAS IEA,IDA IEA,IDA,IEA,TAS,IDA ISS,IMP ISS,IDA IBA NAS IEA,IMP IEA,IEA,IDA TAS IEA,IDA IMP IBA TAS IEA,IEA,IEA,IDA IEA,ISS NAS IEA,IDA,IDA IMP IBA TAS IEA,ISS,IEA,IDA IMP ISS,IDA IMP IGI ISS IBA TAS NAS IEA,IBA NAS,IBA NAS IEA,NAS …	ENSG00000160087,ENSG00000107404,ENSG00000074800,ENSG00000116670,ENSG00000142627,ENSG00000127481,ENSG00000090432,ENSG00000244038,ENSG00000004487,ENSG00000142676,ENSG00000057757,ENSG00000158062,ENSG00000131914,ENSG00000090273,ENSG00000142784,ENSG00000130766,ENSG00000121774,ENSG00000134684,ENSG00000092847,ENSG00000116863,ENSG00000196182,ENSG00000090621,ENSG00000065978,ENSG00000117385,ENSG00000117399…
TRUE	4.84299e-42	4020	2043	704	0.344591	0.175124	GO:0016070	GO:BP	RNA metabolic process	18672	5072		IDA IBA,IDA,IDA ISS IBA IEA,IDA IMP ISS IBA,IEA,IDA IMP,IDA IBA IEA,IDA IMP IBA TAS IEA,IDA IMP,IBA,IMP,IDA IMP ISS IEA,IDA ISS IBA TAS IEA,IDA IBA TAS IEA,IMP,IDA TAS IEA,IDA,IDA IC IEA,IDA IMP ISS IBA IEA,IDA IBA TAS NAS,IEA,IEA,IDA IMP ISS IBA TAS IEA,IDA IBA NAS,IDA TAS IEA,IBA,IDA IMP IGI ISS IBA TAS IEA,IDA IMP IEA,TAS IEA,IDA IMP IEA,IDA,IDA,IMP IBA,IBA IEA,IBA IEA,NAS,IDA,IDA IMP IBA IEA,…	ENSG00000188976,ENSG00000107404,ENSG00000221978,ENSG00000157933,ENSG00000142599,ENSG00000074800,ENSG00000130940,ENSG00000171824,ENSG00000116670,ENSG00000053372,ENSG00000127483,ENSG00000004487,ENSG00000007968,ENSG00000117318,ENSG00000142676,ENSG00000011007,ENSG00000057757,ENSG00000117614,ENSG00000131914,ENSG00000117713,ENSG00000142784,ENSG00000242125,ENSG00000121774,ENSG00000162521,ENSG00000134684…
TRUE	2.0449e-40	4737	2043	790	0.386686	0.166772	GO:0060255	GO:BP	regulation of macromolecule metabolic process	18672	14264		IDA IBA,IDA IMP IEA,IDA ISS IBA IEA,IDA IMP ISS IBA,IDA,IEA,IDA IMP,IDA IBA IEA,IMP IBA IEA,IDA IMP NAS IEA,IEA,IBA,IDA IMP,IMP,IDA IMP ISS IEA,IDA ISS IBA IEA,IDA IBA TAS IEA,IDA IMP ISS IEA,TAS,IDA IEA,IDA IMP ISS IBA IEA,IDA IBA TAS NAS,IEA,IDA IMP IEA,IDA IMP ISS IBA IEA,IDA IBA NAS,IBA,IDA IMP IGI ISS IBA IEA,IDA IMP IBA IEA,IEA,IEA,IDA IMP ISS IBA IEA,IMP,IDA IBA IEA,IDA IMP IBA IEA,IDA,IBA…	ENSG00000188976,ENSG00000107404,ENSG00000221978,ENSG00000157933,ENSG00000116273,ENSG00000142599,ENSG00000074800,ENSG00000130940,ENSG00000171824,ENSG00000116670,ENSG00000142627,ENSG00000053372,ENSG00000090432,ENSG00000127483,ENSG00000004487,ENSG00000007968,ENSG00000117318,ENSG00000142676,ENSG00000011007,ENSG00000057757,ENSG00000131914,ENSG00000117713,ENSG00000142784,ENSG00000130766,ENSG00000121774…
TRUE	2.77033e-40	4383	2043	745	0.36466	0.169975	GO:0080090	GO:BP	regulation of primary metabolic process	18672	17565		IDA IBA,IDA IMP IEA,IDA ISS IBA IEA,IDA IMP ISS IBA,IDA,IEA,IDA IMP IGI,IDA IBA IEA,IMP IEA,IDA IMP NAS,IDA,IDA,IMP,IDA IMP ISS IEA,IDA ISS IBA IEA,IDA IBA TAS IEA,IDA IMP ISS IEA,TAS,IDA IEA,IDA IMP ISS IEA,IDA IBA NAS,IBA IEA,IDA IMP IEA,IDA IMP ISS IBA IEA,IDA IBA NAS,IBA,IDA IMP IGI ISS IBA IEA,IDA IMP IEA,IEA,IDA IMP ISS IEA,IMP,IDA IBA IEA,IDA,IDA,IBA IEA,IBA IEA,IDA NAS IEA,IDA IEA,IDA IMP…	ENSG00000188976,ENSG00000107404,ENSG00000221978,ENSG00000157933,ENSG00000116273,ENSG00000142599,ENSG00000074800,ENSG00000130940,ENSG00000171824,ENSG00000116670,ENSG00000127481,ENSG00000090432,ENSG00000127483,ENSG00000004487,ENSG00000007968,ENSG00000117318,ENSG00000142676,ENSG00000011007,ENSG00000057757,ENSG00000131914,ENSG00000117713,ENSG00000142784,ENSG00000130766,ENSG00000121774,ENSG00000162521…
TRUE	3.83491e-40	5026	2043	825	0.403818	0.164146	GO:0032502	GO:BP	developmental process	18672	7558		IEP ISS TAS IEA,IEA,IDA IGI ISS IEA,IEA,IBA IEA,IMP,IBA,IDA IMP NAS IEA,IMP NAS,IMP ISS IEA,IEP IBA IEA,IDA IEA,TAS IEA,IDA IMP ISS IEA,IGI,IBA IEA,IMP IEA,IMP TAS IEA,IEA,IBA IEA,IMP IBA IEA,IMP IEA,NAS IEA,IEA,IBA IEA,IEA,NAS,ISS IBA IEA,IMP,IEA,IDA ISS,IEA,ISS IEA,IMP ISS,IMP IEA,ISS IEA,IEA,IEA,IEA,ISS IEA,IEA,IMP ISS IEA,IDA IBA IEA,IMP,ISS IEA,IBA IEA,ISS,TAS,TAS IEA,IDA IMP IEP ISS IBA TAS…	ENSG00000107404,ENSG00000078369,ENSG00000157933,ENSG00000142599,ENSG00000171603,ENSG00000054523,ENSG00000130940,ENSG00000116670,ENSG00000177000,ENSG00000142627,ENSG00000117122,ENSG00000090432,ENSG00000142798,ENSG00000004487,ENSG00000007968,ENSG00000117318,ENSG00000057757,ENSG00000169504,ENSG00000117614,ENSG00000162430,ENSG00000117632,ENSG00000131914,ENSG00000117713,ENSG00000142784,ENSG00000121753…
TRUE	4.62517e-40	4208	2043	722	0.353402	0.171578	GO:0034654	GO:BP	nucleobase-containing compound biosynthetic process	18672	8645		IDA IBA,IDA,IDA ISS IBA IEA,IBA IEA,IDA IMP ISS IBA,IEA,IDA IMP IGI,IDA IBA IEA,IDA IMP IBA TAS IEA,IDA IMP,IBA,IMP,IDA IMP ISS IEA,IDA ISS IBA TAS IEA,IDA IBA TAS IEA,IMP,IDA TAS IEA,IDA,IDA IC IEA,IDA IMP IBA IEA,IDA IBA TAS NAS,IEA,IEA,IDA IMP ISS IBA TAS IEA,IDA IBA NAS,IBA,IDA IMP IGI ISS IBA TAS IEA,IDA IMP,TAS,IDA IMP IBA IEA,IDA IEA,IDA,IDA,IMP IBA,IBA IEA,IBA IEA,IDA,IDA,ISS IEA,ISS IEA,…	ENSG00000188976,ENSG00000107404,ENSG00000221978,ENSG00000008130,ENSG00000157933,ENSG00000142599,ENSG00000074800,ENSG00000130940,ENSG00000171824,ENSG00000116670,ENSG00000053372,ENSG00000127483,ENSG00000004487,ENSG00000007968,ENSG00000117318,ENSG00000142676,ENSG00000011007,ENSG00000057757,ENSG00000117614,ENSG00000131914,ENSG00000117713,ENSG00000142784,ENSG00000242125,ENSG00000121774,ENSG00000162521…
TRUE	5.90129e-39	3824	2043	669	0.32746	0.174948	GO:0007275	GO:BP	multicellular organism development	18672	2788		IEP ISS TAS IEA,IEA,IGI ISS IEA,IEA,IBA IEA,IBA,IDA NAS,IMP NAS,ISS IEA,IEP IBA,IEA,TAS IEA,IMP IEA,IGI,IEA,IMP IEA,IEA,IEA,IEA,IBA IEA,IEA,NAS IEA,IEA,IBA IEA,NAS,ISS IBA IEA,IMP,IEA,IDA ISS,ISS IEA,IMP ISS,IMP IEA,ISS IEA,IEA,IEA,IEA,ISS IEA,IEA,IEA,IDA IEA,IMP,ISS IEA,IBA IEA,TAS,TAS IEA,IMP IBA NAS IEA,IEA,IEA,IEA,IEA,ISS IBA IEA,IDA ISS IBA IEA,ISS NAS IEA,ISS IEA,IMP,ISS IEA,IBA IEA,IBA,IDA…	ENSG00000107404,ENSG00000078369,ENSG00000157933,ENSG00000142599,ENSG00000171603,ENSG00000130940,ENSG00000116670,ENSG00000177000,ENSG00000142627,ENSG00000117122,ENSG00000090432,ENSG00000142798,ENSG00000004487,ENSG00000007968,ENSG00000117318,ENSG00000057757,ENSG00000169504,ENSG00000117614,ENSG00000162430,ENSG00000117632,ENSG00000131914,ENSG00000117713,ENSG00000142784,ENSG00000121753,ENSG00000162521…
TRUE	6.61569e-39	639	2043	196	0.0959373	0.306729	GO:0006412	GO:BP	translation	18672	2162		IDA IBA TAS NAS IC IEA,IMP ISS IEA,IMP IEA,IDA,IDA TAS IEA,IDA IEA,TAS,IDA ISS,IDA IEA,IDA IMP IBA TAS IEA,IDA IMP ISS,NAS IEA,NAS IC IEA,IDA IMP IEA,IDA,IDA ISS IBA TAS IEA,NAS IEA,IDA IBA NAS IC IEA,NAS IEA,IDA IBA NAS IC IEA,IDA IBA IEA,IDA ISS IEA,IEA,IBA NAS IEA,NAS IC IEA,ISS,IDA NAS IC IEA,IDA IBA,NAS IC,IDA IMP IEA,TAS IEA,IEA,IDA NAS IC IEA,IEA,TAS,IMP IEA,IDA IMP IBA TAS IEA,IDA IBA TAS…	ENSG00000142676,ENSG00000131914,ENSG00000130766,ENSG00000121774,ENSG00000134684,ENSG00000092847,ENSG00000090621,ENSG00000065978,ENSG00000142864,ENSG00000031698,ENSG00000009307,ENSG00000143436,ENSG00000177954,ENSG00000135829,ENSG00000153187,ENSG00000148730,ENSG00000172586,ENSG00000107581,ENSG00000177600,ENSG00000175390,ENSG00000110321,ENSG00000135387,ENSG00000149187,ENSG00000166902,ENSG00000149806…
TRUE	9.96836e-39	3953	2043	685	0.335291	0.173286	GO:0141187	GO:BP	nucleic acid biosynthetic process	18672	19814		IDA IBA,IDA,IDA ISS IBA IEA,IDA IMP ISS IBA,IEA,IDA IMP,IDA IBA IEA,IDA IMP IBA TAS IEA,IDA IMP,IBA,IMP,IDA IMP ISS IEA,IDA ISS IBA TAS IEA,IDA IBA TAS IEA,IMP,IDA TAS IEA,IDA,IDA IC IEA,IDA IMP IBA IEA,IDA IBA TAS NAS,IEA,IEA,IDA IMP ISS IBA TAS IEA,IDA IBA NAS,IBA,IDA IMP IGI ISS IBA TAS IEA,IDA IMP,TAS,IDA IEA,IDA,IDA,IMP IBA,IBA IEA,IBA IEA,IDA,IDA,ISS IEA,ISS IEA,NAS IEA,IDA IMP IEA,ISS,IBA,…	ENSG00000188976,ENSG00000107404,ENSG00000221978,ENSG00000157933,ENSG00000142599,ENSG00000074800,ENSG00000130940,ENSG00000171824,ENSG00000116670,ENSG00000053372,ENSG00000127483,ENSG00000004487,ENSG00000007968,ENSG00000117318,ENSG00000142676,ENSG00000011007,ENSG00000057757,ENSG00000117614,ENSG00000131914,ENSG00000117713,ENSG00000142784,ENSG00000242125,ENSG00000121774,ENSG00000162521,ENSG00000160094…
TRUE	5.53769e-38	4641	2043	770	0.376897	0.165913	GO:0048856	GO:BP	anatomical structure development	18672	12931		IEP ISS TAS IEA,IEA,IDA IGI ISS IEA,IEA,IBA IEA,IMP,IBA,IDA IMP NAS IEA,IMP NAS,IMP ISS IEA,IEP IBA IEA,IDA IEA,TAS IEA,IDA IMP ISS IEA,IGI,IEA,IMP IEA,IMP IEA,IEA,IBA IEA,IMP IBA IEA,IEA,NAS IEA,IEA,IBA IEA,NAS,ISS IBA IEA,IMP,IEA,IDA ISS,IEA,ISS IEA,IMP ISS,IMP IEA,ISS IEA,IEA,IEA,IEA,ISS IEA,IEA,IMP ISS IEA,IDA IEA,IMP,ISS IEA,IBA IEA,ISS,TAS,TAS IEA,IDA IMP IEP ISS IBA TAS NAS IEA,IBA IEA,IEA…	ENSG00000107404,ENSG00000078369,ENSG00000157933,ENSG00000142599,ENSG00000171603,ENSG00000054523,ENSG00000130940,ENSG00000116670,ENSG00000177000,ENSG00000142627,ENSG00000117122,ENSG00000090432,ENSG00000142798,ENSG00000004487,ENSG00000007968,ENSG00000117318,ENSG00000057757,ENSG00000169504,ENSG00000117614,ENSG00000162430,ENSG00000117632,ENSG00000131914,ENSG00000117713,ENSG00000142784,ENSG00000121753…
TRUE	1.42824e-37	3850	2043	668	0.32697	0.173506	GO:0032774	GO:BP	RNA biosynthetic process	18672	7758		IDA IBA,IDA,IDA ISS IBA IEA,IDA IMP ISS IBA,IEA,IDA IMP,IDA IBA IEA,IDA IMP IBA TAS IEA,IDA IMP,IBA,IMP,IDA IMP ISS IEA,IDA ISS IBA TAS IEA,IDA IBA TAS IEA,IMP,IDA TAS IEA,IDA,IDA IC IEA,IDA IMP IBA IEA,IDA IBA TAS NAS,IEA,IEA,IDA IMP ISS IBA TAS IEA,IDA IBA NAS,IBA,IDA IMP IGI ISS IBA TAS IEA,IDA IMP,TAS,IDA IEA,IDA,IDA,IMP IBA,IBA IEA,IBA IEA,IDA,IDA,ISS IEA,ISS IEA,NAS IEA,IDA IMP IEA,ISS,IBA,…	ENSG00000188976,ENSG00000107404,ENSG00000221978,ENSG00000157933,ENSG00000142599,ENSG00000074800,ENSG00000130940,ENSG00000171824,ENSG00000116670,ENSG00000053372,ENSG00000127483,ENSG00000004487,ENSG00000007968,ENSG00000117318,ENSG00000142676,ENSG00000011007,ENSG00000057757,ENSG00000117614,ENSG00000131914,ENSG00000117713,ENSG00000142784,ENSG00000242125,ENSG00000121774,ENSG00000162521,ENSG00000160094…
TRUE	6.72249e-37	5172	2043	832	0.407244	0.160866	GO:0019222	GO:BP	regulation of metabolic process	18672	5569		IDA IBA,IDA IMP IEA,IDA ISS IBA IEA,IDA IMP ISS IBA,IDA,IEA,IDA IMP IGI,IDA IBA IEA,IMP IBA IEA,IDA IMP NAS IEA,IMP,IEA,ISS IEA,IDA ISS IEA,IBA,IDA IMP,IMP,IDA IMP ISS IEA,IDA ISS IBA IEA,IDA IBA TAS IEA,IDA IMP ISS IEA,TAS,IDA IEA,IDA IMP ISS IBA IEA,IDA IBA TAS NAS,IBA IEA,IDA IMP IBA IEA,IDA IMP ISS IBA IEA,IDA IBA NAS,IBA,IDA IMP IGI ISS IBA IEA,IDA IMP IBA IEA,IEA,IEA,IDA IMP ISS IBA IEA,IMP…	ENSG00000188976,ENSG00000107404,ENSG00000221978,ENSG00000157933,ENSG00000116273,ENSG00000142599,ENSG00000074800,ENSG00000130940,ENSG00000171824,ENSG00000116670,ENSG00000048707,ENSG00000142627,ENSG00000117122,ENSG00000127481,ENSG00000053372,ENSG00000090432,ENSG00000127483,ENSG00000004487,ENSG00000007968,ENSG00000117318,ENSG00000142676,ENSG00000011007,ENSG00000057757,ENSG00000131914,ENSG00000117713…
TRUE	2.68206e-36	4006	2043	684	0.334802	0.170744	GO:0010556	GO:BP	regulation of macromolecule biosynthetic process	18672	4192		IDA IBA,IDA,IDA ISS IBA IEA,IDA IMP ISS IBA,IEA,IDA IMP,IDA IBA IEA,IMP IBA IEA,IDA IMP IEA,IEA,IBA,IMP,IMP,IDA IMP ISS IEA,IDA ISS IBA IEA,IDA IBA TAS IEA,IDA,TAS,IDA,IDA IMP ISS IBA IEA,IDA IBA TAS NAS,IEA,IMP IEA,IDA IMP ISS IBA IEA,IDA IBA NAS,IBA,IDA IMP IGI ISS IBA IEA,IDA IMP IBA IEA,IEA,IEA,IDA IMP ISS IBA IEA,IDA IMP IBA IEA,IDA,IBA IEA,IBA IEA,IDA NAS IEA,IDA IEA,IDA IMP,ISS IEA,ISS IEA…	ENSG00000188976,ENSG00000107404,ENSG00000221978,ENSG00000157933,ENSG00000142599,ENSG00000074800,ENSG00000130940,ENSG00000171824,ENSG00000116670,ENSG00000142627,ENSG00000053372,ENSG00000090432,ENSG00000127483,ENSG00000004487,ENSG00000007968,ENSG00000117318,ENSG00000142676,ENSG00000011007,ENSG00000057757,ENSG00000131914,ENSG00000117713,ENSG00000142784,ENSG00000130766,ENSG00000121774,ENSG00000162521…
TRUE	4.25861e-36	3910	2043	671	0.328439	0.171611	GO:0010468	GO:BP	regulation of gene expression	18672	4145		IDA IBA,IDA,IDA ISS IBA IEA,IDA IMP ISS IBA,IEA,IDA IMP,IDA IBA IEA,IMP IBA IEA,IDA IMP IEA,IEA,IBA,IMP,IMP,IDA IMP ISS IEA,IDA ISS IBA IEA,IDA IBA TAS IEA,IDA,TAS,IDA,IDA IMP ISS IBA IEA,IDA IBA TAS NAS,IEA,IMP IEA,IDA IMP ISS IBA IEA,IDA IBA NAS,IBA,IDA IMP IGI ISS IBA IEA,IDA IMP IBA IEA,IEA,IEA,IDA IMP ISS IBA IEA,IDA IMP IBA IEA,IDA,IBA IEA,IBA IEA,IDA NAS IEA,IDA,IDA IMP,ISS IEA,ISS IEA,NAS…	ENSG00000188976,ENSG00000107404,ENSG00000221978,ENSG00000157933,ENSG00000142599,ENSG00000074800,ENSG00000130940,ENSG00000171824,ENSG00000116670,ENSG00000142627,ENSG00000053372,ENSG00000090432,ENSG00000127483,ENSG00000004487,ENSG00000007968,ENSG00000117318,ENSG00000142676,ENSG00000011007,ENSG00000057757,ENSG00000131914,ENSG00000117713,ENSG00000142784,ENSG00000130766,ENSG00000121774,ENSG00000162521…
TRUE	4.5534e-36	4137	2043	700	0.342633	0.169205	GO:0009889	GO:BP	regulation of biosynthetic process	18672	3734		IDA IBA,IDA,IDA ISS IBA IEA,IDA IMP ISS IBA,IEA,IDA IMP IGI,IDA IBA IEA,IMP IBA IEA,IDA IMP IEA,IEA,IDA,IBA,IMP,IMP,IDA IMP ISS IEA,IDA ISS IBA IEA,IDA IBA TAS IEA,IDA,TAS,IDA,IDA IMP ISS IBA IEA,IDA IBA TAS NAS,IBA IEA,IMP IEA,IDA IMP ISS IBA IEA,IDA IBA NAS,IBA,IDA IMP IGI ISS IBA IEA,IDA IMP IBA IEA,IEA,IEA,IDA IMP ISS IBA IEA,IDA IMP IBA IEA,IDA,IBA IEA,IBA IEA,IDA NAS IEA,IDA IEA,IDA IMP,ISS…	ENSG00000188976,ENSG00000107404,ENSG00000221978,ENSG00000157933,ENSG00000142599,ENSG00000074800,ENSG00000130940,ENSG00000171824,ENSG00000116670,ENSG00000142627,ENSG00000127481,ENSG00000053372,ENSG00000090432,ENSG00000127483,ENSG00000004487,ENSG00000007968,ENSG00000117318,ENSG00000142676,ENSG00000011007,ENSG00000057757,ENSG00000131914,ENSG00000117713,ENSG00000142784,ENSG00000130766,ENSG00000121774…
TRUE	1.17484e-35	2253	2043	446	0.218306	0.197958	GO:0007399	GO:BP	nervous system development	18672	2884		IEP ISS TAS IEA,IGI ISS,IEA,IBA IEA,IBA,IMP NAS,IEA,IEA,TAS,IMP IEA,IEA,IBA IEA,IEA,IEA,IBA,NAS,ISS IBA IEA,IDA ISS,ISS,IMP IEA,ISS IEA,IEA,IEA,IEA,IEA,ISS IEA,TAS IEA,IBA NAS,ISS IBA IEA,IDA ISS IBA IEA,ISS NAS IEA,ISS,IMP,ISS IEA,IBA IEA,IEA,IBA IEA,ISS IEA,ISS IEA,IBA IEA,IMP,IBA,IBA IEA,IEA,IEA,IEA,IMP,ISS IEA,IMP,ISS,IEA,TAS,IMP,ISS IEA,ISS IEA,IEA,ISS IEA,IDA IMP ISS NAS IEA,ISS IBA IEA,IEA…	ENSG00000107404,ENSG00000157933,ENSG00000142599,ENSG00000171603,ENSG00000130940,ENSG00000177000,ENSG00000142627,ENSG00000090432,ENSG00000142798,ENSG00000004487,ENSG00000117318,ENSG00000117632,ENSG00000131914,ENSG00000117713,ENSG00000121753,ENSG00000162521,ENSG00000020129,ENSG00000127603,ENSG00000117385,ENSG00000117394,ENSG00000117399,ENSG00000142949,ENSG00000066135,ENSG00000117411,ENSG00000085998…
TRUE	4.85603e-35	3316	2043	590	0.288791	0.177925	GO:0048731	GO:BP	system development	18672	12821		IEP ISS TAS IEA,IEA,IGI ISS IEA,IEA,IBA IEA,IBA,IDA NAS,IMP NAS,ISS IEA,IEP IBA,IEA,TAS IEA,IMP IEA,IGI,IEA,IEA,IEA,IBA IEA,IEA,IEA,IBA IEA,NAS,ISS IBA IEA,IMP,IEA,IDA ISS,IMP ISS,IMP IEA,ISS IEA,IEA,IEA,IEA,IEA,IEA,IEA,IEA,IMP,ISS IEA,IEA,TAS,TAS IEA,IMP IBA NAS IEA,IEA,IEA,IEA,IEA,ISS IBA IEA,IDA ISS IBA IEA,ISS NAS IEA,ISS,IMP,ISS IEA,IBA IEA,IBA,IDA IEA,IEA,IEA,IBA IEA,IEA,ISS IEA,ISS IEA,IBA…	ENSG00000107404,ENSG00000078369,ENSG00000157933,ENSG00000142599,ENSG00000171603,ENSG00000130940,ENSG00000116670,ENSG00000177000,ENSG00000142627,ENSG00000117122,ENSG00000090432,ENSG00000142798,ENSG00000004487,ENSG00000007968,ENSG00000117318,ENSG00000169504,ENSG00000162430,ENSG00000117632,ENSG00000131914,ENSG00000117713,ENSG00000121753,ENSG00000162521,ENSG00000020129,ENSG00000092847,ENSG00000196182…
TRUE	5.4498e-35	2161	2043	431	0.210964	0.199445	GO:0010605	GO:BP	negative regulation of macromolecule metabolic process	18672	4235		IDA IBA,IEA,IDA IMP IBA,IEA,IDA IMP,IMP IBA IEA,IDA IMP,IEA,IBA,IMP,IDA IMP ISS,IDA IBA TAS IEA,IDA IMP ISS IEA,IDA IMP ISS IBA IEA,IEA,IMP IEA,ISS IEA,NAS,IDA IMP IGI ISS,IDA IMP IBA IEA,IEA,IDA IMP ISS IEA,IMP,IDA IMP,IDA,IEA,IDA NAS IEA,IDA,IDA IMP,IDA IEA,ISS IBA TAS,IDA IMP IEA,IDA,IBA TAS IEA,IDA IEA,IDA,IDA,IDA IMP IEA,IMP,IMP,IDA IEA,ISS IEA,IMP,IDA TAS IEA,IDA,IEA,IDA ISS TAS,IDA,IDA IMP…	ENSG00000188976,ENSG00000107404,ENSG00000157933,ENSG00000142599,ENSG00000074800,ENSG00000171824,ENSG00000116670,ENSG00000142627,ENSG00000053372,ENSG00000090432,ENSG00000004487,ENSG00000117318,ENSG00000142676,ENSG00000131914,ENSG00000142784,ENSG00000130766,ENSG00000121774,ENSG00000162521,ENSG00000116560,ENSG00000092847,ENSG00000090621,ENSG00000065978,ENSG00000117385,ENSG00000066135,ENSG00000173846…
TRUE	3.78536e-33	6270	2043	950	0.465002	0.151515	GO:0050896	GO:BP	response to stimulus	18672	13167		IDA IMP,IMP IBA IEA,IDA IGI IBA TAS NAS IEA,IEA,ISS IBA TAS IEA,IDA IMP IGI IBA NAS,IDA,IDA IGI IEP,IEA,IEA,IDA IMP IGI TAS NAS IEA,IEA,NAS IEA,IMP,IDA IMP IEA,IDA,IDA,IDA IMP HMP,IDA,IDA,TAS IEA,IDA IMP TAS IEA,IEA,IEA,IMP IEA,IMP,IEA,IMP IEA,IMP IEP TAS NAS,ISS IEA,IMP,NAS,IEA,IEA,IDA IMP ISS IBA IEA,IDA IMP IBA TAS IEA,IDA IEA,NAS,IDA,IDA IMP IEA,IMP TAS IEA,IEA,ISS IBA IEA,TAS,TAS,ISS IEA,IBA…	ENSG00000188976,ENSG00000160087,ENSG00000107404,ENSG00000008130,ENSG00000078369,ENSG00000157933,ENSG00000116273,ENSG00000074800,ENSG00000116649,ENSG00000171824,ENSG00000116670,ENSG00000177000,ENSG00000011021,ENSG00000116786,ENSG00000142627,ENSG00000179051,ENSG00000127481,ENSG00000090432,ENSG00000244038,ENSG00000127483,ENSG00000142798,ENSG00000004487,ENSG00000007968,ENSG00000117318,ENSG00000142676…
TRUE	4.75166e-33	2855	2043	522	0.255507	0.182837	GO:0009893	GO:BP	positive regulation of metabolic process	18672	3738		IDA,IDA IMP,ISS,IEA,IDA IMP IGI,IDA IBA,IEA,IDA IMP NAS IEA,IMP,ISS IEA,ISS IEA,IDA,IDA IMP ISS IEA,IDA,IEA,IDA,IDA,IDA IMP IEA,IDA IBA TAS NAS,IMP IBA IEA,IDA,NAS,IMP,IMP,IDA IMP,IDA IBA IEA,IEA,IDA,IEA,IDA IEA,ISS IEA,IMP,NAS IEA,IDA IMP,IDA IMP,IMP IGI,IBA,IDA,IDA IBA IEA,IMP,IEA,IEA,IDA,IMP,IEA,IMP ISS IEA,ISS IEA,ISS IEA,IDA IMP IGI IC,IDA IMP ISS IBA,IMP ISO IEA,IMP IBA IEA,IEA,ISS IEA,ISS …	ENSG00000188976,ENSG00000107404,ENSG00000157933,ENSG00000142599,ENSG00000074800,ENSG00000130940,ENSG00000171824,ENSG00000116670,ENSG00000048707,ENSG00000117122,ENSG00000127481,ENSG00000090432,ENSG00000004487,ENSG00000007968,ENSG00000117318,ENSG00000142676,ENSG00000057757,ENSG00000131914,ENSG00000117713,ENSG00000130766,ENSG00000121774,ENSG00000162521,ENSG00000116560,ENSG00000092847,ENSG00000065978…
TRUE	6.36486e-33	2343	2043	451	0.220754	0.192488	GO:0009892	GO:BP	negative regulation of metabolic process	18672	3737		IDA IBA,IEA,IDA IMP IBA,IEA,IDA IMP,IMP IBA IEA,IDA IMP,IEA,IDA,IBA,IMP,IDA IMP ISS,IDA IBA TAS IEA,IDA IMP ISS IEA,IDA IMP ISS IBA IEA,IBA IEA,IMP IEA,ISS IEA,NAS,IDA IMP IGI ISS,IDA IMP IBA IEA,IEA,IDA IMP ISS IEA,IMP,IDA IMP,IDA,IEA,IDA NAS IEA,IDA,IDA IMP,IDA IEA,IMP,ISS IBA TAS,IDA IMP IEA,IDA,ISS,IBA TAS IEA,IDA IEA,IDA,IDA,IDA IMP IEA,IMP,IMP,IDA IEA,ISS IEA,IMP,IDA TAS IEA,IDA,IEA,IDA IMP…	ENSG00000188976,ENSG00000107404,ENSG00000157933,ENSG00000142599,ENSG00000074800,ENSG00000171824,ENSG00000116670,ENSG00000142627,ENSG00000127481,ENSG00000053372,ENSG00000090432,ENSG00000004487,ENSG00000117318,ENSG00000142676,ENSG00000131914,ENSG00000142784,ENSG00000130766,ENSG00000121774,ENSG00000162521,ENSG00000116560,ENSG00000092847,ENSG00000090621,ENSG00000065978,ENSG00000117385,ENSG00000066135…
TRUE	1.5173e-32	2610	2043	487	0.238375	0.18659	GO:0010604	GO:BP	positive regulation of macromolecule metabolic process	18672	4234		IDA,IDA IMP,ISS,IEA,IMP,IDA IBA,IEA,IDA IMP NAS IEA,IDA,IDA IMP ISS IEA,IDA,IEA,IDA,IDA,IDA IMP IEA,IDA IBA TAS NAS,IDA,NAS,IMP,IMP,IDA IMP,IDA IBA IEA,IEA,IDA,IEA,IDA,ISS IEA,NAS IEA,IDA IMP,IDA IMP,IMP IGI,IBA,IDA,IDA IBA IEA,IMP,IEA,IEA,IDA,IMP,IEA,IMP ISS IEA,ISS IEA,ISS IEA,IDA IMP IGI IC,IDA IMP ISS IBA,IMP ISO IEA,IMP IBA IEA,IEA,ISS IEA,IDA IEA,IDA IGI IEA,IDA IMP ISS IBA IEA,IEA,IDA IMP …	ENSG00000188976,ENSG00000107404,ENSG00000157933,ENSG00000142599,ENSG00000074800,ENSG00000130940,ENSG00000171824,ENSG00000116670,ENSG00000090432,ENSG00000004487,ENSG00000007968,ENSG00000117318,ENSG00000142676,ENSG00000057757,ENSG00000131914,ENSG00000117713,ENSG00000121774,ENSG00000162521,ENSG00000116560,ENSG00000092847,ENSG00000065978,ENSG00000117399,ENSG00000066135,ENSG00000173846,ENSG00000159592…
TRUE	3.1265e-31	5207	2043	816	0.399413	0.156712	GO:0032501	GO:BP	multicellular organismal process	18672	7557		IEP ISS TAS IEA,IEA,IDA IGI ISS IEA,IEA,IGI,IBA IEA,IBA,IDA IMP NAS IEA,IMP NAS,ISS IEA,IEA,IEP ISS IBA IEA,IMP IEA,IDA,TAS IEA,IDA IMP ISS IEA,IGI,IEA,IMP IEA,IEA,IEA,IEA,IBA IEA,IMP IEA,NAS IEA,IEA,IBA IEA,IEA,NAS,ISS IBA IEA,IMP,IEA,IDA ISS,TAS,IMP,ISS IEA,IMP ISS,IMP IGI ISS NAS IEA,ISS IEA,IEA,IEA,IEA,ISS IEA,IEA,IEA,TAS,IDA IEA,IDA IMP,ISS IEA,IGI,IBA IEA,TAS,TAS IEA,IMP ISS IBA NAS IEA,IEA…	ENSG00000107404,ENSG00000078369,ENSG00000157933,ENSG00000142599,ENSG00000074800,ENSG00000171603,ENSG00000130940,ENSG00000116670,ENSG00000177000,ENSG00000142627,ENSG00000058453,ENSG00000117122,ENSG00000090432,ENSG00000244038,ENSG00000142798,ENSG00000004487,ENSG00000007968,ENSG00000117318,ENSG00000057757,ENSG00000169504,ENSG00000117614,ENSG00000162430,ENSG00000117632,ENSG00000131914,ENSG00000117713…
TRUE	1.26134e-29	1800	2043	364	0.178169	0.202222	GO:0010558	GO:BP	negative regulation of macromolecule biosynthetic process	18672	4194		IDA IBA,IDA IMP IBA,IEA,IDA IMP,IMP IBA IEA,IDA IMP,IEA,IBA,IMP,IDA IMP ISS,IDA IBA TAS IEA,IDA IMP ISS IBA IEA,IEA,IMP IEA,ISS IEA,NAS,IDA IMP IGI ISS,IDA IMP IBA IEA,IEA,IDA IMP ISS IEA,IDA IMP,IDA,IEA,IDA NAS IEA,IDA,IDA IMP,IDA IEA,ISS IBA TAS,IDA IEA,IDA,IBA TAS IEA,IDA IEA,IDA,IDA IMP IEA,IDA IEA,ISS IEA,IMP,IDA TAS IEA,IDA,IEA,IDA ISS TAS,IDA,IDA IMP ISS IEA,IDA,TAS IEA,IMP,NAS,IMP IGI IBA…	ENSG00000188976,ENSG00000157933,ENSG00000142599,ENSG00000074800,ENSG00000171824,ENSG00000116670,ENSG00000142627,ENSG00000053372,ENSG00000090432,ENSG00000004487,ENSG00000117318,ENSG00000131914,ENSG00000142784,ENSG00000130766,ENSG00000121774,ENSG00000162521,ENSG00000116560,ENSG00000092847,ENSG00000090621,ENSG00000065978,ENSG00000066135,ENSG00000173846,ENSG00000154222,ENSG00000142864,ENSG00000031698…
TRUE	1.85594e-29	3333	2043	574	0.280959	0.172217	GO:0048869	GO:BP	cellular developmental process	18672	12943		ISS IEA,IDA IGI ISS,IEA,IBA,IMP IEA,IMP ISS IEA,IEA,IEA,TAS IEA,IDA IMP ISS IEA,IBA IEA,IMP IEA,IMP TAS IEA,IBA IEA,IBA IEA,IEA,NAS,NAS,ISS IBA IEA,IDA ISS,IEA,IEA,ISS,IEA,IEA,IEA,IDA IBA IEA,ISS IEA,IBA IEA,IEA,IDA IMP ISS IBA TAS IEA,IBA IEA,NAS IEA,TAS,IEA,IEP,ISS IBA IEA,IDA ISS IBA IEA,ISS,ISS IEA,ISS IBA IEA,IEA,IBA IEA,HDA,NAS,IBA IEA,IEA,ISS IEA,ISS IBA IEA,ISS IEA,IBA,IEA,IEA,ISS IEA,IBA…	ENSG00000107404,ENSG00000157933,ENSG00000142599,ENSG00000130940,ENSG00000116670,ENSG00000142627,ENSG00000117122,ENSG00000090432,ENSG00000142798,ENSG00000004487,ENSG00000117318,ENSG00000057757,ENSG00000169504,ENSG00000162430,ENSG00000117632,ENSG00000131914,ENSG00000117713,ENSG00000162521,ENSG00000020129,ENSG00000127603,ENSG00000090621,ENSG00000065978,ENSG00000117385,ENSG00000117399,ENSG00000142949…
TRUE	3.34367e-29	3332	2043	573	0.28047	0.171969	GO:0030154	GO:BP	cell differentiation	18672	6654		ISS IEA,IDA IGI ISS,IEA,IBA,IMP IEA,IMP ISS IEA,IEA,IEA,TAS IEA,IDA IMP ISS IEA,IBA IEA,IMP IEA,IMP TAS IEA,IBA IEA,IBA IEA,IEA,NAS,NAS,ISS IBA IEA,IDA ISS,IEA,IEA,ISS,IEA,IEA,IEA,IDA IBA IEA,ISS IEA,IBA IEA,IEA,IDA IMP ISS IBA TAS IEA,IBA IEA,NAS IEA,TAS,IEA,IEP,ISS IBA IEA,IDA ISS IBA IEA,ISS,ISS IEA,ISS IBA IEA,IEA,IBA IEA,HDA,NAS,IBA IEA,IEA,ISS IEA,ISS IBA IEA,ISS IEA,IBA,IEA,IEA,ISS IEA,IBA…	ENSG00000107404,ENSG00000157933,ENSG00000142599,ENSG00000130940,ENSG00000116670,ENSG00000142627,ENSG00000117122,ENSG00000090432,ENSG00000142798,ENSG00000004487,ENSG00000117318,ENSG00000057757,ENSG00000169504,ENSG00000162430,ENSG00000117632,ENSG00000131914,ENSG00000117713,ENSG00000162521,ENSG00000020129,ENSG00000127603,ENSG00000090621,ENSG00000065978,ENSG00000117385,ENSG00000117399,ENSG00000142949…
TRUE	2.34937e-28	1859	2043	369	0.180617	0.198494	GO:0009890	GO:BP	negative regulation of biosynthetic process	18672	3735		IDA IBA,IDA IMP IBA,IEA,IDA IMP,IMP IBA IEA,IDA IMP,IEA,IDA,IBA,IMP,IDA IMP ISS,IDA IBA TAS IEA,IDA IMP ISS IBA IEA,IBA IEA,IMP IEA,ISS IEA,NAS,IDA IMP IGI ISS,IDA IMP IBA IEA,IEA,IDA IMP ISS IEA,IDA IMP,IDA,IEA,IDA NAS IEA,IDA,IDA IMP,IDA IEA,ISS IBA TAS,IDA IEA,IDA,ISS,IBA TAS IEA,IDA IEA,IDA,IDA IMP IEA,IDA IEA,ISS IEA,IMP,IDA TAS IEA,IDA,IEA,IDA IMP ISS TAS,IDA,IDA IMP ISS IEA,IDA,TAS IEA,IMP…	ENSG00000188976,ENSG00000157933,ENSG00000142599,ENSG00000074800,ENSG00000171824,ENSG00000116670,ENSG00000142627,ENSG00000127481,ENSG00000053372,ENSG00000090432,ENSG00000004487,ENSG00000117318,ENSG00000131914,ENSG00000142784,ENSG00000130766,ENSG00000121774,ENSG00000162521,ENSG00000116560,ENSG00000092847,ENSG00000090621,ENSG00000065978,ENSG00000066135,ENSG00000173846,ENSG00000154222,ENSG00000142864…
TRUE	3.84452e-28	1208	2043	271	0.132648	0.224338	GO:0006396	GO:BP	RNA processing	18672	2149		IDA ISS,IDA IMP IBA TAS IEA,IBA,IMP,IDA IC IEA,IDA IMP IBA IEA,IEA,IDA IMP IBA TAS IEA,IMP IBA TAS IEA,IDA IMP,TAS,IEA,IMP IBA,IDA,NAS,IDA IMP IBA IEA,IDA NAS,IMP,IDA IBA IEA,IDA IBA IEA,IEA,IEA,ISS IEA,IDA IMP IBA IEA,IMP TAS IEA,IDA IBA NAS IC IEA,IBA,IDA TAS IC IEA,IDA IBA TAS IEA,IDA IMP IBA TAS IC IEA,IBA TAS NAS IEA,IBA,IEA,IEA,IDA ISS IBA TAS IEA,NAS,IMP,IEA,IBA IEA,IBA TAS NAS IC IEA,IDA …	ENSG00000221978,ENSG00000171824,ENSG00000053372,ENSG00000142676,ENSG00000117614,ENSG00000131914,ENSG00000242125,ENSG00000121774,ENSG00000116560,ENSG00000092847,ENSG00000090621,ENSG00000065978,ENSG00000132773,ENSG00000031698,ENSG00000116455,ENSG00000159409,ENSG00000143624,ENSG00000177954,ENSG00000160710,ENSG00000176444,ENSG00000143303,ENSG00000207082,ENSG00000143195,ENSG00000135829,ENSG00000116679…
TRUE	6.16105e-27	5352	2043	817	0.399902	0.152653	GO:0051716	GO:BP	cellular response to stimulus	18672	13719		IDA IMP,IMP IBA,IDA IGI IBA TAS NAS IEA,IEA,ISS IBA TAS IEA,IDA IMP IGI IBA NAS,IDA,IDA IGI,IEA,IDA IMP IGI TAS NAS IEA,NAS,IDA IMP IEA,IDA,IDA,IDA IMP HMP,IDA,IEA,IDA IMP TAS IEA,IEA,IEA,IMP IEA,IMP,IEA,IEA,IMP TAS NAS,ISS IEA,NAS,IEA,IDA IMP ISS IBA IEA,IDA IMP IBA TAS IEA,IDA IEA,NAS,IDA IMP IEA,IMP TAS IEA,IEA,ISS IEA,ISS IEA,IEA,NAS,TAS IEA,IDA IMP ISS IBA TAS IEA,IBA TAS IEA,IBA,IEA,IBA TAS…	ENSG00000188976,ENSG00000160087,ENSG00000107404,ENSG00000008130,ENSG00000078369,ENSG00000157933,ENSG00000116273,ENSG00000074800,ENSG00000171824,ENSG00000116670,ENSG00000011021,ENSG00000142627,ENSG00000179051,ENSG00000127481,ENSG00000090432,ENSG00000127483,ENSG00000142798,ENSG00000004487,ENSG00000007968,ENSG00000117318,ENSG00000142676,ENSG00000169504,ENSG00000117614,ENSG00000162430,ENSG00000117632…
TRUE	8.37343e-27	3227	2043	551	0.269701	0.170747	GO:0019219	GO:BP	regulation of nucleobase-containing compound metabolic process	18672	5566		IDA IBA,IDA,IBA IEA,IDA IMP ISS IBA,IDA,IEA,IDA IMP IGI,IDA IBA IEA,IMP IEA,IDA IMP NAS,IMP,IDA IMP ISS IEA,IDA ISS IBA IEA,IDA IBA TAS IEA,TAS,IDA,IDA IBA NAS,IEA,IDA ISS IBA IEA,IDA IBA NAS,IBA,IDA IMP IGI ISS IBA IEA,IMP IEA,IEA,IDA IMP IEA,IDA,IDA,IBA IEA,IBA IEA,NAS,IDA,IDA,ISS IEA,ISS IEA,NAS IEA,IDA,IDA IMP IEA,ISS,IBA,IDA IBA,IDA IBA IEA,NAS,IDA IEA,IEA,IDA,IMP TAS,IMP,IDA IEA,IDA IMP ISS…	ENSG00000188976,ENSG00000107404,ENSG00000221978,ENSG00000157933,ENSG00000116273,ENSG00000142599,ENSG00000074800,ENSG00000130940,ENSG00000171824,ENSG00000116670,ENSG00000127483,ENSG00000004487,ENSG00000007968,ENSG00000117318,ENSG00000011007,ENSG00000057757,ENSG00000117713,ENSG00000142784,ENSG00000121774,ENSG00000162521,ENSG00000160094,ENSG00000116560,ENSG00000092847,ENSG00000090621,ENSG00000065978…
TRUE	8.58245e-27	2095	2043	398	0.194812	0.189976	GO:0009891	GO:BP	positive regulation of biosynthetic process	18672	3736		IDA,IDA,ISS,IEA,IDA IMP IGI,IDA IBA,IEA,IDA IMP IEA,IDA ISS IEA,IDA,IEA,IDA,IDA,IDA IMP IEA,IDA IBA TAS,IDA,NAS,IMP,IMP,IDA IMP,IEA,IEA,IDA IEA,ISS IEA,NAS IEA,IDA IMP,IDA IMP,IBA,IDA,IDA IBA IEA,IEA,IEA,IDA,IMP,IEA,IMP ISS IEA,ISS IEA,ISS IEA,IDA IMP IGI IC,IDA IMP ISS IBA,IMP,IMP,IEA,ISS IEA,ISS IEA,IDA IEA,IEA,IDA IEA,IDA IMP ISS IBA IEA,IMP IEA,IDA IMP ISS IBA IEA,IDA IEA,IEA,IBA,IEA,IMP,IDA …	ENSG00000188976,ENSG00000107404,ENSG00000157933,ENSG00000142599,ENSG00000074800,ENSG00000130940,ENSG00000171824,ENSG00000116670,ENSG00000004487,ENSG00000007968,ENSG00000117318,ENSG00000142676,ENSG00000057757,ENSG00000131914,ENSG00000117713,ENSG00000121774,ENSG00000162521,ENSG00000116560,ENSG00000092847,ENSG00000065978,ENSG00000066135,ENSG00000159592,ENSG00000142871,ENSG00000134222,ENSG00000116455…
TRUE	2.46587e-26	2155	2043	405	0.198238	0.187935	GO:0009653	GO:BP	anatomical structure morphogenesis	18672	3557		ISS IEA,ISS,IEA,IMP NAS,ISS IEA,IEP IBA IEA,IDA IEA,TAS IEA,IGI,IEA,IEA,IEA,IEA,IEA,IMP,IEA,IDA ISS,ISS,IDA IEA,IMP,ISS,ISS,IMP IEP IBA IEA,IBA IEA,IEA,IEA,ISS IBA IEA,IMP IBA,IEA,ISS IBA,IBA IEA,IDA IEA,IEA,IEA,TAS,IBA IEA,IEA,IBA,ISS IBA IEA,IMP IEA,ISS IEA,IEA,IEA,IEA,TAS,IEA,IDA ISS IEA,IMP IEA,IEA,ISS IEA,IMP,IMP ISS IEA,ISS IEA,ISS IEA,IDA IBA IEA,ISS IEA,IDA,IEA,IMP IEA,IMP,IEA,IEA,IEA,ISS…	ENSG00000107404,ENSG00000157933,ENSG00000142599,ENSG00000177000,ENSG00000142627,ENSG00000117122,ENSG00000090432,ENSG00000142798,ENSG00000007968,ENSG00000117318,ENSG00000169504,ENSG00000117614,ENSG00000117632,ENSG00000121753,ENSG00000092847,ENSG00000196182,ENSG00000127603,ENSG00000065978,ENSG00000142871,ENSG00000031698,ENSG00000143126,ENSG00000155366,ENSG00000134250,ENSG00000023902,ENSG00000197622…
TRUE	2.55979e-26	1569	2043	321	0.157122	0.204589	GO:0051246	GO:BP	regulation of protein metabolic process	18672	13411		IMP IEA,IMP,IDA,IDA,IMP,IDA IMP ISS IEA,IEA,IMP ISS IEA,IDA IMP IEA,IDA,IDA IEA,IDA ISS,IMP,IDA IBA IEA,IDA,IDA IEA,IDA,IMP,ISS,IDA IMP ISS,IMP IGI,IMP,IDA IMP,IDA,IDA,IEA,IDA IMP IEA,IMP,IMP,IMP IBA IEA,IDA,IDA ISS IBA IEA,IMP,IDA IEA,IDA ISS IEA,IDA,IEA,IC IEA,IEA,IDA,IEA,IDA IMP,IDA IEA,IDA IMP,ISS IEA,IDA,ISS,IDA,IDA IMP IEA,IGI,IDA IBA,IEA,IDA,IDA,IDA IMP IEA,IDA IMP,TAS,ISS,TAS IEA,TAS,IEA,…	ENSG00000107404,ENSG00000074800,ENSG00000116670,ENSG00000090432,ENSG00000004487,ENSG00000142676,ENSG00000057757,ENSG00000131914,ENSG00000130766,ENSG00000121774,ENSG00000092847,ENSG00000065978,ENSG00000117385,ENSG00000117399,ENSG00000173846,ENSG00000142864,ENSG00000142871,ENSG00000031698,ENSG00000134222,ENSG00000009307,ENSG00000117362,ENSG00000143543,ENSG00000160710,ENSG00000116584,ENSG00000143256…
TRUE	2.83743e-26	1536	2043	316	0.154674	0.205729	GO:0022008	GO:BP	neurogenesis	18672	6530		ISS IEA,IGI ISS,IEA,IBA,IEA,IEA,IMP IEA,IEA,IBA IEA,IEA,ISS IBA IEA,IDA ISS,ISS,IEA,IEA,ISS IEA,IEA,IBA,ISS IBA IEA,IDA ISS IBA,ISS,ISS IEA,IBA IEA,IBA IEA,ISS IEA,ISS IEA,IBA,IBA,IBA IEA,IEA,IEA,ISS IEA,IMP,IEA,IMP,ISS IEA,ISS IEA,IEA,ISS IEA,IDA IMP ISS IEA,ISS IBA IEA,IEA,ISS IEA,IEA,IMP,IEA,ISS,IEA,IDA,IEA,ISS IBA NAS IEA,IEA,NAS,ISS IBA,ISS,ISS,IEA,ISS,IBA,IEA,ISS IEA,IEA,ISS IEA,IMP IBA IEA…	ENSG00000107404,ENSG00000157933,ENSG00000142599,ENSG00000130940,ENSG00000142627,ENSG00000090432,ENSG00000004487,ENSG00000117318,ENSG00000117632,ENSG00000131914,ENSG00000020129,ENSG00000127603,ENSG00000117385,ENSG00000142949,ENSG00000066135,ENSG00000143126,ENSG00000092621,ENSG00000134250,ENSG00000163462,ENSG00000116584,ENSG00000162738,ENSG00000158864,ENSG00000185630,ENSG00000134369,ENSG00000143842…
TRUE	4.89172e-26	3110	2043	533	0.260891	0.171383	GO:0006996	GO:BP	organelle organization	18672	2598		IEA,NAS,IMP IBA IEA,IMP,IMP,IMP TAS NAS,IMP IBA,IMP IBA,IDA IMP IBA IEA,ISS IEA,IDA IMP,IEA,IDA IMP IEA,IMP IBA,IMP,NAS,IEA,IDA IMP IBA IEA,NAS,IMP,IEA,IDA IMP TAS,NAS,IBA IEA,IBA IEA,IDA IMP ISS NAS IEA,IEA,IDA IMP TAS IEA,IDA IMP IBA,IBA IEA,IDA,IEA,IDA ISS IBA IEA,IMP IBA,IMP,IBA,IMP,IMP,IEA,IEA,IBA,IDA IMP,IBA IEA,IMP IBA,IMP TAS,IMP,ISS IBA,ISS,IDA,ISS IEA,IMP,IMP ISO IEA,IEA,IBA,IEA,IDA,NAS…	ENSG00000107404,ENSG00000221978,ENSG00000116273,ENSG00000188807,ENSG00000171824,ENSG00000116670,ENSG00000048707,ENSG00000116786,ENSG00000058453,ENSG00000127481,ENSG00000127463,ENSG00000053372,ENSG00000090432,ENSG00000088280,ENSG00000142676,ENSG00000169504,ENSG00000162430,ENSG00000117632,ENSG00000117713,ENSG00000090273,ENSG00000130766,ENSG00000180198,ENSG00000054116,ENSG00000116871,ENSG00000127603…
TRUE	4.9958e-26	2357	2043	432	0.211454	0.183284	GO:0048513	GO:BP	animal organ development	18672	12631		ISS IEA,IEA,ISS IEA,IEA,IMP IEA,IMP ISS IEA,IEP IBA,TAS IEA,IDA IEA,IEA,IMP IEA,IEA,IBA IEA,IMP,IEA,NAS,IEA,IMP,IEA,IEA,IEA,IEA,ISS IEA,IDA IEA,IEA,IEA,TAS,TAS,IMP IEP NAS IEA,IEA,TAS,IEA,IEA,ISS,ISS,IMP,IBA IEA,IBA IEA,IBA,IEA,IEA,IEA,IEA,IEA,IMP ISS IEA,ISS,IEA,IEA,IEA,IMP,IBA,IMP IEA,IMP IEA,IEA,IEA,ISS IEA,ISS IEA,IEA,ISS IEA,TAS,IMP,IMP IEA,IEA,IBA,IEA,IMP ISS IEA,IDA IEA,IEA,IMP,IEA,IEA,IDA…	ENSG00000107404,ENSG00000078369,ENSG00000157933,ENSG00000142599,ENSG00000116670,ENSG00000142627,ENSG00000117122,ENSG00000142798,ENSG00000004487,ENSG00000117318,ENSG00000169504,ENSG00000117614,ENSG00000162430,ENSG00000117632,ENSG00000131914,ENSG00000162521,ENSG00000196182,ENSG00000117385,ENSG00000117394,ENSG00000117411,ENSG00000132780,ENSG00000085998,ENSG00000116133,ENSG00000142871,ENSG00000143126…
TRUE	5.19452e-26	1440	2043	301	0.147332	0.209028	GO:0007049	GO:BP	cell cycle	18672	2636		NAS,IMP IBA IEA,TAS,IEA,IDA IMP IBA,IMP,IEA,IEA,IDA IMP IEA,NAS,IMP,IDA IMP TAS,IMP ISS TAS,IDA IMP ISS NAS IEA,IMP IEA,IMP ISS IBA TAS,IBA,IDA ISS IBA,IDA IBA,IEA,IMP,IDA IMP,IMP IBA,IBA IEA,IDA,IDA,IEA,IMP,IDA IMP IBA NAS,IEA,IMP,IMP IGI IBA IEA,IEA,IEA,IMP,IMP,IMP,IDA IBA,IBA,TAS,IMP IBA IEA,IDA IMP,IMP TAS,IMP IBA NAS IEA,IDA IMP IBA,NAS,TAS,ISS IBA IEA,IBA,IDA IMP ISS IBA IEA,IMP IBA NAS IEA…	ENSG00000221978,ENSG00000116273,ENSG00000116670,ENSG00000116691,ENSG00000058453,ENSG00000179051,ENSG00000007968,ENSG00000117614,ENSG00000117632,ENSG00000117713,ENSG00000090273,ENSG00000180198,ENSG00000121774,ENSG00000117399,ENSG00000142945,ENSG00000173846,ENSG00000085840,ENSG00000134222,ENSG00000155366,ENSG00000092621,ENSG00000143442,ENSG00000143624,ENSG00000143543,ENSG00000173207,ENSG00000132688…
TRUE	1.03817e-25	2133	2043	400	0.195791	0.187529	GO:0051128	GO:BP	regulation of cellular component organization	18672	13332		ISS IEA,NAS,IDA,IBA IEA,IMP,IGI TAS IEA,IMP,IMP,ISS IEA,IDA IMP IEA,IEA,IMP IBA,NAS,IMP IBA IEA,NAS,ISS IEA,IDA,IEA,IDA ISS IBA,ISS,IDA IMP ISS NAS IEA,IEA,IDA ISS IEA,IMP ISS IBA IEA,IBA,IDA,ISS IEA,IMP,IMP TAS,IMP,ISS IBA,IDA,IMP ISO IEA,IBA,NAS,TAS IEA,ISS,IMP IEA,IMP,IMP,IEA,ISS IEA,IDA,IDA ISS IBA,ISS IEA,IMP IEA,IDA,IDA ISS IEA,IDA IMP,IDA IEA,ISS IEA,IDA IBA,IMP,NAS,ISS IEA,NAS,IMP,IEA,IMP…	ENSG00000107404,ENSG00000221978,ENSG00000074800,ENSG00000171603,ENSG00000171824,ENSG00000116670,ENSG00000142627,ENSG00000058453,ENSG00000179051,ENSG00000090432,ENSG00000004487,ENSG00000088280,ENSG00000169504,ENSG00000117632,ENSG00000117713,ENSG00000130766,ENSG00000180198,ENSG00000020129,ENSG00000127603,ENSG00000117385,ENSG00000117399,ENSG00000142949,ENSG00000134222,ENSG00000155366,ENSG00000023902…
TRUE	1.47048e-25	2015	2043	383	0.187469	0.190074	GO:0010557	GO:BP	positive regulation of macromolecule biosynthetic process	18672	4193		IDA,IDA,ISS,IEA,IMP,IDA IBA,IEA,IDA IMP IEA,IDA ISS IEA,IDA,IEA,IDA,IDA,IDA IMP IEA,IDA IBA TAS,IDA,NAS,IMP,IMP,IDA IMP,IEA,IEA,IDA,ISS IEA,NAS IEA,IDA IMP,IDA IMP,IBA,IDA,IDA IBA IEA,IEA,IEA,IDA,IMP,IEA,IMP ISS IEA,ISS IEA,ISS IEA,IDA IMP IGI IC,IDA IMP ISS IBA,IMP,IMP,IEA,ISS IEA,IDA IEA,IDA IEA,IDA IMP ISS IBA IEA,IEA,IDA IMP ISS IBA IEA,IDA IEA,IEA,IBA,IEA,IMP,IDA IGI IEA,IEA,IDA IMP,IDA,IMP …	ENSG00000188976,ENSG00000107404,ENSG00000157933,ENSG00000142599,ENSG00000074800,ENSG00000130940,ENSG00000171824,ENSG00000116670,ENSG00000004487,ENSG00000007968,ENSG00000117318,ENSG00000142676,ENSG00000057757,ENSG00000131914,ENSG00000117713,ENSG00000121774,ENSG00000162521,ENSG00000116560,ENSG00000092847,ENSG00000065978,ENSG00000066135,ENSG00000159592,ENSG00000142871,ENSG00000134222,ENSG00000116455…
TRUE	9.80969e-24	1137	2043	249	0.12188	0.218997	GO:0022402	GO:BP	cell cycle process	18672	6561		NAS,IMP IBA IEA,TAS,IEA,IDA IMP IBA,IMP,IEA,IDA IMP IEA,NAS,IMP,IDA IMP TAS,ISS TAS,IDA IMP ISS NAS IEA,IMP IEA,IMP ISS IBA TAS,IBA,IDA IBA,IDA IBA,IEA,IMP,IDA IMP,IMP IBA,IEA,IDA,IEA,IDA IMP IBA NAS,IEA,IMP,IMP IGI IBA IEA,IEA,IEA,IMP,IMP,IDA IBA,IBA,IMP IBA IEA,IDA IMP,IMP TAS,IMP IBA NAS IEA,NAS,ISS IBA IEA,IBA,IDA IMP ISS IBA IEA,IMP IBA IEA,ISS,TAS,IMP,ISS,IEA,IDA,IDA IMP IBA TAS NAS,IDA IMP…	ENSG00000221978,ENSG00000116273,ENSG00000116670,ENSG00000116691,ENSG00000058453,ENSG00000179051,ENSG00000117614,ENSG00000117632,ENSG00000117713,ENSG00000090273,ENSG00000180198,ENSG00000121774,ENSG00000117399,ENSG00000142945,ENSG00000173846,ENSG00000085840,ENSG00000134222,ENSG00000155366,ENSG00000092621,ENSG00000143442,ENSG00000143624,ENSG00000143543,ENSG00000173207,ENSG00000132688,ENSG00000185630…
TRUE	1.08648e-23	1689	2043	331	0.162017	0.195974	GO:0045935	GO:BP	positive regulation of nucleobase-containing compound metabolic process	18672	11567		IDA,ISS,IEA,IDA IGI,IDA IBA,IEA,IDA IMP NAS,IDA ISS IEA,IDA,IDA,IDA IBA NAS,NAS,IMP,IMP,IDA,IEA,IDA,ISS IEA,NAS IEA,IDA,IDA IMP,IBA,IDA,IDA IBA IEA,IEA,IDA,IMP,IEA,IMP ISS IEA,IEA,ISS IEA,IDA IMP IGI IC,IDA IMP IBA,IMP ISO IEA,ISS IEA,IDA IGI IEA,IDA IMP ISS IBA IEA,IDA ISS IBA IEA,IDA IEA,IEA,IBA,IEA,IMP,IGI,IDA IMP,IDA,IDA,IEA,IDA,ISS,NAS,IMP,IMP,NAS,IDA IMP IGI ISS IBA NAS IEA,IDA,IDA IMP IBA …	ENSG00000107404,ENSG00000157933,ENSG00000142599,ENSG00000074800,ENSG00000130940,ENSG00000171824,ENSG00000116670,ENSG00000004487,ENSG00000007968,ENSG00000057757,ENSG00000117713,ENSG00000162521,ENSG00000116560,ENSG00000092847,ENSG00000065978,ENSG00000159592,ENSG00000142871,ENSG00000134222,ENSG00000116455,ENSG00000009307,ENSG00000134250,ENSG00000143442,ENSG00000159409,ENSG00000143621,ENSG00000163346…
TRUE	2.43908e-23	3023	2043	512	0.250612	0.169368	GO:0044085	GO:BP	cellular component biogenesis	18672	10811		IBA,TAS IEA,IBA IEA,IDA IMP IBA TAS IEA,IEA,IMP,IMP,IDA ISS IEA,IBA IEA,IEA,IMP IBA,IMP,IMP IEA,IMP TAS,IDA,IDA,NAS,IDA ISS IBA,IDA,IEA,IDA IBA IEA,IEA,IEA,ISS IEA,NAS,IDA IMP ISS IEA,IMP,NAS,IMP,IMP,IBA,IDA IMP IBA,IDA IMP,IDA,IEA,ISS,ISS IEA,IEA,IMP,IMP,IDA IMP,IEA,IDA IBA NAS IEA,NAS,IBA,IMP IEA,IMP,IMP IBA IEA,IMP,IDA IBA IEA,IEA,ISS IEA,IBA,IEA,IMP,IEA,TAS,IEA,IMP IBA,IDA IBA NAS IEA,IBA TAS…	ENSG00000188976,ENSG00000107404,ENSG00000171603,ENSG00000171824,ENSG00000116670,ENSG00000142627,ENSG00000058453,ENSG00000179051,ENSG00000053372,ENSG00000127483,ENSG00000088280,ENSG00000142676,ENSG00000117632,ENSG00000180198,ENSG00000162521,ENSG00000092847,ENSG00000054116,ENSG00000127603,ENSG00000117394,ENSG00000117399,ENSG00000132780,ENSG00000142871,ENSG00000143126,ENSG00000134222,ENSG00000116455…
TRUE	2.58253e-23	2955	2043	503	0.246207	0.17022	GO:0051252	GO:BP	regulation of RNA metabolic process	18672	13417		IDA IBA,IDA,IBA IEA,IDA IMP ISS IBA,IEA,IDA IMP,IDA IBA IEA,IEA,IDA IMP,IMP,IDA IMP ISS IEA,IDA ISS IBA IEA,IDA IBA TAS IEA,TAS,IDA,IDA IBA NAS,IEA,IDA ISS IBA IEA,IDA IBA NAS,IBA,IDA IMP IGI ISS IBA IEA,IMP IEA,IEA,IDA IMP IEA,IDA,IDA,IBA IEA,IBA IEA,NAS,IDA,IDA,ISS IEA,ISS IEA,NAS IEA,IDA,IDA IMP IEA,ISS,IBA,IDA IBA,IDA IBA IEA,NAS,IDA IEA,IEA,IDA,IDA IEA,IDA IMP ISS IBA TAS IC IEA,IEA,IDA ISS …	ENSG00000188976,ENSG00000107404,ENSG00000221978,ENSG00000157933,ENSG00000142599,ENSG00000074800,ENSG00000130940,ENSG00000171824,ENSG00000116670,ENSG00000127483,ENSG00000004487,ENSG00000007968,ENSG00000117318,ENSG00000011007,ENSG00000057757,ENSG00000117713,ENSG00000142784,ENSG00000121774,ENSG00000162521,ENSG00000160094,ENSG00000116560,ENSG00000092847,ENSG00000090621,ENSG00000065978,ENSG00000066135…
TRUE	5.75655e-23	1235	2043	262	0.128243	0.212146	GO:0045934	GO:BP	negative regulation of nucleobase-containing compound metabolic process	18672	11566		IDA IBA,IDA IMP IBA,IEA,IDA IMP,IMP,IDA IMP,IDA IMP ISS,IDA IBA TAS IEA,IEA,ISS IEA,NAS,IDA IMP IGI ISS,IDA IMP IEA,IDA,IDA,IEA,IDA,IDA,IEA,ISS,IDA,IDA IEA,IDA,IDA IMP,IDA IEA,ISS IEA,IMP,IDA IEA,IDA,IDA IMP ISS TAS,IDA,IDA IMP,IDA,TAS IEA,NAS,IMP IGI IBA IEA,IDA,ISS TAS,IBA IEA,IMP IBA,IEA,IDA,TAS,IDA IMP IEA,IDA IBA NAS,IMP,IMP,IMP,IDA,IBA IEA,NAS IEA,IDA IEA,IDA IEA,IEA,IDA,IDA,ISS IBA IEA,IDA…	ENSG00000188976,ENSG00000157933,ENSG00000142599,ENSG00000074800,ENSG00000171824,ENSG00000116670,ENSG00000004487,ENSG00000117318,ENSG00000142784,ENSG00000121774,ENSG00000162521,ENSG00000116560,ENSG00000065978,ENSG00000066135,ENSG00000173846,ENSG00000154222,ENSG00000031698,ENSG00000009307,ENSG00000134250,ENSG00000143379,ENSG00000163346,ENSG00000143321,ENSG00000143190,ENSG00000135829,ENSG00000117139…
TRUE	2.02083e-22	1338	2043	276	0.135095	0.206278	GO:0048699	GO:BP	generation of neurons	18672	12789		ISS IEA,IEA,IBA,IEA,IEA,IMP IEA,IEA,IBA IEA,IEA,ISS IBA IEA,IDA ISS,ISS,IEA,IEA,ISS IEA,IEA,IBA,ISS IBA IEA,IDA ISS IBA,ISS,IBA IEA,IBA,IBA,IBA,IBA IEA,IEA,IEA,ISS IEA,IMP,IEA,IMP,ISS IEA,IEA,ISS IEA,IDA IMP,ISS IBA IEA,IEA,ISS IEA,IMP,IEA,ISS,IEA,IEA,ISS IBA NAS IEA,IEA,NAS,ISS IBA,ISS,ISS,IEA,IBA,IEA,IEA,IMP IBA IEA,IDA IBA,IBA,ISS,IEA,IEA,IEA,IEA,IEA,IEA,IBA IEA,IEA,IEA,IEA,IBA IEA,ISS IEA,IGI…	ENSG00000107404,ENSG00000142599,ENSG00000130940,ENSG00000142627,ENSG00000090432,ENSG00000004487,ENSG00000117318,ENSG00000117632,ENSG00000131914,ENSG00000020129,ENSG00000127603,ENSG00000117385,ENSG00000142949,ENSG00000066135,ENSG00000143126,ENSG00000092621,ENSG00000134250,ENSG00000163462,ENSG00000116584,ENSG00000162738,ENSG00000185630,ENSG00000134369,ENSG00000076356,ENSG00000154380,ENSG00000054282…
TRUE	2.45485e-22	1951	2043	364	0.178169	0.186571	GO:0050793	GO:BP	regulation of developmental process	18672	13089		ISS IEA,IDA IGI,IBA IEA,IBA,IDA IMP IEA,ISS IEA,IDA IEA,TAS,IDA IMP,IGI,IEA,IMP IEA,IEA,NAS,IEA,NAS,IMP,IDA ISS,IEA,ISS IEA,IEA,IEA,IDA IBA IEA,IMP,IEA,IDA IMP IEA,IBA IEA,IEA,ISS IEA,IDA IBA,IEA,IDA IEA,ISO IEA,IEA,ISS IEA,ISS IEA,ISS IEA,IBA,ISS IEA,IEA,ISS IEA,IEA,IMP ISS IEA,NAS,IMP,ISS IEA,ISS IEA,IEA,ISS IEA,IMP,IDA IMP ISS IEA,ISS IEA,IEA,IEA,NAS,ISS,IDA IBA IEA,IGI,ISS IEA,IMP NAS,IMP IEA…	ENSG00000107404,ENSG00000157933,ENSG00000171603,ENSG00000130940,ENSG00000116670,ENSG00000142627,ENSG00000090432,ENSG00000142798,ENSG00000004487,ENSG00000007968,ENSG00000117318,ENSG00000057757,ENSG00000131914,ENSG00000117713,ENSG00000121753,ENSG00000162521,ENSG00000092847,ENSG00000127603,ENSG00000065978,ENSG00000117399,ENSG00000142949,ENSG00000066135,ENSG00000142871,ENSG00000031698,ENSG00000116455…
TRUE	3.44791e-21	903	2043	206	0.100832	0.228128	GO:0007417	GO:BP	central nervous system development	18672	2898		ISS,IEA,TAS,IEA,IEA,NAS,IMP IEA,IEA,IEA,IEA,IEA,TAS IEA,ISS NAS,IMP,IBA IEA,IEA,ISS IEA,ISS IEA,IEA,IMP,IEA,IEA,IMP,IEA,IMP,ISS,IMP,IDA IEA,IEA,IDA,IEA,IEA,TAS,TAS,IEA,IEA,IEA,IEA,IEA,ISS,IEA,IMP IEA,IBA,IEA,IBA TAS,IMP IBA IEA,ISS,HEP,TAS,ISS IEA,IEA,IEA,IEA,IEA,IEP,IMP,IEA,IMP ISS IBA IEA,HEP,ISS,IEA,IEA,IMP IEA,IBA IEA,IEA,IEA,HEP IEA,IEA,IEA,IEA,IEA,IBA,IEA,ISS,IEA,TAS,IMP ISS IEA,IEA,ISS IEA…	ENSG00000157933,ENSG00000142599,ENSG00000142798,ENSG00000004487,ENSG00000117318,ENSG00000162521,ENSG00000117394,ENSG00000066135,ENSG00000117411,ENSG00000085998,ENSG00000143126,ENSG00000092621,ENSG00000132688,ENSG00000143222,ENSG00000185630,ENSG00000116750,ENSG00000143842,ENSG00000158715,ENSG00000076356,ENSG00000117724,ENSG00000117020,ENSG00000026025,ENSG00000099284,ENSG00000151208,ENSG00000108175…
TRUE	1.01196e-20	647	2043	163	0.0797846	0.251932	GO:0007420	GO:BP	brain development	18672	2901		ISS,IEA,TAS,IEA,NAS,IEA,IEA,IEA,IEA,TAS,ISS,IMP,IBA IEA,IEA,IEA,IMP,IEA,IMP,IEA,IMP,ISS,IMP,IEA,IEA,IDA,IEA,IEA,TAS,IEA,IEA,IEA,IEA,IEA,IMP IEA,IEA,TAS,IMP IBA IEA,ISS,HEP,TAS,ISS IEA,IEA,IEA,IEA,IMP,IEA,IMP ISS IBA IEA,HEP,ISS,IEA,IEA,IBA IEA,IEA,HEP IEA,IEA,IEA,IEA,IEA,ISS,IEA,ISS IEA,IEA,IEA,ISS IEA,IMP,ISS,IEA,IEA,IBA,IEA,IEA,ISS,HEP,IEA,HEP,ISS IBA IEA,ISS IEA,ISS IEA,IEA,ISS IEA,ISS IEA,IMP…	ENSG00000157933,ENSG00000142599,ENSG00000142798,ENSG00000004487,ENSG00000162521,ENSG00000117394,ENSG00000117411,ENSG00000085998,ENSG00000143126,ENSG00000092621,ENSG00000132688,ENSG00000143222,ENSG00000185630,ENSG00000116750,ENSG00000076356,ENSG00000117724,ENSG00000117020,ENSG00000099284,ENSG00000151208,ENSG00000108175,ENSG00000171307,ENSG00000130640,ENSG00000110492,ENSG00000149187,ENSG00000149823…
TRUE	1.01282e-20	2244	2043	399	0.195301	0.177807	GO:0048468	GO:BP	cell development	18672	12602		ISS IEA,IGI ISS,IEA,ISS IEA,IEA,IEA,IMP ISS IEA,IMP IEA,IEA,IBA IEA,IBA IEA,IEA,NAS,ISS IBA IEA,IDA ISS,IEA,ISS,IEA,IEA,ISS,IBA IEA,IEA,IMP ISS IBA TAS IEA,IEA,IEP,ISS IBA IEA,ISS,ISS IBA IEA,IBA IEA,ISS IEA,IBA,ISS IEA,IBA,TAS,IDA,IEA,IEA,IEA,ISS IEA,IMP ISS IEA,IEA,ISS IEA,ISS IEA,IEA,ISS IEA,IDA IMP ISS IEA,ISS IEA,NAS IEA,IEA,IDA IGI,ISS IEA,ISS,IMP,IEA,IMP,IDA,IEA,ISS,IEA,IEA,IDA IEA,IGI,IEA…	ENSG00000107404,ENSG00000157933,ENSG00000142599,ENSG00000142627,ENSG00000117122,ENSG00000090432,ENSG00000004487,ENSG00000057757,ENSG00000169504,ENSG00000162430,ENSG00000117632,ENSG00000131914,ENSG00000117713,ENSG00000020129,ENSG00000127603,ENSG00000090621,ENSG00000117385,ENSG00000142949,ENSG00000066135,ENSG00000143126,ENSG00000116455,ENSG00000092621,ENSG00000134250,ENSG00000160710,ENSG00000163346…
TRUE	1.02094e-20	1123	2043	239	0.116985	0.212823	GO:0051253	GO:BP	negative regulation of RNA metabolic process	18672	13418		IDA IBA,IDA IMP IBA,IEA,IDA IMP,IDA IMP,IDA IMP ISS,IDA IBA TAS IEA,IEA,ISS IEA,NAS,IDA IMP IGI ISS,IDA IMP IEA,IDA,IDA,IEA,IDA,IDA,IEA,ISS,IDA,IDA IEA,IDA,IDA IMP,IDA IEA,ISS IEA,IMP,IDA IEA,IDA,IDA ISS TAS,IDA,IDA IMP,IDA,TAS IEA,NAS,IMP IGI IBA IEA,IDA,ISS TAS,IBA IEA,IEA,IDA,TAS,IDA IMP IEA,IDA IBA NAS,IMP,IMP,IDA,NAS IEA,IDA IEA,IDA IEA,IEA,ISS IBA IEA,IDA IMP IEA,IEA,TAS IEA,IDA,IDA IEA,IDA…	ENSG00000188976,ENSG00000157933,ENSG00000142599,ENSG00000074800,ENSG00000116670,ENSG00000004487,ENSG00000117318,ENSG00000142784,ENSG00000121774,ENSG00000162521,ENSG00000116560,ENSG00000065978,ENSG00000066135,ENSG00000173846,ENSG00000154222,ENSG00000031698,ENSG00000009307,ENSG00000134250,ENSG00000143379,ENSG00000163346,ENSG00000143321,ENSG00000143190,ENSG00000135829,ENSG00000117139,ENSG00000257315…
TRUE	1.75471e-20	2997	2043	498	0.243759	0.166166	GO:0051641	GO:BP	cellular localization	18672	13664		HMP,IDA IMP ISS TAS IEA,IEA,IBA IEA,IDA IBA IEA,IEA,IMP ISS IBA,IBA,IMP IBA,IMP,IMP IEA,IMP IEA,IDA IMP,IMP,IMP ISS IEA,IMP,IMP IEA,IMP,IDA ISS IEA,IEA,IBA NAS IEA,IDA,IMP,IMP,IMP IEA,IMP,IEA,IEA,IEA,IDA IBA,IEA,IMP,IDA,ISS IBA IEA,IBA IEA,NAS,TAS,TAS,HMP,IEA,IBA IEA,ISS,IEA,IEA,IMP,IDA IMP,IDA IBA IEA,IEA,IMP IBA,IMP,IDA IMP IBA,IEA,IDA IMP IEA,IEA,IDA IBA NAS IEA,IMP IEA,IMP IEA,IMP IBA IEA,IMP…	ENSG00000160087,ENSG00000107404,ENSG00000008130,ENSG00000157916,ENSG00000188807,ENSG00000171603,ENSG00000054523,ENSG00000048707,ENSG00000116786,ENSG00000142627,ENSG00000058453,ENSG00000179051,ENSG00000127463,ENSG00000004487,ENSG00000142676,ENSG00000162430,ENSG00000090273,ENSG00000130766,ENSG00000121774,ENSG00000020129,ENSG00000054116,ENSG00000127603,ENSG00000065978,ENSG00000117385,ENSG00000142945…
TRUE	2.37514e-20	916	2043	206	0.100832	0.224891	GO:0031175	GO:BP	neuron projection development	18672	7049		ISS IEA,IEA,IEA,IEA,IBA IEA,ISS IBA IEA,IDA ISS,ISS,IEA,ISS,IEA,IBA,ISS IBA IEA,ISS,IBA,IBA,IEA,IEA,ISS IEA,IEA,ISS IEA,IEA,ISS IEA,IDA IMP,ISS IEA,ISS IEA,IMP,IEA,ISS,IEA,ISS IBA NAS IEA,ISS,ISS,IEA,IBA,IEA,IEA,IMP IBA IEA,IDA IBA,IBA,IEA,IEA,IBA IEA,IEA,IEA,IBA IEA,ISS IEA,IGI ISS IEA,ISS,IMP ISS IBA IEA,IMP IEA,ISS IEA,IEA,IEA,IMP,ISS,IEA,IEA,IEA,IBA IEA,IEA,IBA,IEA,IEA,IEA,ISS IBA IEA,ISS IEA…	ENSG00000107404,ENSG00000142599,ENSG00000090432,ENSG00000004487,ENSG00000117632,ENSG00000020129,ENSG00000127603,ENSG00000117385,ENSG00000142949,ENSG00000143126,ENSG00000092621,ENSG00000134250,ENSG00000163462,ENSG00000162738,ENSG00000076356,ENSG00000154380,ENSG00000026025,ENSG00000138336,ENSG00000151208,ENSG00000166275,ENSG00000184014,ENSG00000110321,ENSG00000135387,ENSG00000110492,ENSG00000134569…
TRUE	3.61919e-20	1266	2043	259	0.126774	0.204581	GO:0030182	GO:BP	neuron differentiation	18672	6666		ISS IEA,IEA,IBA,IEA,IEA,IEA,IEA,IBA IEA,IEA,ISS IBA IEA,IDA ISS,ISS,IEA,IEA,ISS,IEA,IBA,ISS IBA IEA,IDA IBA,ISS,IBA IEA,IBA,IBA,IEA,IEA,ISS IEA,IMP,IEA,ISS IEA,IEA,ISS IEA,IDA IMP,ISS IEA,ISS IEA,IMP,IEA,ISS,IEA,IEA,ISS IBA NAS IEA,IEA,NAS,ISS IBA,ISS,ISS,IEA,IBA,IEA,IEA,IMP IBA IEA,IDA IBA,IBA,IEA,IEA,IEA,IEA,IBA IEA,IEA,IEA,IBA IEA,ISS IEA,IGI ISS IEA,ISS,IBA IEA,IMP ISS IBA IEA,IMP IEA,ISS IEA…	ENSG00000107404,ENSG00000142599,ENSG00000130940,ENSG00000142627,ENSG00000090432,ENSG00000004487,ENSG00000117318,ENSG00000117632,ENSG00000131914,ENSG00000020129,ENSG00000127603,ENSG00000117385,ENSG00000142949,ENSG00000066135,ENSG00000143126,ENSG00000092621,ENSG00000134250,ENSG00000163462,ENSG00000116584,ENSG00000162738,ENSG00000185630,ENSG00000076356,ENSG00000154380,ENSG00000026025,ENSG00000138336…
TRUE	5.92652e-20	834	2043	192	0.0939794	0.230216	GO:0000278	GO:BP	mitotic cell cycle	18672	76		IMP IBA IEA,TAS,IEA,IMP,IEA,IDA IMP IEA,NAS,IMP,IDA IMP TAS,ISS TAS,IDA NAS IEA,IMP,IMP ISS IBA TAS,IBA,IDA IBA,IDA IBA,IDA IMP,IMP IBA,IBA IEA,IDA,IEA,IMP IBA NAS,IMP,IMP IGI IBA IEA,IEA,IMP,IMP,IDA IBA,IBA,IBA,IMP,IMP IBA NAS,NAS,TAS,IBA IEA,IBA,IDA IMP ISS IBA IEA,IMP IBA NAS IEA,ISS,TAS,ISS,IEA,IDA,IDA IMP IBA TAS NAS,IDA IMP IBA NAS IEA,IMP,TAS,IBA,IBA,IBA,IMP TAS NAS IEA,IBA TAS NAS IEA,NAS…	ENSG00000116273,ENSG00000116670,ENSG00000116691,ENSG00000179051,ENSG00000117614,ENSG00000117632,ENSG00000117713,ENSG00000090273,ENSG00000180198,ENSG00000121774,ENSG00000117399,ENSG00000142945,ENSG00000173846,ENSG00000085840,ENSG00000134222,ENSG00000155366,ENSG00000143624,ENSG00000143543,ENSG00000173207,ENSG00000132688,ENSG00000185630,ENSG00000117724,ENSG00000153187,ENSG00000138180,ENSG00000107816…
TRUE	8.54137e-20	695	2043	169	0.0827215	0.243165	GO:0060322	GO:BP	head development	18672	14325		ISS,IEA,TAS,IEA,NAS,IEA,IEA,IEA,IEA,TAS,ISS,IMP,IBA IEA,IEA,IEA,IMP,IEA,IMP,IEA,IMP,ISS,IMP,IEA,IEA,IDA,IEA,IEA,TAS,IEA,IEA,IEA,IEA,IEA,IEA,IEA,IMP IEA,IEA,TAS,IMP IBA IEA,ISS,HEP,TAS,ISS IEA,IEA,IEA,IEA,IMP,IEA,IMP ISS IBA IEA,HEP,ISS,IEA,IEA,IBA IEA,IEA,HEP IEA,IEA,IEA,IEA,IEA,ISS,IEA,ISS IEA,IEA,IEA,ISS IEA,IMP,ISS,IEA,IEA,IBA,IEA,IEA,ISS,HEP,IEA,HEP,ISS IBA IEA,ISS,ISS IEA,ISS IEA,IEA,ISS IEA…	ENSG00000157933,ENSG00000142599,ENSG00000142798,ENSG00000004487,ENSG00000162521,ENSG00000117394,ENSG00000117411,ENSG00000085998,ENSG00000143126,ENSG00000092621,ENSG00000132688,ENSG00000143222,ENSG00000185630,ENSG00000116750,ENSG00000076356,ENSG00000117724,ENSG00000117020,ENSG00000099284,ENSG00000151208,ENSG00000108175,ENSG00000171307,ENSG00000130640,ENSG00000110492,ENSG00000149187,ENSG00000149823…
TRUE	1.38315e-19	765	2043	180	0.0881057	0.235294	GO:0016071	GO:BP	mRNA metabolic process	18672	5073		IMP IBA IEA,IBA,IDA IC IEA,IDA IBA TAS IEA,IMP IBA TAS IEA,IDA IEA,IEA,IDA IMP IEA,NAS,NAS,IDA IMP,IDA IBA IEA,IEA,IBA TAS IEA,IEA,IDA IMP IBA IEA,IEA,IDA IBA NAS IC IEA,IDA TAS IEA,IDA IMP IC IEA,IDA IBA IEA,IMP,IC IEA,NAS IEA,IDA,IDA ISS IBA TAS IEA,IBA TAS NAS IC IEA,IDA IBA TAS NAS IC IEA,IDA IBA TAS NAS IC IEA,NAS IEA,NAS IEA,IEA,IEA,IDA,IBA TAS NAS IC IEA,NAS,IMP IBA IC IEA,IDA IMP IBA IEA,…	ENSG00000171824,ENSG00000053372,ENSG00000117614,ENSG00000121774,ENSG00000116560,ENSG00000092847,ENSG00000090621,ENSG00000065978,ENSG00000142864,ENSG00000116455,ENSG00000009307,ENSG00000159409,ENSG00000160710,ENSG00000198952,ENSG00000207082,ENSG00000135829,ENSG00000116679,ENSG00000182004,ENSG00000162889,ENSG00000153187,ENSG00000048740,ENSG00000026025,ENSG00000169813,ENSG00000096746,ENSG00000135387…
TRUE	1.70607e-19	4355	2043	665	0.325502	0.152698	GO:0051179	GO:BP	localization	18672	13378		HMP,IDA IMP ISS TAS IEA,IEA,IDA IBA IEA,IDA IMP IBA IEA,IEA,IMP ISS IBA,IMP,IDA TAS NAS IEA,IBA IEA,IDA IMP IBA,IMP,IMP IEA,IMP IEA,IDA IMP,IDA IMP,ISS,IMP,IMP ISS IEA,IBA NAS IEA,IMP IEA,IMP IEA,IMP IEA,IDA ISS IEA,IEA,IEA,IBA NAS IEA,IDA,IDA IMP,IMP,IDA IMP IGI IBA NAS IEA,IMP IEA,IMP,IEA,IEA,IEA,IEA,IDA IBA,IEA,IEA,IMP TAS,IDA IMP IBA TAS IEA,IDA,ISS IBA IEA,IBA TAS IEA,NAS,TAS,TAS,HMP,IEA,IDA…	ENSG00000160087,ENSG00000107404,ENSG00000008130,ENSG00000157916,ENSG00000188807,ENSG00000171603,ENSG00000054523,ENSG00000171824,ENSG00000011021,ENSG00000048707,ENSG00000116786,ENSG00000142627,ENSG00000058453,ENSG00000179051,ENSG00000127463,ENSG00000090432,ENSG00000142798,ENSG00000004487,ENSG00000142676,ENSG00000169504,ENSG00000162430,ENSG00000090273,ENSG00000130766,ENSG00000121774,ENSG00000084652…
TRUE	2.31374e-19	707	2043	170	0.083211	0.240453	GO:1903047	GO:BP	mitotic cell cycle process	18672	22408		IMP IBA IEA,TAS,IEA,IMP,IEA,IDA IMP IEA,NAS,IMP,IDA IMP TAS,ISS TAS,IDA NAS IEA,IMP,IMP ISS IBA TAS,IBA,IDA IBA,IDA IBA,IDA IMP,IMP IBA,IEA,IDA,IEA,IMP IBA NAS,IMP,IMP IGI IBA IEA,IEA,IMP,IDA IBA,IBA,IMP,IMP IBA NAS,NAS,IBA IEA,IBA,IDA IMP ISS IBA IEA,IMP IBA IEA,ISS,TAS,ISS,IEA,IDA,IDA IMP IBA TAS NAS,IDA IMP IBA NAS IEA,IMP,TAS,IMP TAS NAS IEA,IBA TAS NAS IEA,NAS,IEA,IEA,IBA,IMP,IGI,ISS IEA,IEA…	ENSG00000116273,ENSG00000116670,ENSG00000116691,ENSG00000179051,ENSG00000117614,ENSG00000117632,ENSG00000117713,ENSG00000090273,ENSG00000180198,ENSG00000121774,ENSG00000117399,ENSG00000142945,ENSG00000173846,ENSG00000085840,ENSG00000134222,ENSG00000155366,ENSG00000143624,ENSG00000143543,ENSG00000173207,ENSG00000132688,ENSG00000185630,ENSG00000117724,ENSG00000153187,ENSG00000138180,ENSG00000107816…
TRUE	4.33865e-19	1507	2043	291	0.142438	0.193099	GO:0051254	GO:BP	positive regulation of RNA metabolic process	18672	13419		IDA,ISS,IEA,IDA IBA,IEA,IMP,IDA ISS IEA,IDA,IDA,IDA IBA,NAS,IMP,IMP,IDA,IEA,IDA,ISS IEA,NAS IEA,IDA,IDA IMP,IBA,IDA,IDA IBA IEA,IEA,IDA,IEA,IMP ISS IEA,IEA,ISS IEA,IDA IMP IGI IC,IDA IMP IBA,IMP,ISS IEA,IDA IEA,IDA IMP ISS IBA IEA,IDA ISS IBA IEA,IDA IEA,IEA,IBA,IEA,IMP,IGI,IDA IMP,IDA,IDA,IEA,IDA,ISS,NAS,IMP,IMP,IDA IMP IGI ISS IBA NAS IEA,IDA IMP IBA IEA,IDA IMP IBA IEA,IEA,IEA,IDA,NAS,IDA,IMP,…	ENSG00000107404,ENSG00000157933,ENSG00000142599,ENSG00000130940,ENSG00000171824,ENSG00000116670,ENSG00000004487,ENSG00000007968,ENSG00000057757,ENSG00000117713,ENSG00000162521,ENSG00000116560,ENSG00000092847,ENSG00000065978,ENSG00000159592,ENSG00000142871,ENSG00000134222,ENSG00000116455,ENSG00000009307,ENSG00000134250,ENSG00000143442,ENSG00000159409,ENSG00000143621,ENSG00000163346,ENSG00000116584…
TRUE	5.1191e-19	1649	2043	311	0.152227	0.188599	GO:0033554	GO:BP	cellular response to stress	18672	8226		IMP IBA,IDA,IDA IGI,IEA,IDA IGI NAS IEA,IDA,IDA,IDA,IDA IMP,IEA,IEA,NAS,IDA IMP ISS IBA IEA,IMP IEA,IMP TAS IEA,ISS IEA,IEA,IEA,IDA IMP IBA IEA,IBA TAS IEA,IMP IBA IEA,IMP IEA,IDA IMP IEA,ISS,IDA IMP,IEA,IMP,ISO IEA,NAS IEA,IMP,IEA,IDA,IMP IBA IEA,IMP TAS IEA,IMP,IDA IMP IGI IBA TAS IEA,IMP,IDA,ISS IEA,IEA,IMP IBA IEA,ISS IEA,IEA,IEA,IBA IEA,EXP IDA IMP ISS IBA TAS IEA,IEA,IEA,TAS IEA,IDA,NAS,IDA…	ENSG00000160087,ENSG00000116273,ENSG00000074800,ENSG00000171824,ENSG00000116670,ENSG00000142627,ENSG00000127481,ENSG00000127483,ENSG00000004487,ENSG00000117614,ENSG00000162430,ENSG00000117713,ENSG00000130766,ENSG00000116560,ENSG00000116863,ENSG00000065978,ENSG00000117394,ENSG00000142949,ENSG00000173846,ENSG00000132781,ENSG00000143384,ENSG00000143442,ENSG00000143624,ENSG00000116584,ENSG00000143222…
TRUE	7.14669e-19	507	2043	135	0.0660793	0.266272	GO:0051276	GO:BP	chromosome organization	18672	13431		IMP IBA IEA,IMP,TAS NAS,NAS,IMP,IDA IMP ISS NAS IEA,IEA,IMP,IBA IEA,IDA IBA,IMP,IMP TAS,IMP,IMP ISO IEA,NAS,ISS TAS,IMP,IMP,IMP TAS,NAS,NAS,IDA,IMP,IMP IBA IEA,IDA IMP IBA NAS IEA,IDA,IDA IMP IBA,IDA IMP ISO IEA,IMP TAS NAS IEA,IDA IMP,IDA,NAS,IMP,IBA,IMP IEA,IMP,IDA,IDA TAS,IDA IMP IBA NAS IEA,ISS IBA IEA,IBA,IDA IBA,IDA TAS IEA,IMP IBA TAS,IDA IBA TAS,IBA TAS,IDA IMP TAS IEA,IMP,IEA,IDA IEA,IDA…	ENSG00000116273,ENSG00000171824,ENSG00000116670,ENSG00000117713,ENSG00000090273,ENSG00000117399,ENSG00000066135,ENSG00000142945,ENSG00000132780,ENSG00000134222,ENSG00000143442,ENSG00000198952,ENSG00000163468,ENSG00000116750,ENSG00000117724,ENSG00000143799,ENSG00000153187,ENSG00000197771,ENSG00000168496,ENSG00000149503,ENSG00000133884,ENSG00000172531,ENSG00000137497,ENSG00000110200,ENSG00000010292…
TRUE	3.47105e-18	339	2043	103	0.0504161	0.303835	GO:0006417	GO:BP	regulation of translation	18672	2166		IMP ISS IEA,IMP IEA,IDA,IDA IEA,IDA ISS,IDA IEA,IMP,IDA IMP ISS,IDA IMP IEA,IDA,IDA ISS IBA IEA,IDA IEA,IDA ISS IEA,IEA,ISS,IDA IEA,IDA IBA,IDA IMP IEA,TAS,IEA,IEA,IMP IEA,IBA IEA,IBA,IMP,IMP,IEA,IDA,IDA,ISS IEA,IDA IEA,IEA,ISS,IBA IEA,IDA,IMP,IEA,IDA TAS,IDA IEA,IBA,IEA,IMP IEA,IDA IMP IEA,IDA IEA,IMP,ISS IEA,IDA TAS,IMP NAS,IEA,IEA,IMP IEA,IEA,IDA IMP IBA IEA,IDA,IEA,IEA,IEA,IDA,IMP,IDA,IDA IMP…	ENSG00000131914,ENSG00000130766,ENSG00000121774,ENSG00000092847,ENSG00000065978,ENSG00000142864,ENSG00000031698,ENSG00000009307,ENSG00000135829,ENSG00000153187,ENSG00000148730,ENSG00000110321,ENSG00000135387,ENSG00000149187,ENSG00000172531,ENSG00000149273,ENSG00000110367,ENSG00000111640,ENSG00000063046,ENSG00000139546,ENSG00000170515,ENSG00000182199,ENSG00000089154,ENSG00000135097,ENSG00000165819…
TRUE	4.88272e-18	274	2043	90	0.0440529	0.328467	GO:1903311	GO:BP	regulation of mRNA metabolic process	18672	22565		IEA,IDA IBA IEA,IEA,IEA,IDA IMP,NAS,NAS,IDA,IDA IBA,IDA IMP IBA,IDA TAS IEA,IDA IMP,IBA,IMP,IDA,ISS IBA IEA,IBA,IEA,IDA,IMP,IDA,IMP,ISS,IDA,IDA IMP ISS IEA,IDA IBA,IDA IMP,ISS IBA IEA,IDA,IDA IMP IBA NAS,IDA IBA,ISS IBA,IDA IMP ISS IEA,ISS IEA,IEA,TAS,IDA IMP IBA,IDA IMP,IMP,IEA,IDA ISS,IDA,IDA IBA,IBA,IDA IMP,IDA IMP TAS IEA,IMP,IBA IEA,IMP,IEA,IBA NAS IEA,IDA,IDA IBA TAS,IDA,IBA,IDA,TAS,ISS IBA…	ENSG00000171824,ENSG00000121774,ENSG00000092847,ENSG00000090621,ENSG00000065978,ENSG00000142864,ENSG00000116455,ENSG00000009307,ENSG00000159409,ENSG00000135829,ENSG00000162889,ENSG00000153187,ENSG00000048740,ENSG00000026025,ENSG00000135387,ENSG00000149187,ENSG00000168066,ENSG00000109971,ENSG00000061273,ENSG00000135486,ENSG00000111786,ENSG00000092199,ENSG00000165819,ENSG00000100813,ENSG00000185650…
TRUE	4.92635e-18	1039	2043	219	0.107195	0.21078	GO:0048666	GO:BP	neuron development	18672	12757		ISS IEA,IEA,IEA,IEA,IBA IEA,ISS IBA IEA,IDA ISS,ISS,IEA,ISS,IEA,IBA,ISS IBA IEA,ISS,IBA IEA,IBA,IBA,IEA,IEA,ISS IEA,IMP,IEA,ISS IEA,IEA,ISS IEA,IDA IMP,ISS IEA,ISS IEA,IMP,IEA,ISS,IEA,ISS IBA NAS IEA,NAS,ISS,ISS,IEA,IBA,IEA,IEA,IMP IBA IEA,IDA IBA,IBA,IEA,IEA,IBA IEA,IEA,IEA,IBA IEA,ISS IEA,IGI ISS IEA,ISS,IMP ISS IBA IEA,IMP IEA,ISS IEA,IEA,IEA,IMP IEA,ISS,IMP IEA,IEA,IEA,IEA,IEA,IEA,IBA IEA,IEA…	ENSG00000107404,ENSG00000142599,ENSG00000090432,ENSG00000004487,ENSG00000117632,ENSG00000020129,ENSG00000127603,ENSG00000117385,ENSG00000142949,ENSG00000143126,ENSG00000092621,ENSG00000134250,ENSG00000163462,ENSG00000162738,ENSG00000185630,ENSG00000076356,ENSG00000154380,ENSG00000026025,ENSG00000138336,ENSG00000151208,ENSG00000108175,ENSG00000166275,ENSG00000184014,ENSG00000110321,ENSG00000135387…
TRUE	7.19374e-18	873	2043	193	0.0944689	0.221077	GO:0000902	GO:BP	cell morphogenesis	18672	238		ISS IEA,IEA,ISS IEA,IEA,IEA,IEA,IEA,IDA ISS,ISS,IBA,IEA,IEA,ISS IBA IEA,IMP IBA,IEA,ISS,IBA,IBA,IEA,IEA,ISS IEA,ISS IEA,ISS IEA,IMP,IEA,ISS,IEA,IEA,IMP IBA IEA,IEA,ISS IBA NAS IEA,IEA,IBA,IEA,IBA IEA,IBA,IBA,ISS,IBA,IMP,IEA,IMP,IEA,IEA,IEA,IEA,IBA IEA,IEA,IDA IGI ISS IEA,IMP ISS IBA IEA,IMP IEA,ISS IEA,IBA IEA,IMP,ISS,IEA,IEA,IEA,IEA,IMP IBA,IBA,IBA,IEA,ISS IBA IEA,ISS IEA,IEA,IBA,IMP IEA,IBA,IBA…	ENSG00000107404,ENSG00000142599,ENSG00000142627,ENSG00000117122,ENSG00000090432,ENSG00000169504,ENSG00000117632,ENSG00000127603,ENSG00000143126,ENSG00000134250,ENSG00000023902,ENSG00000197622,ENSG00000163462,ENSG00000116584,ENSG00000132688,ENSG00000162738,ENSG00000076356,ENSG00000154380,ENSG00000138336,ENSG00000110321,ENSG00000135387,ENSG00000110492,ENSG00000134569,ENSG00000172757,ENSG00000174483…
TRUE	7.82612e-18	3148	2043	507	0.248164	0.161055	GO:0048583	GO:BP	regulation of response to stimulus	18672	12687		IMP,IEA,IDA IMP IGI IBA NAS,IDA,IDA IGI,IDA IMP NAS,IMP,IDA IMP HMP,IMP TAS,IMP IEA,IMP IEA,IMP,ISS IEA,NAS,IDA IMP IBA IEA,IDA,NAS,IDA,IEA,ISS,IEA,ISS TAS,IDA IGI,HMP,IDA IEA,IMP IGI IEA,IEA,TAS,IEA,IDA IBA,IEA,IEA,ISS IBA TAS NAS,IC,IMP ISS,IEA,IMP ISO IEA,NAS,IMP,IMP,IMP,ISS IEA,ISS IBA TAS IEA,IDA IMP IGI ISS IEA,IEA,IEA,IMP IBA,NAS,ISS IEA,IMP ISS IBA IEA,ISS IEA,IDA IMP,IMP,TAS,IEA,IEA,IBA …	ENSG00000188976,ENSG00000107404,ENSG00000157933,ENSG00000116273,ENSG00000074800,ENSG00000116670,ENSG00000142627,ENSG00000090432,ENSG00000004487,ENSG00000142676,ENSG00000162430,ENSG00000117632,ENSG00000131914,ENSG00000117713,ENSG00000130766,ENSG00000121774,ENSG00000162521,ENSG00000116560,ENSG00000196182,ENSG00000127603,ENSG00000142949,ENSG00000173846,ENSG00000142871,ENSG00000155366,ENSG00000134250…
TRUE	1.3875e-17	714	2043	167	0.0817425	0.233894	GO:0006325	GO:BP	chromatin organization	18672	2114		IDA,IEA,IEA,IDA,IMP IBA IEA,IDA IBA IEA,IBA,IDA TAS NAS IEA,IDA HDA IBA IEA,ISS,IBA IEA,IDA ISS IBA IEA,NAS,IBA TAS IEA,IBA,ISS IEA,IDA,IBA IEA,ISS IEA,IEA,IDA IMP ISS TAS IEA,IEA,IDA IMP IEA,IDA IMP IBA IEA,ISS IBA IEA,ISS,IDA IBA NAS,IDA,TAS,IEA,IMP IEA,NAS IEA,IEA,IEA,IDA IMP IEA,IDA HDA IBA IEA,IMP,IEA,IDA,ISS IEA,IDA IEA,IMP,IBA IEA,IDA IEA,IDA HDA NAS IEA,IBA TAS IEA,HDA,IDA TAS NAS,IMP IBA…	ENSG00000188976,ENSG00000116273,ENSG00000142599,ENSG00000177000,ENSG00000127483,ENSG00000004487,ENSG00000198830,ENSG00000117713,ENSG00000162521,ENSG00000116560,ENSG00000066135,ENSG00000132780,ENSG00000184678,ENSG00000143379,ENSG00000143321,ENSG00000143258,ENSG00000116750,ENSG00000117139,ENSG00000069275,ENSG00000143815,ENSG00000153187,ENSG00000015171,ENSG00000138336,ENSG00000099284,ENSG00000119969…
TRUE	1.75886e-17	541	2043	138	0.0675477	0.255083	GO:0048667	GO:BP	cell morphogenesis involved in neuron differentiation	18672	12758		ISS IEA,IEA,IEA,IDA,ISS,IBA,ISS IBA IEA,ISS,IBA,IBA,IEA,IEA,ISS IEA,ISS IEA,IMP,IEA,ISS,IEA,ISS IBA NAS IEA,IBA,IEA,IBA IEA,IBA,IBA,IEA,IEA,IEA,IEA,IEA,IBA IEA,IEA,IGI ISS IEA,IMP ISS IBA IEA,IMP IEA,ISS,IEA,IEA,IEA,IMP IBA,IBA,IEA,ISS IBA IEA,ISS IEA,IEA,IBA,IBA,IBA IEA,ISS IBA IEA,ISS IBA IEA,IMP,IMP TAS,IDA IEA,IBA,ISS IEA,IEA,ISS,IEA,IEP ISS,IMP IEA,IEA,ISS,IEA,ISS IEA,IEA,ISS IEA,ISS,IEA,IEA…	ENSG00000107404,ENSG00000142599,ENSG00000117632,ENSG00000127603,ENSG00000143126,ENSG00000134250,ENSG00000163462,ENSG00000162738,ENSG00000076356,ENSG00000154380,ENSG00000138336,ENSG00000110321,ENSG00000135387,ENSG00000134569,ENSG00000172757,ENSG00000174483,ENSG00000085733,ENSG00000165323,ENSG00000154134,ENSG00000240771,ENSG00000179295,ENSG00000177169,ENSG00000125266,ENSG00000165801,ENSG00000114062…
TRUE	3.45995e-17	616	2043	150	0.0734214	0.243506	GO:0048858	GO:BP	cell projection morphogenesis	18672	12933		ISS IEA,IEA,IEA,IEA,IDA ISS,ISS,IBA,IEA,ISS IBA IEA,IEA,ISS,IBA,IBA,IEA,IEA,ISS IEA,ISS IEA,ISS IEA,IMP,ISS,ISS IBA NAS IEA,IEA,IBA,IEA,IBA IEA,IBA,IBA,IEA,IEA,IEA,IEA,IEA,IBA IEA,IEA,IGI ISS IEA,IMP ISS IBA IEA,IMP IEA,ISS IEA,IMP,ISS,IEA,IEA,IEA,IEA,IBA,IEA,ISS IBA IEA,ISS IEA,IEA,IBA,IBA,IBA,IBA IEA,ISS IBA IEA,ISS IBA IEA,IMP,IMP TAS,IDA IEA,IBA,IBA,ISS IEA,ISS IEA,IEA,ISS,IEA,IEP ISS,IMP IEA…	ENSG00000107404,ENSG00000142599,ENSG00000090432,ENSG00000117632,ENSG00000127603,ENSG00000143126,ENSG00000134250,ENSG00000023902,ENSG00000163462,ENSG00000132688,ENSG00000162738,ENSG00000076356,ENSG00000154380,ENSG00000138336,ENSG00000110321,ENSG00000135387,ENSG00000110492,ENSG00000134569,ENSG00000172757,ENSG00000085733,ENSG00000154134,ENSG00000167552,ENSG00000240771,ENSG00000179295,ENSG00000177169…
TRUE	4.44104e-17	951	2043	203	0.0993637	0.21346	GO:0010629	GO:BP	negative regulation of gene expression	18672	4258		IMP IBA IEA,IEA,IBA,IMP,IEA,IDA IMP ISS IBA IEA,IMP IEA,IDA IMP IBA IEA,IEA,IDA IMP ISS,IMP,IDA NAS IEA,IDA,IDA IMP,IDA,IBA TAS,IDA IEA,IBA TAS IEA,IDA IMP IEA,IDA TAS IEA,IEA,IDA IMP ISS IEA,IMP,IMP IBA,IDA ISS IBA IEA,ISS IBA IEA,IDA ISS IEA,IDA IMP ISS NAS IEA,IDA,TAS,IDA,IEA,IDA,IMP,IMP,IDA IBA,IEA,IDA IMP,IDA IGI,IDA,ISS,IDA IBA IEA,IDA IMP IBA IEA,IBA,IDA,IDA,ISS,IEA,IDA,IDA,IMP,IDA ISS,IMP…	ENSG00000171824,ENSG00000142627,ENSG00000053372,ENSG00000090432,ENSG00000117318,ENSG00000131914,ENSG00000130766,ENSG00000092847,ENSG00000090621,ENSG00000065978,ENSG00000066135,ENSG00000142864,ENSG00000031698,ENSG00000009307,ENSG00000134250,ENSG00000143379,ENSG00000160710,ENSG00000198952,ENSG00000135829,ENSG00000162889,ENSG00000143815,ENSG00000153187,ENSG00000026025,ENSG00000099284,ENSG00000148730…
TRUE	8.12544e-17	597	2043	146	0.0714635	0.244556	GO:0048812	GO:BP	neuron projection morphogenesis	18672	12891		ISS IEA,IEA,IEA,IEA,IDA ISS,ISS,IBA,ISS IBA IEA,ISS,IBA,IBA,IEA,IEA,ISS IEA,ISS IEA,IMP,ISS,ISS IBA NAS IEA,IEA,IBA,IEA,IBA IEA,IBA,IBA,IEA,IEA,IEA,IEA,IEA,IBA IEA,IEA,IGI ISS IEA,IMP ISS IBA IEA,IMP IEA,ISS IEA,IMP,ISS,IEA,IEA,IEA,IEA,IBA,IEA,ISS IBA IEA,ISS IEA,IEA,IBA,IBA,IBA IEA,ISS IBA IEA,ISS IBA IEA,IMP,IMP TAS,IDA IEA,IBA,IBA,ISS IEA,ISS IEA,IEA,ISS,IEA,IEP ISS,IMP IEA,IEA,ISS,IEA,ISS IEA…	ENSG00000107404,ENSG00000142599,ENSG00000090432,ENSG00000117632,ENSG00000127603,ENSG00000143126,ENSG00000134250,ENSG00000163462,ENSG00000162738,ENSG00000076356,ENSG00000154380,ENSG00000138336,ENSG00000110321,ENSG00000135387,ENSG00000134569,ENSG00000172757,ENSG00000085733,ENSG00000154134,ENSG00000167552,ENSG00000240771,ENSG00000179295,ENSG00000177169,ENSG00000125266,ENSG00000165801,ENSG00000114062…
TRUE	1.14544e-16	2827	2043	461	0.225649	0.16307	GO:0006351	GO:BP	DNA-templated transcription	18672	2120		IDA IBA,IDA,IBA IEA,IDA IMP ISS IBA,IEA,IDA IMP,IDA IBA IEA,IDA IMP,IMP,IDA IMP ISS IEA,IDA ISS IBA TAS IEA,IDA IBA TAS IEA,IDA TAS IEA,IDA,IDA IBA TAS NAS,IEA,ISS IEA,IDA IBA NAS,IBA,IDA IMP IGI ISS IBA IEA,IMP,IDA IEA,IDA,IDA,IBA IEA,IBA IEA,IDA,IDA,ISS IEA,ISS IEA,IEA,IDA IMP IEA,IBA,IDA IBA IEA,NAS,IDA IEA,IEA,IDA,IDA IEA,IDA IMP ISS IBA TAS IC IEA,ISS IEA,IDA ISS IBA IEA,IDA IMP IGI IBA IC I…	ENSG00000188976,ENSG00000107404,ENSG00000221978,ENSG00000157933,ENSG00000142599,ENSG00000074800,ENSG00000130940,ENSG00000116670,ENSG00000127483,ENSG00000004487,ENSG00000007968,ENSG00000117318,ENSG00000011007,ENSG00000057757,ENSG00000117713,ENSG00000142784,ENSG00000121774,ENSG00000162521,ENSG00000160094,ENSG00000116560,ENSG00000092847,ENSG00000065978,ENSG00000066135,ENSG00000173846,ENSG00000159592…
TRUE	1.26139e-16	505	2043	130	0.0636319	0.257426	GO:0008380	GO:BP	RNA splicing	18672	3172		IDA ISS,IEA,IDA IC IEA,IDA IMP IBA IEA,IMP IBA TAS IEA,IEA,NAS,IDA IMP IBA IEA,IDA IBA IEA,IEA,ISS IEA,IMP IEA,IMP TAS IEA,IDA IBA NAS IC IEA,IDA IC IEA,IDA IBA IEA,IDA IMP IBA IC IEA,IBA TAS NAS,IDA ISS IBA IEA,NAS,IBA IEA,IBA TAS NAS IC IEA,IDA IBA TAS NAS IC IEA,IDA IBA TAS NAS IC IEA,NAS IEA,IMP IEA,IEA,IPI,IBA TAS NAS IC IEA,IDA IBA IEA,IDA IMP IBA IC IEA,IDA,IDA IBA TAS IEA,IMP TAS IC IEA,I…	ENSG00000221978,ENSG00000171824,ENSG00000117614,ENSG00000121774,ENSG00000116560,ENSG00000065978,ENSG00000116455,ENSG00000159409,ENSG00000176444,ENSG00000207082,ENSG00000143195,ENSG00000135829,ENSG00000116679,ENSG00000182004,ENSG00000153187,ENSG00000048740,ENSG00000169813,ENSG00000096746,ENSG00000149187,ENSG00000162227,ENSG00000149743,ENSG00000168066,ENSG00000175467,ENSG00000087365,ENSG00000109971…
TRUE	1.34008e-16	612	2043	148	0.0724425	0.24183	GO:0120039	GO:BP	plasma membrane bounded cell projection morphogenesis	18672	19211		ISS IEA,IEA,IEA,IEA,IDA ISS,ISS,IBA,IEA,ISS IBA IEA,ISS,IBA,IBA,IEA,IEA,ISS IEA,ISS IEA,IMP,ISS,ISS IBA NAS IEA,IEA,IBA,IEA,IBA IEA,IBA,IBA,IEA,IEA,IEA,IEA,IEA,IBA IEA,IEA,IGI ISS IEA,IMP ISS IBA IEA,IMP IEA,ISS IEA,IMP,ISS,IEA,IEA,IEA,IEA,IBA,IEA,ISS IBA IEA,ISS IEA,IEA,IBA,IBA,IBA,IBA IEA,ISS IBA IEA,ISS IBA IEA,IMP,IMP TAS,IDA IEA,IBA,IBA,ISS IEA,ISS IEA,IEA,ISS,IEA,IEP ISS,IMP IEA,IEA,ISS,IEA…	ENSG00000107404,ENSG00000142599,ENSG00000090432,ENSG00000117632,ENSG00000127603,ENSG00000143126,ENSG00000134250,ENSG00000023902,ENSG00000163462,ENSG00000162738,ENSG00000076356,ENSG00000154380,ENSG00000138336,ENSG00000110321,ENSG00000135387,ENSG00000134569,ENSG00000172757,ENSG00000085733,ENSG00000154134,ENSG00000167552,ENSG00000240771,ENSG00000179295,ENSG00000177169,ENSG00000125266,ENSG00000165801…
TRUE	2.54354e-16	2776	2043	453	0.221733	0.163184	GO:0022607	GO:BP	cellular component assembly	18672	6582		TAS IEA,IBA IEA,IEA,IMP,IMP,IDA ISS IEA,IEA,IEA,IMP IBA,IMP,IMP IEA,IMP TAS,IDA,IDA,NAS,IDA ISS IBA,IDA,IEA,IDA IBA IEA,IEA,ISS IEA,NAS,IDA IMP ISS IEA,IMP,NAS,IMP,IMP,IBA,IBA,IDA IMP,IDA,ISS,ISS IEA,IEA,IMP,IDA IMP,IEA,IDA IBA NAS IEA,NAS,IMP IEA,IMP,IMP IBA IEA,IMP,IDA IBA IEA,IEA,ISS IEA,IEA,IMP,IEA,TAS,IMP IBA,IDA IBA NAS IEA,IBA TAS IEA,NAS IEA,IMP,IDA IEA,IDA IBA TAS IEA,ISS IEA,IDA ISS IBA…	ENSG00000107404,ENSG00000171603,ENSG00000116670,ENSG00000142627,ENSG00000058453,ENSG00000179051,ENSG00000053372,ENSG00000127483,ENSG00000088280,ENSG00000142676,ENSG00000117632,ENSG00000180198,ENSG00000162521,ENSG00000092847,ENSG00000054116,ENSG00000127603,ENSG00000117394,ENSG00000117399,ENSG00000132780,ENSG00000143126,ENSG00000134222,ENSG00000116455,ENSG00000155366,ENSG00000009307,ENSG00000184678…
TRUE	2.8062e-16	2631	2043	434	0.212433	0.164956	GO:0033036	GO:BP	macromolecule localization	18672	7939		HMP,IDA IMP ISS TAS IEA,IEA,IBA IEA,IDA,IEA,IMP,IBA IEA,IMP IBA,IMP,IMP,IMP IEA,IDA IMP,IMP,IMP ISS IEA,IMP,IDA ISS IEA,IDA,IDA IMP,IMP,IMP,IEA,IMP,IEA,IEA,IEA,IEA,IMP,IDA,ISS IEA,IBA IEA,NAS,TAS,TAS,HMP,IEA,IBA IEA,ISS,IEA,IEA,IMP,IDA IMP IEA,IDA IBA IEA,IEA,IEA,IMP IBA IEA,IMP,IDA IMP,IDA IMP IEA,IEA,IDA IBA NAS IEA,IMP ISS IEA,IMP IEA,IMP IBA IEA,IBA IEA,IMP,IDA,IEA,IMP,IMP IBA,IEA,IMP IEA,IEA…	ENSG00000160087,ENSG00000107404,ENSG00000008130,ENSG00000157916,ENSG00000188807,ENSG00000171603,ENSG00000171824,ENSG00000048707,ENSG00000116786,ENSG00000142627,ENSG00000058453,ENSG00000179051,ENSG00000127463,ENSG00000004487,ENSG00000142676,ENSG00000130766,ENSG00000121774,ENSG00000127603,ENSG00000065978,ENSG00000117385,ENSG00000117394,ENSG00000142945,ENSG00000173846,ENSG00000132780,ENSG00000116133…
TRUE	3.75431e-16	576	2043	141	0.0690162	0.244792	GO:0006338	GO:BP	chromatin remodeling	18672	2118		IDA,IEA,IEA,IDA IBA IEA,IDA TAS NAS IEA,IDA HDA IBA,ISS,IBA,IDA IBA IEA,NAS,TAS IEA,IBA,ISS,IDA,IBA IEA,IEA,IDA IMP ISS IEA,IDA IMP IEA,IDA IMP IBA IEA,ISS IBA IEA,IDA NAS,IDA,TAS,IEA,IMP,NAS,IEA,IDA IMP IEA,IDA HDA IBA IEA,IEA,IDA,ISS IEA,IDA,IBA,IDA IEA,IDA HDA NAS IEA,IBA TAS IEA,HDA,IDA TAS NAS,IMP IBA IEA,IDA,IDA IMP,IBA,IEA,IEA,IDA IBA,IBA NAS IEA,IEA,NAS,IDA,IDA IMP IBA IEA,ISS IEA,IMP IBA…	ENSG00000188976,ENSG00000142599,ENSG00000127483,ENSG00000004487,ENSG00000117713,ENSG00000162521,ENSG00000116560,ENSG00000066135,ENSG00000132780,ENSG00000184678,ENSG00000143379,ENSG00000143321,ENSG00000143258,ENSG00000116750,ENSG00000117139,ENSG00000143815,ENSG00000153187,ENSG00000138336,ENSG00000099284,ENSG00000119969,ENSG00000149136,ENSG00000167986,ENSG00000162227,ENSG00000162302,ENSG00000133895…
TRUE	1.21815e-15	547	2043	135	0.0660793	0.246801	GO:0010608	GO:BP	post-transcriptional regulation of gene expression	18672	4238		IDA IMP ISS IEA,IMP IEA,IDA,IDA IBA IEA,IEA,IDA IMP ISS,IDA NAS IEA,IMP,IDA IMP ISS,IEA,IDA IMP IEA,IDA TAS IEA,IDA IMP,IMP,IDA ISS IBA IEA,IDA IEA,IDA ISS IEA,IDA ISS NAS IEA,ISS,IDA IEA,IDA IBA,IDA IMP IEA,TAS,IMP IEA,IEA,IMP IEA,IBA IEA,IBA,IMP,IMP ISS,IMP,IDA IMP ISS IEA,IDA,IDA,ISS IEA,IMP,ISS IBA IEA,IDA,IDA IMP IBA NAS IEA,IEA,ISS,ISS IBA IEA,IEA,ISS IEA,IDA ISS IEA,IMP,IEA,IDA TAS,TAS,IDA…	ENSG00000131914,ENSG00000130766,ENSG00000121774,ENSG00000092847,ENSG00000090621,ENSG00000065978,ENSG00000142864,ENSG00000031698,ENSG00000009307,ENSG00000160710,ENSG00000135829,ENSG00000162889,ENSG00000153187,ENSG00000026025,ENSG00000148730,ENSG00000110321,ENSG00000135387,ENSG00000149187,ENSG00000172531,ENSG00000149273,ENSG00000110367,ENSG00000111640,ENSG00000063046,ENSG00000139546,ENSG00000170515…
TRUE	1.45185e-15	2870	2043	462	0.226138	0.160976	GO:0023051	GO:BP	regulation of signaling	18672	6606		IMP,IEA,IEA,IDA IMP IGI IBA NAS,IDA IGI,IBA IEA,IMP,IMP,IDA IMP HMP,IMP TAS,IMP IEA,IMP,ISS IEA,IDA IMP IBA IEA,NAS,IDA,IBA IEA,IEA,ISS,ISS IEA,ISS TAS,IDA IGI,HMP,IDA IEA,IMP IGI IEA,IEA,TAS,IDA IBA,IEA,IEA,ISS IBA TAS NAS,IEA,IMP,NAS,IMP,IEA,IEA,IMP,IMP,ISS IEA,TAS,IDA IEA,IEA,IEA,IMP IBA,NAS,ISS IEA,IMP ISS IBA IEA,ISS IEA,IDA IMP,IMP,TAS,IEA,IEA,IBA IEA,IEA,IMP,IDA,IEA,IMP,IDA IMP ISS IEA,IDA…	ENSG00000188976,ENSG00000107404,ENSG00000008130,ENSG00000157933,ENSG00000074800,ENSG00000171603,ENSG00000116670,ENSG00000142627,ENSG00000090432,ENSG00000004487,ENSG00000142676,ENSG00000117632,ENSG00000131914,ENSG00000130766,ENSG00000162521,ENSG00000116560,ENSG00000020129,ENSG00000196182,ENSG00000127603,ENSG00000117399,ENSG00000173846,ENSG00000142871,ENSG00000155366,ENSG00000134250,ENSG00000143384…
TRUE	2.89277e-15	2872	2043	461	0.225649	0.160515	GO:0010646	GO:BP	regulation of cell communication	18672	4275		IMP,IEA,IEA,IDA IMP IGI IBA NAS,IDA IGI,IBA IEA,IMP,IMP,IDA IMP HMP,IMP TAS,IMP IEA,IMP,ISS IEA,IDA IMP IBA IEA,NAS,IDA,IBA IEA,IEA,ISS,ISS IEA,ISS TAS,IDA IGI,HMP,IDA IEA,IMP IGI IEA,IEA,TAS,IDA IBA,IEA,IEA,ISS IBA TAS NAS,IEA,IMP,NAS,IMP,IEA,IEA,IMP,IMP,ISS IEA,TAS,IDA IEA,IEA,IEA,IMP IBA,NAS,ISS IEA,IMP ISS IBA IEA,ISS IEA,IDA IMP,IMP,TAS,IEA,IEA,IBA IEA,IEA,IMP,IDA,IEA,IMP,IDA IMP ISS IEA,IDA…	ENSG00000188976,ENSG00000107404,ENSG00000008130,ENSG00000157933,ENSG00000074800,ENSG00000171603,ENSG00000116670,ENSG00000142627,ENSG00000090432,ENSG00000004487,ENSG00000142676,ENSG00000117632,ENSG00000131914,ENSG00000130766,ENSG00000162521,ENSG00000116560,ENSG00000020129,ENSG00000196182,ENSG00000127603,ENSG00000117399,ENSG00000173846,ENSG00000142871,ENSG00000155366,ENSG00000134250,ENSG00000143384…
TRUE	3.74702e-15	2728	2043	442	0.216349	0.162023	GO:2001141	GO:BP	regulation of RNA biosynthetic process	18672	25908		IDA IBA,IDA,IBA IEA,IDA IMP ISS IBA,IEA,IDA IMP,IDA IBA IEA,IDA IMP,IMP,IDA IMP ISS IEA,IDA ISS IBA IEA,IDA IBA TAS IEA,TAS,IDA,IDA IBA NAS,IEA,ISS IEA,IDA IBA NAS,IBA,IDA IMP IGI ISS IBA IEA,IMP,IDA IEA,IDA,IDA,IBA IEA,IBA IEA,IDA,IDA,ISS IEA,ISS IEA,IEA,IDA IMP IEA,ISS,IBA,IDA IBA IEA,NAS,IDA IEA,IEA,IDA,IDA IEA,IDA IMP ISS IBA TAS IC IEA,IEA,IDA ISS IBA IEA,IDA IMP IGI IBA IC IEA,IMP IBA,IMP,N…	ENSG00000188976,ENSG00000107404,ENSG00000221978,ENSG00000157933,ENSG00000142599,ENSG00000074800,ENSG00000130940,ENSG00000116670,ENSG00000127483,ENSG00000004487,ENSG00000007968,ENSG00000117318,ENSG00000011007,ENSG00000057757,ENSG00000117713,ENSG00000142784,ENSG00000121774,ENSG00000162521,ENSG00000160094,ENSG00000116560,ENSG00000092847,ENSG00000065978,ENSG00000066135,ENSG00000173846,ENSG00000159592…
TRUE	3.93198e-15	524	2043	130	0.0636319	0.248092	GO:0022613	GO:BP	ribonucleoprotein complex biogenesis	18672	6587		IBA,IDA IMP IBA TAS IEA,IBA IEA,IMP,IDA,NAS,IBA,IDA IMP IBA,IDA,IEA,IEA,IMP,IMP,IDA IBA NAS IEA,IBA,IDA IBA IEA,IBA,IEA,IDA IBA NAS IEA,NAS IEA,IDA ISS IBA IEA,IMP IBA IEA,TAS NAS,IBA TAS,NAS,IMP,IMP IBA IEA,IEA,IC,IDA IEA,IEA,IMP IBA IEA,IBA,IBA,IBA IEA,TAS,IMP IEA,TAS,IDA,IDA IBA,IMP IBA TAS IEA,IBA,NAS,IDA IBA,IEA,IBA,IMP IBA IEA,IBA,IMP,IDA TAS,IBA IEA,IBA,IEA,IDA,IDA IBA TAS NAS,IBA,IBA IEA,…	ENSG00000188976,ENSG00000171824,ENSG00000053372,ENSG00000142676,ENSG00000092847,ENSG00000116455,ENSG00000159409,ENSG00000177954,ENSG00000160710,ENSG00000143303,ENSG00000207082,ENSG00000135821,ENSG00000135829,ENSG00000182004,ENSG00000188739,ENSG00000048740,ENSG00000052749,ENSG00000148843,ENSG00000107581,ENSG00000175390,ENSG00000149187,ENSG00000133316,ENSG00000168066,ENSG00000175467,ENSG00000087365…
TRUE	3.96497e-15	4669	2043	683	0.334312	0.146284	GO:0023052	GO:BP	signaling	18672	6607		IMP,IDA IGI ISS IBA TAS NAS IEA,IEA,ISS IBA TAS IEA,IDA IMP IGI IBA NAS,IDA IGI,IBA IEA,ISS,IDA IMP TAS,NAS,IDA IMP IEA,IDA,IDA IMP HMP,IEA,IMP TAS,IEA,IMP IEA,IEA,IEA,IMP TAS NAS,ISS IEA,IDA IMP IBA IEA,IDA IMP IBA TAS IEA,IDA IEA,NAS,IDA,IBA IEA,IEA,ISS IEA,ISS NAS IEA,TAS,ISS IBA TAS,IBA,IEA,IBA TAS NAS IEA,IDA IGI IEA,ISS NAS IEA,IDA IBA IEA,HMP IBA IEA,IDA IMP IBA IEA,IBA IEA,IMP IGI IBA IEA…	ENSG00000188976,ENSG00000107404,ENSG00000008130,ENSG00000078369,ENSG00000157933,ENSG00000074800,ENSG00000171603,ENSG00000054523,ENSG00000116670,ENSG00000011021,ENSG00000142627,ENSG00000179051,ENSG00000090432,ENSG00000142798,ENSG00000004487,ENSG00000007968,ENSG00000142676,ENSG00000117614,ENSG00000162430,ENSG00000117632,ENSG00000131914,ENSG00000130766,ENSG00000121753,ENSG00000121774,ENSG00000162521…
TRUE	4.23091e-15	934	2043	195	0.0954479	0.208779	GO:0009790	GO:BP	embryo development	18672	3662		IEP ISS IEA,ISS,IMP NAS,IEA,IEP IBA,IEA,IEA,IEA,ISS IEA,ISS,IEA,IEA,IEA,IEA,ISS,ISS,IBA IEA,ISO IEA,IEA,IEA,IEA,ISS IEA,IEA,IEA,IEA,IBA,IEA,IEA,NAS,ISS IEA,ISS,IEA,TAS IEA,IEA,IMP,ISS,IMP IBA IEA,ISO IEA,ISS IEA,IEA,IEA,IEP,IEA,IEA,ISS IEA,ISS IEA,IEA,IEA,IEA,ISS,IEP ISS IEA,TAS,IEA,IEP,ISS,IEA,IEA,IEA,IEA,IEA,ISS IEA,IEA,NAS,IEA,IEA,IEA,IEA,IEA,IEA,IEA,IEA,IEA,IEA,IMP,IEA,IEA,ISS,IEA,IEA,IEA,IEA…	ENSG00000107404,ENSG00000157933,ENSG00000177000,ENSG00000142627,ENSG00000117122,ENSG00000117318,ENSG00000117614,ENSG00000142784,ENSG00000065978,ENSG00000132780,ENSG00000142871,ENSG00000092621,ENSG00000134250,ENSG00000143570,ENSG00000132688,ENSG00000162738,ENSG00000185630,ENSG00000116750,ENSG00000257315,ENSG00000076356,ENSG00000162909,ENSG00000138336,ENSG00000108175,ENSG00000177963,ENSG00000166341…
TRUE	4.47802e-15	2715	2043	440	0.21537	0.162063	GO:0006355	GO:BP	regulation of DNA-templated transcription	18672	2124		IDA IBA,IDA,IBA IEA,IDA IMP ISS IBA,IEA,IDA IMP,IDA IBA IEA,IDA IMP,IMP,IDA IMP ISS IEA,IDA ISS IBA IEA,IDA IBA TAS IEA,TAS,IDA,IDA IBA NAS,IEA,ISS IEA,IDA IBA NAS,IBA,IDA IMP IGI ISS IBA IEA,IMP,IDA IEA,IDA,IDA,IBA IEA,IBA IEA,IDA,IDA,ISS IEA,ISS IEA,IEA,IDA IMP IEA,IBA,IDA IBA IEA,NAS,IDA IEA,IEA,IDA,IDA IEA,IDA IMP ISS IBA TAS IC IEA,IEA,IDA ISS IBA IEA,IDA IMP IGI IBA IC IEA,IMP IBA,IMP,NAS,I…	ENSG00000188976,ENSG00000107404,ENSG00000221978,ENSG00000157933,ENSG00000142599,ENSG00000074800,ENSG00000130940,ENSG00000116670,ENSG00000127483,ENSG00000004487,ENSG00000007968,ENSG00000117318,ENSG00000011007,ENSG00000057757,ENSG00000117713,ENSG00000142784,ENSG00000121774,ENSG00000162521,ENSG00000160094,ENSG00000116560,ENSG00000092847,ENSG00000065978,ENSG00000066135,ENSG00000173846,ENSG00000159592…
TRUE	6.11115e-15	4685	2043	684	0.334802	0.145998	GO:0007154	GO:BP	cell communication	18672	2705		IMP,IDA IGI ISS IBA TAS NAS IEA,IEA,ISS IBA TAS IEA,IDA IMP IGI IBA NAS,IDA IGI,IBA IEA,ISS,IDA IMP TAS,NAS,IDA IMP IEA,IDA,IDA IMP HMP,IEA,IMP TAS,IEA,IMP IEA,IEA,IEA,IMP TAS NAS,ISS IEA,IDA IMP IBA IEA,IDA IMP IBA TAS IEA,IDA IEA,NAS,IDA,IBA IEA,IEA,ISS IEA,ISS NAS IEA,TAS,ISS IBA TAS,IBA,IEA,IBA TAS NAS IEA,IDA IGI IEA,ISS NAS IEA,IDA IBA IEA,HMP IBA IEA,IDA IMP IBA IEA,IBA IEA,IMP IGI IBA IEA…	ENSG00000188976,ENSG00000107404,ENSG00000008130,ENSG00000078369,ENSG00000157933,ENSG00000074800,ENSG00000171603,ENSG00000054523,ENSG00000116670,ENSG00000011021,ENSG00000142627,ENSG00000179051,ENSG00000090432,ENSG00000142798,ENSG00000004487,ENSG00000007968,ENSG00000142676,ENSG00000117614,ENSG00000162430,ENSG00000117632,ENSG00000131914,ENSG00000130766,ENSG00000121753,ENSG00000121774,ENSG00000162521…
TRUE	7.69567e-15	2499	2043	411	0.201175	0.164466	GO:0009966	GO:BP	regulation of signal transduction	18672	3789		IMP,IEA,IDA IMP IGI IBA NAS,IDA IGI,IMP,IMP,IDA IMP HMP,IMP TAS,IMP IEA,IMP,ISS IEA,IDA IMP IBA IEA,NAS,IDA,IEA,ISS,ISS TAS,IDA IGI,HMP,IDA IEA,IMP IGI IEA,IEA,TAS,IDA IBA,IEA,IEA,ISS IBA TAS NAS,IEA,IMP,NAS,IMP,IMP,IMP,ISS IEA,TAS,IDA IEA,IEA,IEA,IMP IBA,NAS,IMP ISS IBA IEA,ISS IEA,IDA IMP,IMP,TAS,IEA,IEA,IBA IEA,IEA,IMP,IDA,IEA,IMP,IDA IMP ISS IEA,IDA,ISS IEA,IDA IMP IBA IEA,IEA,NAS,IDA,IDA,IDA…	ENSG00000188976,ENSG00000107404,ENSG00000157933,ENSG00000074800,ENSG00000116670,ENSG00000142627,ENSG00000090432,ENSG00000004487,ENSG00000142676,ENSG00000117632,ENSG00000131914,ENSG00000130766,ENSG00000162521,ENSG00000116560,ENSG00000196182,ENSG00000127603,ENSG00000173846,ENSG00000142871,ENSG00000155366,ENSG00000134250,ENSG00000143384,ENSG00000197622,ENSG00000143398,ENSG00000198837,ENSG00000160710…
TRUE	8.71179e-15	595	2043	141	0.0690162	0.236975	GO:0051248	GO:BP	negative regulation of protein metabolic process	18672	13413		IEA,IDA,IDA IMP ISS IEA,ISS IEA,IMP IEA,IDA,ISS,IMP,IDA IEA,IDA IMP,IDA,IMP,IMP,IDA ISS IBA IEA,IDA ISS IEA,IDA,IEA,IEA,IDA IMP,IEA,IDA,IDA,IDA IBA,IDA,IDA IMP,IDA,TAS,IC,IEA,IEA,IMP,IMP,TAS,IDA,IDA IEA,IDA,IDA,ISS,IDA,IMP,ISS IEA,IDA IEA,IDA,IEA,IDA IEA,IEA,IMP,IEA,IDA,IMP,IDA IEA,IDA,IEA,IEA,ISS IEA,ISS IEA,IDA TAS,IEA,IEA,IMP IEA,IMP,IEA,TAS,IDA IMP IBA IEA,IDA,IDA IMP,IDA,IDA,TAS,IDA,IDA,IDA,…	ENSG00000107404,ENSG00000116670,ENSG00000142676,ENSG00000131914,ENSG00000130766,ENSG00000092847,ENSG00000065978,ENSG00000117385,ENSG00000142864,ENSG00000160710,ENSG00000143256,ENSG00000116679,ENSG00000116750,ENSG00000148730,ENSG00000135387,ENSG00000166326,ENSG00000149187,ENSG00000006118,ENSG00000133895,ENSG00000173039,ENSG00000084207,ENSG00000149273,ENSG00000110367,ENSG00000060237,ENSG00000111640…
TRUE	8.95282e-15	4245	2043	630	0.30837	0.14841	GO:0007165	GO:BP	signal transduction	18672	2716		IMP,IDA IGI IBA TAS NAS IEA,ISS IBA TAS IEA,IDA IMP IGI IBA NAS,IDA IGI,IDA IMP TAS,NAS,IDA IMP IEA,IDA,IDA IMP HMP,IEA,IMP TAS,IEA,IMP IEA,IEA,IEA,IMP TAS NAS,ISS IEA,IDA IMP IBA IEA,IDA IMP IBA TAS IEA,IDA IEA,NAS,IDA,IEA,ISS IEA,NAS,TAS,ISS IBA TAS,IBA,IEA,IBA TAS NAS IEA,IDA IGI IEA,ISS NAS IEA,IDA IBA IEA,HMP IBA IEA,IDA IMP IBA IEA,IBA IEA,IMP IGI IBA IEA,TAS IEA,TAS,IDA IMP,IDA IBA,IEA,IEA…	ENSG00000188976,ENSG00000107404,ENSG00000078369,ENSG00000157933,ENSG00000074800,ENSG00000116670,ENSG00000011021,ENSG00000142627,ENSG00000179051,ENSG00000090432,ENSG00000142798,ENSG00000004487,ENSG00000007968,ENSG00000142676,ENSG00000117614,ENSG00000162430,ENSG00000117632,ENSG00000131914,ENSG00000130766,ENSG00000121753,ENSG00000121774,ENSG00000162521,ENSG00000116560,ENSG00000196182,ENSG00000127603…
TRUE	1.0338e-14	1240	2043	239	0.116985	0.192742	GO:0045595	GO:BP	regulation of cell differentiation	18672	11284		IDA IGI,IBA,IMP IEA,IDA IMP,IEA,IMP IEA,IEA,NAS,NAS,IDA,IEA,IEA,IDA IBA IEA,IDA IMP IEA,ISS IEA,IDA IBA,IEA,ISS IEA,ISS IEA,ISS IEA,IBA,IEA,IMP ISS IEA,IMP,ISS IEA,IEA,ISS IEA,IDA IMP ISS IEA,ISS IEA,NAS,IGI,IMP,IEA,IDA,ISS IEA,IDA IMP IEA,IEA,IEA,NAS,IMP,IEA,ISS,NAS,ISS,IEA,ISS IEA,ISS IEA,ISS IEA,IBA IEA,IBA,ISS IEA,IEA,ISS,IEP,IDA IMP ISS IEA,IMP,NAS,IEA,IEA,ISO IEA,IEA,IEA,IBA IEA,IDA,IDA IBA…	ENSG00000157933,ENSG00000130940,ENSG00000116670,ENSG00000004487,ENSG00000117318,ENSG00000057757,ENSG00000131914,ENSG00000117713,ENSG00000162521,ENSG00000127603,ENSG00000065978,ENSG00000066135,ENSG00000142871,ENSG00000134250,ENSG00000163462,ENSG00000116584,ENSG00000185630,ENSG00000257315,ENSG00000143842,ENSG00000158715,ENSG00000076356,ENSG00000143799,ENSG00000153187,ENSG00000099284,ENSG00000108175…
TRUE	1.33376e-14	1037	2043	209	0.102301	0.201543	GO:1902679	GO:BP	negative regulation of RNA biosynthetic process	18672	22129		IDA IBA,IDA IMP IBA,IEA,IDA IMP,IDA IMP,IDA IMP ISS,IDA IBA TAS IEA,IEA,ISS IEA,NAS,IDA IMP IGI ISS,IEA,IDA,IDA,IEA,IDA,IEA,ISS,IDA,IDA IEA,IDA,IDA IEA,ISS IEA,IMP,IDA,IDA ISS TAS,IDA,IMP,IDA,TAS IEA,NAS,IMP IGI IBA IEA,IDA,ISS TAS,IBA IEA,IEA,IDA,TAS,IDA IMP IEA,IDA IBA NAS,IMP,IMP,IDA,NAS IEA,IDA IEA,IDA IEA,IEA,ISS IBA IEA,IDA IMP IEA,IEA,TAS IEA,IDA,IDA IEA,IDA,ISS,IDA IMP IEA,IEA,IMP IBA IEA…	ENSG00000188976,ENSG00000157933,ENSG00000142599,ENSG00000074800,ENSG00000116670,ENSG00000004487,ENSG00000117318,ENSG00000142784,ENSG00000121774,ENSG00000162521,ENSG00000116560,ENSG00000065978,ENSG00000066135,ENSG00000173846,ENSG00000154222,ENSG00000031698,ENSG00000134250,ENSG00000143379,ENSG00000163346,ENSG00000143321,ENSG00000143190,ENSG00000117139,ENSG00000257315,ENSG00000143842,ENSG00000117724…
TRUE	1.40784e-14	904	2043	189	0.092511	0.209071	GO:0006259	GO:BP	DNA metabolic process	18672	2071		IDA,IMP IEA,IDA IGI NAS IEA,IMP,IEA,NAS,IEA,IEA,IMP IEA,IMP TAS IEA,IBA TAS IEA,IEA,IDA IBA TAS IEA,IMP IEA,IDA IMP IEA,IMP TAS,IMP,IMP IEA,IMP ISO IEA,NAS,IDA IMP IBA NAS IEA,IEA,IDA IMP IGI ISS IBA TAS IEA,IMP,IEA,IEA,IMP IBA IEA,IEA,IDA IBA TAS IEA,IDA TAS IEA,NAS,IMP IBA IEA,NAS,IDA IBA NAS IEA,NAS,IDA IMP IBA IEA,IMP,IDA,IDA IMP IEA,IMP,IMP,IMP,IDA IMP IEA,IDA IMP ISO IEA,IDA IMP,IDA TAS IEA…	ENSG00000116273,ENSG00000171824,ENSG00000116670,ENSG00000004487,ENSG00000117318,ENSG00000117713,ENSG00000130766,ENSG00000162521,ENSG00000116560,ENSG00000116863,ENSG00000132781,ENSG00000132780,ENSG00000085840,ENSG00000143442,ENSG00000143624,ENSG00000198952,ENSG00000163468,ENSG00000135829,ENSG00000116750,ENSG00000023572,ENSG00000069275,ENSG00000117724,ENSG00000143799,ENSG00000153187,ENSG00000138336…
TRUE	1.45765e-14	586	2043	139	0.0680372	0.237201	GO:0120035	GO:BP	regulation of plasma membrane bounded cell projection organization	18672	19209		IEA,IMP,IMP,IEA,IEA,IDA,ISS,IEA,ISS IEA,IBA,IMP IEA,IMP,IEA,ISS IEA,IEA,ISS IEA,IDA IMP,ISS IEA,IEA,IMP,IEA,IMP,IMP,IEA,ISS,ISS,IEA,IBA,IDA,IEA,IEA,IEA,IBA IEA,IEA,IEA,IBA IEA,IEA,ISS,IMP,ISS IEA,IEA,IMP,IEA,IEA,IEA,IEA,ISS IEA,IMP,IEA,IBA,IMP,ISS IBA IEA,ISS IEA,IEA,IMP,IDA IEA,IDA,IEA,IEA,IEA,IEA,IDA ISS,ISS,IMP,IMP IEA,IDA,ISS,IEA,IEA,IDA IBA IEA,IMP,IBA IEA,ISS IBA IEA,IBA,IMP IEA,IEA,IBA,IMP…	ENSG00000107404,ENSG00000142627,ENSG00000058453,ENSG00000179051,ENSG00000004487,ENSG00000127603,ENSG00000117385,ENSG00000142949,ENSG00000163462,ENSG00000076356,ENSG00000054282,ENSG00000057608,ENSG00000026025,ENSG00000184014,ENSG00000110321,ENSG00000135387,ENSG00000110492,ENSG00000134569,ENSG00000110047,ENSG00000172757,ENSG00000165323,ENSG00000137693,ENSG00000137710,ENSG00000154134,ENSG00000004478…
TRUE	1.50285e-14	1419	2043	264	0.129222	0.186047	GO:0120036	GO:BP	plasma membrane bounded cell projection organization	18672	19210		ISS IEA,IEA,IMP,IMP IEA,IEA,IEA,IEA,IBA IEA,ISS IBA IEA,IDA ISS,ISS,IEA,ISS IEA,IEA,IBA,IEA,IMP,ISS IBA IEA,ISS,IEA,IBA,IBA,IMP IEA,IMP,IEA,IEA,ISS IEA,TAS,IEA,IMP IBA,ISS IEA,IEA,ISS IEA,IDA IMP,ISS IEA,IMP ISS IBA IEA,IMP,IBA,IMP IBA NAS IEA,ISS IEA,IEA,IEA,IMP,IMP,ISS IBA NAS IEA,ISS,ISS,IEA,IBA,IEA,IEA,IEA,IMP IBA IEA,IDA IBA,IBA,IEA,IEA,IEA,ISS,IEA,IBA IEA,IEA,ISS IEA,IBA IEA,ISS IEA,IEA,IGI…	ENSG00000107404,ENSG00000142599,ENSG00000142627,ENSG00000058453,ENSG00000179051,ENSG00000090432,ENSG00000004487,ENSG00000117632,ENSG00000020129,ENSG00000127603,ENSG00000117385,ENSG00000142949,ENSG00000143126,ENSG00000092621,ENSG00000134250,ENSG00000023902,ENSG00000143398,ENSG00000163462,ENSG00000162738,ENSG00000116747,ENSG00000076356,ENSG00000154380,ENSG00000054282,ENSG00000057608,ENSG00000026025…
TRUE	1.55878e-14	1384	2043	259	0.126774	0.187139	GO:0045893	GO:BP	positive regulation of DNA-templated transcription	18672	11529		IDA,ISS,IEA,IDA IBA,IMP,IDA ISS IEA,IDA,IDA,IDA IBA,NAS,IMP,IMP,IDA,IEA,IDA,ISS IEA,IEA,IDA IMP,IBA,IDA IBA IEA,IEA,IDA,IEA,IMP ISS IEA,IEA,ISS IEA,IDA IMP IGI IC,IMP IBA,IMP,ISS IEA,IDA IEA,IMP ISS IBA IEA,IDA ISS IBA IEA,IDA IEA,IEA,IBA,IEA,IMP,IGI,IDA IMP,IDA,IEA,IDA,NAS,IMP,IMP,IDA IMP IGI ISS IBA NAS IEA,IDA IMP IBA IEA,IDA IMP IBA IEA,IEA,IDA,NAS,IDA,IMP,IMP,IMP IBA,IMP IBA NAS,ISS IBA IEA,…	ENSG00000107404,ENSG00000157933,ENSG00000142599,ENSG00000130940,ENSG00000116670,ENSG00000004487,ENSG00000007968,ENSG00000057757,ENSG00000117713,ENSG00000162521,ENSG00000116560,ENSG00000092847,ENSG00000065978,ENSG00000159592,ENSG00000142871,ENSG00000134222,ENSG00000116455,ENSG00000134250,ENSG00000143442,ENSG00000143621,ENSG00000163346,ENSG00000116584,ENSG00000143321,ENSG00000158773,ENSG00000143258…
TRUE	1.89993e-14	1386	2043	259	0.126774	0.186869	GO:1902680	GO:BP	positive regulation of RNA biosynthetic process	18672	22130		IDA,ISS,IEA,IDA IBA,IMP,IDA ISS IEA,IDA,IDA,IDA IBA,NAS,IMP,IMP,IDA,IEA,IDA,ISS IEA,IEA,IDA IMP,IBA,IDA IBA IEA,IEA,IDA,IEA,IMP ISS IEA,IEA,ISS IEA,IDA IMP IGI IC,IMP IBA,IMP,ISS IEA,IDA IEA,IMP ISS IBA IEA,IDA ISS IBA IEA,IDA IEA,IEA,IBA,IEA,IMP,IGI,IDA IMP,IDA,IEA,IDA,NAS,IMP,IMP,IDA IMP IGI ISS IBA NAS IEA,IDA IMP IBA IEA,IDA IMP IBA IEA,IEA,IDA,NAS,IDA,IMP,IMP,IMP IBA,IMP IBA NAS,ISS IBA IEA,…	ENSG00000107404,ENSG00000157933,ENSG00000142599,ENSG00000130940,ENSG00000116670,ENSG00000004487,ENSG00000007968,ENSG00000057757,ENSG00000117713,ENSG00000162521,ENSG00000116560,ENSG00000092847,ENSG00000065978,ENSG00000159592,ENSG00000142871,ENSG00000134222,ENSG00000116455,ENSG00000134250,ENSG00000143442,ENSG00000143621,ENSG00000163346,ENSG00000116584,ENSG00000143321,ENSG00000158773,ENSG00000143258…
TRUE	2.00075e-14	1027	2043	207	0.101322	0.201558	GO:0045892	GO:BP	negative regulation of DNA-templated transcription	18672	11528		IDA IBA,IDA IMP IBA,IEA,IDA IMP,IDA IMP,IDA IMP ISS,IDA IBA TAS IEA,IEA,ISS IEA,NAS,IDA IMP IGI ISS,IEA,IDA,IDA,IEA,IDA,IEA,IDA,IDA IEA,IDA,IDA IEA,ISS IEA,IMP,IDA,IDA ISS TAS,IDA,IMP,IDA,TAS IEA,NAS,IMP IGI IBA IEA,IDA,ISS TAS,IBA IEA,IEA,IDA,TAS,IDA IMP IEA,IDA IBA NAS,IMP,IMP,IDA,NAS IEA,IDA IEA,IDA IEA,IEA,ISS IBA IEA,IDA IMP IEA,IEA,TAS IEA,IDA,IDA IEA,IDA,ISS,IDA IMP IEA,IEA,IMP IBA IEA,ISS…	ENSG00000188976,ENSG00000157933,ENSG00000142599,ENSG00000074800,ENSG00000116670,ENSG00000004487,ENSG00000117318,ENSG00000142784,ENSG00000121774,ENSG00000162521,ENSG00000116560,ENSG00000065978,ENSG00000066135,ENSG00000173846,ENSG00000154222,ENSG00000031698,ENSG00000134250,ENSG00000163346,ENSG00000143321,ENSG00000143190,ENSG00000117139,ENSG00000257315,ENSG00000143842,ENSG00000117724,ENSG00000143799…
TRUE	2.11362e-14	2940	2043	466	0.228096	0.158503	GO:0006950	GO:BP	response to stress	18672	2571		IMP IBA IEA,IDA,IDA IGI,IEA,IDA IGI NAS IEA,IEA,IMP,IDA IEA,IDA,IMP,IDA,TAS IEA,IDA IMP,IEA,IMP IEA,IMP,NAS,IDA IMP ISS IBA IEA,IDA,IDA IMP IEA,IMP TAS IEA,ISS IBA,TAS,ISS IEA,IEA,IEA,IEA,IDA IMP IBA IEA,IBA TAS IEA,IEA,IDA,ISS,IEA,IDA IEA,IMP IBA IEA,IEA,IMP IEA,IDA IMP IEA,TAS IEA,IEA,ISS IEA,IMP IC,IDA IMP,IEA,IMP ISS IEA,ISO IEA,NAS IEA,IMP IEA,IEA,IDA,IMP IBA IEA,IMP ISS IBA TAS IEA,IEA,IMP,…	ENSG00000160087,ENSG00000116273,ENSG00000074800,ENSG00000171824,ENSG00000116670,ENSG00000177000,ENSG00000116786,ENSG00000142627,ENSG00000127481,ENSG00000090432,ENSG00000127483,ENSG00000142798,ENSG00000004487,ENSG00000117614,ENSG00000162430,ENSG00000198830,ENSG00000117713,ENSG00000130766,ENSG00000134684,ENSG00000116560,ENSG00000116863,ENSG00000127603,ENSG00000090621,ENSG00000065978,ENSG00000117394…
TRUE	2.1864e-14	540	2043	131	0.0641214	0.242593	GO:0006397	GO:BP	mRNA processing	18672	2150		IEA,IDA IC IEA,IDA IBA TAS IEA,IMP IBA TAS IEA,IEA,NAS,IDA IBA IEA,IEA,IEA,IDA IMP IBA IEA,IEA,IDA IBA NAS IC IEA,IDA IC IEA,IDA IBA IEA,IC IEA,NAS IEA,IDA ISS IBA TAS IEA,IBA TAS NAS IC IEA,IDA IBA TAS NAS IC IEA,IDA IBA TAS NAS IC IEA,NAS IEA,NAS IEA,IEA,IEA,IDA,IBA TAS NAS IC IEA,IMP IBA IC IEA,IDA IMP IBA IEA,IDA IBA TAS IEA,IMP IC IEA,IMP,IDA IMP ISS,IDA IEA,IEA,IDA IEA,IBA TAS IEA,IDA IBA I…	ENSG00000171824,ENSG00000117614,ENSG00000121774,ENSG00000116560,ENSG00000065978,ENSG00000116455,ENSG00000159409,ENSG00000160710,ENSG00000207082,ENSG00000135829,ENSG00000116679,ENSG00000182004,ENSG00000153187,ENSG00000048740,ENSG00000169813,ENSG00000096746,ENSG00000149187,ENSG00000168066,ENSG00000175467,ENSG00000087365,ENSG00000165494,ENSG00000109971,ENSG00000213782,ENSG00000084463,ENSG00000061273…
TRUE	2.64309e-14	602	2043	141	0.0690162	0.234219	GO:0031344	GO:BP	regulation of cell projection organization	18672	7096		ISS IEA,IMP,IMP,IEA,IEA,IDA ISS,ISS,IEA,ISS IEA,IBA,IMP IEA,IMP,IEA,ISS IEA,IEA,ISS IEA,IDA IMP,ISS IEA,IEA,IMP,IEA,IMP,IMP,IEA,ISS,ISS,IEA,IBA,IDA,IEA,IEA,IEA,IEA,IBA IEA,IEA,IEA,IBA IEA,IEA,ISS,IMP,ISS IEA,IEA,IMP,ISS IEA,IEA,IEA,IEA,IEA,ISS IEA,IMP,IEA,IBA,IMP,ISS IBA IEA,ISS IEA,IEA,IMP,IDA IEA,IDA,IEA,IEA,IEA,IEA,IDA ISS,ISS,IMP,IMP IEA,IDA,ISS,IEA,IEA,IDA IBA IEA,IMP,IBA IEA,ISS IBA IEA,IBA…	ENSG00000107404,ENSG00000142627,ENSG00000058453,ENSG00000179051,ENSG00000004487,ENSG00000127603,ENSG00000117385,ENSG00000142949,ENSG00000163462,ENSG00000076356,ENSG00000054282,ENSG00000057608,ENSG00000026025,ENSG00000184014,ENSG00000110321,ENSG00000135387,ENSG00000110492,ENSG00000134569,ENSG00000110047,ENSG00000172757,ENSG00000165323,ENSG00000137693,ENSG00000137710,ENSG00000154134,ENSG00000004478…
TRUE	2.93567e-14	1243	2043	238	0.116495	0.191472	GO:0009057	GO:BP	macromolecule catabolic process	18672	3219		IMP IBA,IMP,IDA IMP IBA IEA,IDA,IDA IBA IEA,IBA,IMP ISS IEA,IEA,IBA,IMP ISS IEA,IDA IEA,TAS IEA,IDA IMP,IDA IBA NAS,IDA,NAS,IEA,IDA IMP,IBA NAS,IBA NAS IEA,IBA TAS IEA,IDA IMP,IMP IEA,IDA TAS IEA,IDA IEA,IDA IMP,IMP,IDA IBA,IMP,IDA,IBA NAS IC IEA,ISS,IDA,IEA,IDA IMP IBA IEA,IDA IEA,IDA IMP IBA TAS,IEA,IEA,IMP IEA,IEA,IDA NAS,IGI,ISS IEA,IDA IMP ISS TAS IEA,IDA IBA,IDA IMP,IEA,IMP,TAS,IMP,IMP IBA …	ENSG00000160087,ENSG00000107404,ENSG00000171824,ENSG00000116670,ENSG00000127481,ENSG00000053372,ENSG00000142676,ENSG00000057757,ENSG00000158062,ENSG00000131914,ENSG00000092847,ENSG00000090621,ENSG00000065978,ENSG00000117399,ENSG00000173846,ENSG00000142864,ENSG00000116455,ENSG00000009307,ENSG00000159352,ENSG00000159377,ENSG00000198952,ENSG00000135829,ENSG00000116750,ENSG00000162889,ENSG00000162909…
TRUE	3.66194e-14	1039	2043	208	0.101811	0.200192	GO:0033043	GO:BP	regulation of organelle organization	18672	7941		IMP,TAS,IMP,IDA IMP,IMP IBA,NAS,IMP IBA IEA,NAS,IDA,IDA IMP ISS NAS IEA,IDA ISS IEA,IMP IBA,IDA,IMP,IMP TAS,IMP,ISS IBA,IDA,IMP ISO IEA,NAS,TAS,ISS,IMP IEA,IMP,IMP,IDA,IDA IBA,IDA,IDA,IMP,NAS,NAS,IEA,IMP IEA,IMP ISS,IDA IMP,IMP IBA IEA,ISS,IMP,IMP,IMP IGI IBA IEA,ISS IEA,IDA,IMP,IDA IMP ISO IEA,NAS,IDA IMP,IDA,NAS,ISS,IMP,IMP,IEA,IBA,IMP IBA,IEA,IBA IEA,IMP,NAS,IMP,TAS,IMP,IDA,IDA IMP IBA NAS IEA…	ENSG00000171824,ENSG00000116670,ENSG00000058453,ENSG00000090432,ENSG00000088280,ENSG00000169504,ENSG00000117632,ENSG00000117713,ENSG00000180198,ENSG00000117399,ENSG00000134222,ENSG00000155366,ENSG00000143569,ENSG00000116584,ENSG00000198952,ENSG00000163468,ENSG00000132688,ENSG00000143256,ENSG00000116750,ENSG00000117724,ENSG00000162909,ENSG00000143799,ENSG00000054282,ENSG00000153187,ENSG00000057608…
TRUE	3.82807e-14	2360	2043	390	0.190896	0.165254	GO:0065008	GO:BP	regulation of biological quality	18672	15667		IDA IEA,IEA,IBA IEA,NAS,IDA IMP IEA,IMP,IMP,IEA,IMP,IEA,IEA,IBA IEA,IEA,IDA,TAS IEA,IDA IMP,IMP,ISS IEA,IEA,NAS,IEA,IDA,IEA,IEA,ISS IEA,IMP,IDA,IC,NAS,IEA,IDA IMP,IEA,IEA,IDA TAS IEA,IBA,IEA,IEA,IDA IMP,IMP,ISS IEA,ISS IEA,IMP ISS IBA IEA,IDA,NAS,IMP,IEA,IDA ISS IEA,IDA IBA,IEA,ISS IEA,ISS,IMP,IMP,IMP,IEA,IEA,IMP IBA IEA,IEA,IMP ISS,IBA,IMP IGI IBA IEA,IEA,IEA,IMP ISS IEA,IMP,IDA IEA,ISS,IEA,IDA …	ENSG00000107404,ENSG00000008130,ENSG00000171603,ENSG00000011021,ENSG00000090432,ENSG00000244038,ENSG00000127483,ENSG00000004487,ENSG00000142676,ENSG00000169504,ENSG00000142784,ENSG00000020129,ENSG00000092847,ENSG00000127603,ENSG00000090621,ENSG00000065978,ENSG00000117385,ENSG00000117399,ENSG00000142945,ENSG00000142864,ENSG00000143126,ENSG00000009307,ENSG00000023902,ENSG00000197622,ENSG00000163462…
TRUE	4.69776e-14	415	2043	109	0.0533529	0.262651	GO:0010975	GO:BP	regulation of neuron projection development	18672	4531		IEA,IEA,IDA,ISS,IEA,ISS IEA,IBA,IEA,ISS IEA,IEA,ISS IEA,IDA IMP,ISS IEA,IEA,IMP,IEA,IEA,ISS,ISS,IEA,IBA,IDA,IEA,IEA,IBA IEA,IEA,IEA,IBA IEA,ISS,IEA,IEA,IEA,IEA,ISS IEA,IEA,IBA,ISS IBA IEA,ISS IEA,IEA,IMP,IDA IEA,IEA,IEA,IEA,IEA,ISS,ISS,IMP IEA,IDA,ISS,IEA,IEA,IDA IBA IEA,IBA IEA,ISS IBA IEA,IBA,IEA,IBA,IGI,IEA,ISS,IEA,IEA,IEA,ISS IEA,ISS NAS IEA,IMP,IBA IEA,IEA,IGI ISS,IMP,IEA,IEA,IBA,IEA,ISS IEA…	ENSG00000107404,ENSG00000004487,ENSG00000127603,ENSG00000117385,ENSG00000142949,ENSG00000163462,ENSG00000076356,ENSG00000026025,ENSG00000184014,ENSG00000110321,ENSG00000135387,ENSG00000110492,ENSG00000134569,ENSG00000110047,ENSG00000172757,ENSG00000165323,ENSG00000154134,ENSG00000004478,ENSG00000174233,ENSG00000135679,ENSG00000177169,ENSG00000125266,ENSG00000114062,ENSG00000137817,ENSG00000140538…
TRUE	4.76746e-14	2578	2043	418	0.204601	0.162141	GO:0043412	GO:BP	macromolecule modification	18672	10582		IDA IBA IEA,IEA,IDA,IEA,IDA IEA,IDA IBA IEA,IDA IMP ISS IBA IEA,IMP IEA,IDA IMP,IEA,IDA IEA,IDA,IEA,IMP,IDA IEA,IMP IEA,IEA,TAS IEA,TAS,IDA IMP IBA TAS IEA,IEA,ISS NAS IEA,IDA,IDA,ISS,IEA,IMP,IDA IMP IBA IEA,IDA ISS IEA,IDA,IEA,IEA,IDA IMP IBA IEA,IDA TAS IEA,TAS IEA,IDA,IMP,IDA IBA IEA,IMP IBA IEA,NAS,IDA IEA,IDA TAS IEA,IDA IMP,TAS IEA,ISS IEA,IBA,IDA IEA,IEA,IDA,IDA IEA,IDA IEA,IDA IBA,IEA,IDA…	ENSG00000160087,ENSG00000107404,ENSG00000116670,ENSG00000142627,ENSG00000127481,ENSG00000090432,ENSG00000244038,ENSG00000004487,ENSG00000142676,ENSG00000142784,ENSG00000130766,ENSG00000116863,ENSG00000196182,ENSG00000117385,ENSG00000117399,ENSG00000142949,ENSG00000117411,ENSG00000173846,ENSG00000132781,ENSG00000085998,ENSG00000132128,ENSG00000137955,ENSG00000142871,ENSG00000031698,ENSG00000134222…
TRUE	6.94546e-14	2622	2043	423	0.207048	0.161327	GO:0042221	GO:BP	response to chemical	18672	9956		IMP IBA,IEA,ISS TAS,IDA IGI,IEA,IEA,IMP,IDA IMP,IDA,IDA,IEA,TAS IEA,IEA,IMP,IEA,ISS IEA,IEA,IEA,IDA IMP ISS IBA IEA,IMP IEA,TAS,IEA,IBA IEA,IDA,IEA,IEA,IEA,IBA,IDA,IEA,IMP,IDA IEA,IDA ISS,IDA IMP ISS TAS IC IEA,IMP IEA,IEA,IEA,IEA,IEA,IMP,IDA,IEA,IMP,IEA,IEA,ISS IEA,IDA ISS IBA TAS IEA,NAS,ISS IEA,IMP,IDA IMP IEA,IDA TAS,IDA ISS IEA,IMP IEA,IDA,IDA ISS IEA,IEA,IDA,IMP ISS IBA IEA,IDA TAS IEA,IEA,…	ENSG00000160087,ENSG00000008130,ENSG00000078369,ENSG00000074800,ENSG00000116649,ENSG00000177000,ENSG00000142627,ENSG00000090432,ENSG00000244038,ENSG00000127483,ENSG00000142798,ENSG00000004487,ENSG00000117318,ENSG00000169504,ENSG00000162430,ENSG00000131914,ENSG00000090273,ENSG00000142784,ENSG00000130766,ENSG00000116863,ENSG00000171793,ENSG00000065978,ENSG00000117394,ENSG00000173846,ENSG00000132780…
TRUE	1.63279e-13	2288	2043	378	0.185022	0.16521	GO:0070727	GO:BP	cellular macromolecule localization	18672	16048		HMP,IDA IMP ISS TAS IEA,IEA,IBA IEA,IDA,IEA,IBA,IMP IBA,IMP,IMP,IMP IEA,IDA IMP,IMP,IMP ISS IEA,IMP,IDA,IMP,IMP,IEA,IMP,IEA,IEA,IEA,IEA,IMP,IDA,ISS IEA,IBA IEA,NAS,TAS,HMP,IEA,IBA IEA,ISS,IEA,IEA,IMP,IMP,IDA IBA IEA,IEA,IMP,IDA IMP,IDA IMP IEA,IEA,IDA IBA NAS IEA,IMP,IMP IEA,IMP IBA IEA,IBA IEA,IMP,IEA,IMP,IMP IBA,IEA,IMP IEA,IEA,IDA IMP IEA,IEA,IEA,ISS IEA,IEA,IEA,IEA,IMP,IMP IBA IEA,IEA,IMP,IEA…	ENSG00000160087,ENSG00000107404,ENSG00000008130,ENSG00000157916,ENSG00000188807,ENSG00000171603,ENSG00000048707,ENSG00000116786,ENSG00000142627,ENSG00000058453,ENSG00000179051,ENSG00000127463,ENSG00000004487,ENSG00000142676,ENSG00000130766,ENSG00000127603,ENSG00000065978,ENSG00000117385,ENSG00000142945,ENSG00000173846,ENSG00000132780,ENSG00000116133,ENSG00000143126,ENSG00000143384,ENSG00000143398…
TRUE	1.70327e-13	3813	2043	571	0.279491	0.149751	GO:0051234	GO:BP	establishment of localization	18672	13403		HMP,ISS IEA,IEA,IDA IBA IEA,IBA IEA,IEA,IMP ISS IBA,IDA TAS NAS IEA,IBA IEA,IEA,IMP IEA,IDA IMP,IDA,ISS,IMP,IBA NAS IEA,IMP IEA,IMP IEA,IEA,IDA ISS IEA,IEA,IEA,IBA NAS IEA,IDA,IDA IMP,IMP,IDA IMP IGI IBA NAS IEA,IMP,IMP,IEA,IEA,IDA IBA,IEA,IEA,TAS,IDA IMP IBA TAS IEA,IDA,ISS IBA IEA,IBA TAS IEA,NAS,TAS,TAS,IDA IBA IEA,IEA,IEA,IEA,IDA IEA,IDA IBA IEA,IEA,IEA,IMP IBA IEA,ISS TAS IEA,ISS IEA,IDA IMP…	ENSG00000160087,ENSG00000107404,ENSG00000008130,ENSG00000157916,ENSG00000188807,ENSG00000171603,ENSG00000054523,ENSG00000011021,ENSG00000048707,ENSG00000058453,ENSG00000179051,ENSG00000127463,ENSG00000090432,ENSG00000142798,ENSG00000142676,ENSG00000169504,ENSG00000162430,ENSG00000090273,ENSG00000130766,ENSG00000121774,ENSG00000084652,ENSG00000020129,ENSG00000054116,ENSG00000127603,ENSG00000065978…
TRUE	1.92872e-13	1460	2043	266	0.130201	0.182192	GO:0030030	GO:BP	cell projection organization	18672	6621		ISS IEA,IEA,IMP,IMP IEA,IEA,IEA,IEA,IBA IEA,ISS IBA IEA,IDA ISS,ISS,IEA,ISS IEA,IEA,IBA,IEA,IMP,ISS IBA IEA,IEA,ISS,IEA,IBA,IBA,IMP IEA,IMP,IEA,IEA,ISS IEA,TAS,IEA,IMP IBA,ISS IEA,IEA,ISS IEA,IDA IMP ISS IEA,ISS IEA,IMP ISS IBA IEA,IMP,IBA,IMP IBA NAS IEA,ISS IEA,IEA,IEA,IMP,IMP,ISS IBA NAS IEA,ISS,ISS,IEA,IBA,IEA,IEA,IEA,IMP IBA IEA,IDA IBA,IBA,IEA,IEA,IEA,ISS,IEA,IEA,IBA IEA,IEA,ISS IEA,IBA IEA…	ENSG00000107404,ENSG00000142599,ENSG00000142627,ENSG00000058453,ENSG00000179051,ENSG00000090432,ENSG00000004487,ENSG00000117632,ENSG00000020129,ENSG00000127603,ENSG00000117385,ENSG00000142949,ENSG00000143126,ENSG00000092621,ENSG00000134250,ENSG00000023902,ENSG00000143398,ENSG00000163462,ENSG00000132688,ENSG00000162738,ENSG00000116747,ENSG00000076356,ENSG00000154380,ENSG00000054282,ENSG00000057608…
TRUE	2.63673e-13	586	2043	136	0.0665688	0.232082	GO:0051301	GO:BP	cell division	18672	13450		IEA,IEA,IEA,IMP IEA,IEA,IEA,IEA,IEA,IEA,IDA IMP TAS,IEA,IDA IEA,IDA IBA,IEA,IMP IBA IEA,IEA,IDA IEA,IDA,IEA,IEA,IMP IGI IBA IEA,IEA,IEA,IEA,IEA,IEA,IMP IBA NAS IEA,IEA,IEA,IBA IEA,IEA,IEA,IEA,IEA,IDA,IEA,IEA,TAS,TAS,TAS,NAS,IEA,IEA,IEA,IGI,IEA,IMP,IEA,IEA,IEA,IDA IBA IEA,IEA,IMP IEA,IMP,IDA IEA,IEA,IEA,IDA IMP TAS IEA,IEA,IMP IBA IEA,IDA IMP ISS IBA TAS NAS IEA,IDA IBA,IMP IBA IEA,IMP IBA,IDA,IEA…	ENSG00000116273,ENSG00000116670,ENSG00000179051,ENSG00000117632,ENSG00000090273,ENSG00000180198,ENSG00000065978,ENSG00000117399,ENSG00000142945,ENSG00000173846,ENSG00000134222,ENSG00000065135,ENSG00000155366,ENSG00000143442,ENSG00000143543,ENSG00000173207,ENSG00000116584,ENSG00000143321,ENSG00000117724,ENSG00000153187,ENSG00000138180,ENSG00000119969,ENSG00000107816,ENSG00000197771,ENSG00000110492…
TRUE	2.96681e-13	2411	2043	393	0.192364	0.163003	GO:0036211	GO:BP	protein modification process	18672	9413		IDA IBA IEA,IEA,IDA,IEA,IDA IEA,IDA IBA IEA,IDA IMP ISS IBA IEA,IMP IEA,IDA IMP,IEA,IDA IEA,IDA,IEA,IMP,IDA IEA,IMP IEA,IEA,TAS IEA,IDA IMP IBA TAS IEA,IEA,ISS NAS IEA,IDA,ISS,IEA,IMP,IDA IMP,IDA ISS IEA,IDA,IEA,IDA IMP IBA IEA,IDA TAS IEA,TAS IEA,IDA,IMP,IDA IBA IEA,IMP IBA IEA,IDA IEA,IDA TAS IEA,IDA IMP,TAS IEA,ISS IEA,IBA,IDA IEA,IEA,IDA,IDA IEA,IDA IEA,IDA IBA,IEA,IDA IEA,IDA IBA IEA,IDA IMP…	ENSG00000160087,ENSG00000107404,ENSG00000116670,ENSG00000142627,ENSG00000127481,ENSG00000090432,ENSG00000244038,ENSG00000004487,ENSG00000142676,ENSG00000142784,ENSG00000130766,ENSG00000116863,ENSG00000196182,ENSG00000117385,ENSG00000117399,ENSG00000142949,ENSG00000117411,ENSG00000173846,ENSG00000085998,ENSG00000132128,ENSG00000137955,ENSG00000142871,ENSG00000134222,ENSG00000116455,ENSG00000143543…
TRUE	3.75732e-13	473	2043	117	0.0572687	0.247357	GO:0061564	GO:BP	axon development	18672	15345		IEA,IEA,IDA,IEA,IBA,ISS IBA IEA,ISS,IBA,IBA,IEA,IEA,ISS IEA,ISS,ISS IBA NAS IEA,IBA,IEA,IBA IEA,IBA,IBA,IEA,IEA,IEA,IBA IEA,ISS IEA,IGI ISS IEA,IMP ISS IBA IEA,IMP IEA,ISS,IEA,IEA,IBA,IEA,ISS IBA IEA,ISS IEA,IBA,IBA,IBA IEA,ISS IBA IEA,ISS IBA IEA,IMP,IEA,TAS,IDA ISS IEA,IBA,ISS IEA,IEA,IEA,ISS,IEA,IEA,ISS IEA,IEA,IBA IEA,IBA IEA,IEA,IBA IEA,IEA,IBA,ISS,IBA IEA,IBA,IBA,IBA,IBA,IBA,IBA TAS IEA,IBA…	ENSG00000107404,ENSG00000117632,ENSG00000127603,ENSG00000142949,ENSG00000134250,ENSG00000163462,ENSG00000162738,ENSG00000076356,ENSG00000154380,ENSG00000166275,ENSG00000110321,ENSG00000134569,ENSG00000085733,ENSG00000154134,ENSG00000240771,ENSG00000179295,ENSG00000177169,ENSG00000125266,ENSG00000165801,ENSG00000140538,ENSG00000182175,ENSG00000140443,ENSG00000103260,ENSG00000138834,ENSG00000149930…
TRUE	6.00083e-13	1610	2043	285	0.139501	0.177019	GO:0008219	GO:BP	cell death	18672	3132		IMP IEA,NAS,IDA IGI,IMP IEA,IDA IEA,IDA IEA,IMP,IEA,IEA,IMP,TAS,IDA,ISS IEA,IEA,IEA,IDA TAS IEA,IEA,IEA,TAS IEA,IDA IMP IGI IBA IEA,IEA,IEA,ISS,IEA,IEA,NAS,IDA IEA,IEA,IDA ISS IEA,IMP,IDA IMP IBA,IEA,IDA IMP IBA IEA,IEA,IEA,TAS,IDA IMP ISS IEA,IMP IBA IEA,IEA,IEA,IDA,IDA TAS,TAS IEA,IDA IMP IEA,TAS,IDA IMP IEA,IEA,IDA TAS,IEA,IMP,IEA,IDA IMP IBA IEA,IMP IEA,IEA,IDA IBA IEA,IEA,IMP,IDA IEA,ISS IEA…	ENSG00000188976,ENSG00000221978,ENSG00000074800,ENSG00000054523,ENSG00000142627,ENSG00000090432,ENSG00000004487,ENSG00000007968,ENSG00000117318,ENSG00000121774,ENSG00000134684,ENSG00000116560,ENSG00000116863,ENSG00000196182,ENSG00000066135,ENSG00000173846,ENSG00000132781,ENSG00000142871,ENSG00000134250,ENSG00000143384,ENSG00000143543,ENSG00000160710,ENSG00000116584,ENSG00000132688,ENSG00000116679…
TRUE	7.98602e-13	1606	2043	284	0.139011	0.176837	GO:0012501	GO:BP	programmed cell death	18672	4551		IMP IEA,NAS,IDA IGI,IMP IEA,IDA IEA,IDA IEA,IMP,IEA,IEA,IMP,TAS,IDA,ISS IEA,IEA,IEA,IDA TAS IEA,IEA,IEA,TAS IEA,IDA IMP IGI IBA IEA,IEA,IEA,ISS,IEA,IEA,NAS,IDA IEA,IEA,IDA ISS IEA,IMP,IDA IMP IBA,IEA,IDA IMP IBA IEA,IEA,IEA,IDA IMP ISS IEA,IMP IBA IEA,IEA,IEA,IDA,IDA TAS,TAS IEA,IDA IMP IEA,TAS,IDA IMP IEA,IEA,IDA TAS,IEA,IMP,IEA,IDA IMP IBA IEA,IMP IEA,IEA,IDA IBA IEA,IEA,IMP,IDA IEA,ISS IEA,IMP…	ENSG00000188976,ENSG00000221978,ENSG00000074800,ENSG00000054523,ENSG00000142627,ENSG00000090432,ENSG00000004487,ENSG00000007968,ENSG00000117318,ENSG00000121774,ENSG00000134684,ENSG00000116560,ENSG00000116863,ENSG00000196182,ENSG00000066135,ENSG00000173846,ENSG00000132781,ENSG00000142871,ENSG00000134250,ENSG00000143384,ENSG00000143543,ENSG00000160710,ENSG00000116584,ENSG00000132688,ENSG00000116679…
TRUE	1.04448e-12	1675	2043	293	0.143417	0.174925	GO:0043933	GO:BP	protein-containing complex organization	18672	10766		IEA,IEA,IMP,IDA IMP IBA IEA,IDA,IDA,IDA,NAS,IDA,IDA IMP TAS,IDA IBA IEA,ISS IEA,NAS,ISS IEA,NAS,IMP,IBA,IBA,IDA,IMP,ISS IBA,ISS IEA,IEA,IDA IMP,IDA IBA NAS IEA,NAS,IMP IBA IEA,IDA IBA IEA,IEA,IEA,IMP,IDA IBA NAS IEA,IBA TAS IEA,NAS IEA,IMP,IDA IBA TAS IEA,IDA ISS IBA IEA,IDA NAS,IBA,TAS NAS,IPI,IDA IBA NAS IEA,TAS,NAS,IEA,IMP IBA,IMP ISS,IMP,IMP IEA,IDA IMP,IEA,IDA,IEA,IDA ISS IBA TAS IEA,IMP IBA…	ENSG00000053372,ENSG00000127483,ENSG00000142676,ENSG00000117632,ENSG00000117713,ENSG00000162521,ENSG00000092847,ENSG00000054116,ENSG00000117394,ENSG00000142945,ENSG00000132780,ENSG00000134222,ENSG00000116455,ENSG00000155366,ENSG00000184678,ENSG00000143442,ENSG00000159409,ENSG00000177954,ENSG00000160710,ENSG00000116584,ENSG00000132688,ENSG00000158864,ENSG00000207082,ENSG00000135829,ENSG00000182004…
TRUE	1.1935e-12	2277	2043	373	0.182575	0.163812	GO:0008104	GO:BP	protein localization	18672	3109		HMP,IDA IMP ISS TAS IEA,IEA,IBA IEA,IDA,IEA,IBA,IMP IBA,IMP,IMP,IMP IEA,IDA IMP,IMP,IMP ISS IEA,IMP,IDA,IMP,IMP,IEA,IMP,IEA,IEA,IEA,IEA,IMP,IDA,ISS IEA,IBA IEA,NAS,TAS,HMP,IEA,IBA IEA,ISS,IEA,IEA,IMP,IMP,IDA IBA IEA,IEA,IMP,IDA IMP,IDA IMP IEA,IEA,IDA IBA NAS IEA,IMP,IMP IEA,IMP IBA IEA,IBA IEA,IMP,IEA,IMP,IMP IBA,IEA,IMP IEA,IEA,IDA IMP IEA,IEA,ISS IEA,IEA,IEA,IEA,IMP,IMP IBA IEA,IEA,IMP,IEA,IMP…	ENSG00000160087,ENSG00000107404,ENSG00000008130,ENSG00000157916,ENSG00000188807,ENSG00000171603,ENSG00000048707,ENSG00000116786,ENSG00000142627,ENSG00000058453,ENSG00000179051,ENSG00000127463,ENSG00000004487,ENSG00000142676,ENSG00000130766,ENSG00000127603,ENSG00000065978,ENSG00000117385,ENSG00000142945,ENSG00000173846,ENSG00000132780,ENSG00000116133,ENSG00000143126,ENSG00000143384,ENSG00000143398…
TRUE	1.23738e-12	415	2043	106	0.0518845	0.255422	GO:0007409	GO:BP	axonogenesis	18672	2891		IEA,IEA,IDA,IBA,ISS IBA IEA,ISS,IBA,IBA,IEA,ISS IEA,ISS,ISS IBA NAS IEA,IBA,IEA,IBA IEA,IBA,IBA,IEA,IEA,IEA,IBA IEA,IEA,IGI ISS IEA,IMP ISS IBA IEA,IMP IEA,ISS,IEA,IEA,IBA,IEA,ISS IBA IEA,ISS IEA,IBA,IBA,IBA IEA,ISS IBA IEA,ISS IBA IEA,IMP,TAS,IDA IEA,IBA,ISS IEA,IEA,IEA,ISS,IEA,IEA,ISS IEA,IEA,IBA IEA,IBA IEA,IEA,IBA IEA,IEA,IBA,ISS,IBA IEA,IBA,IBA,IBA,IBA,IBA,IBA TAS IEA,IBA IEA,IMP,IEA,IEA,IEA…	ENSG00000107404,ENSG00000117632,ENSG00000127603,ENSG00000134250,ENSG00000163462,ENSG00000162738,ENSG00000076356,ENSG00000154380,ENSG00000110321,ENSG00000134569,ENSG00000085733,ENSG00000154134,ENSG00000240771,ENSG00000179295,ENSG00000177169,ENSG00000125266,ENSG00000165801,ENSG00000140538,ENSG00000182175,ENSG00000140443,ENSG00000103260,ENSG00000138834,ENSG00000149930,ENSG00000258947,ENSG00000007168…
TRUE	1.9351e-12	952	2043	190	0.0930005	0.19958	GO:0051130	GO:BP	positive regulation of cellular component organization	18672	13334		ISS IEA,IBA IEA,IEA,IMP,IMP,IDA,IEA,IDA,ISS,IDA ISS IEA,ISS IEA,IMP ISS IEA,IDA,IMP,ISS IBA,IDA,ISO IEA,IBA,IEA,ISS IEA,IEA,IDA ISS IEA,IDA IMP,IDA,ISS IEA,IMP,ISS IEA,IMP ISS,IMP,IMP IEA,IEA,IEA,IDA,IDA,IMP,ISO IEA,NAS,IDA,IMP,IDA,IGI,IMP,IMP,IBA,IMP IBA,IEA,IDA,IMP,IDA TAS IEA,IDA,IDA,IDA IMP IBA NAS IEA,ISS,IEA,IEA,IBA IEA,IEA,ISS IEA,IBA IEA,ISS IEA,IEA,ISS,IDA,ISS IEA,IEA,IMP,IMP IGI IBA,ISS…	ENSG00000107404,ENSG00000171603,ENSG00000116670,ENSG00000142627,ENSG00000058453,ENSG00000090432,ENSG00000004487,ENSG00000127603,ENSG00000117385,ENSG00000117399,ENSG00000134222,ENSG00000155366,ENSG00000143569,ENSG00000163468,ENSG00000132688,ENSG00000143256,ENSG00000116750,ENSG00000076356,ENSG00000162909,ENSG00000151208,ENSG00000110321,ENSG00000135387,ENSG00000110492,ENSG00000175216,ENSG00000134569…
TRUE	3.66623e-12	1558	2043	275	0.134606	0.176508	GO:0006915	GO:BP	apoptotic process	18672	2553		IMP IEA,NAS,IDA IGI,IMP IEA,IDA IEA,IDA IEA,IMP,IEA,IEA,IMP,TAS,IDA,IEA,IEA,IDA TAS IEA,IEA,TAS IEA,IDA IMP IGI IBA IEA,IEA,IEA,ISS,IEA,IEA,NAS,IDA IEA,IEA,IDA IEA,IMP,IDA IBA,IEA,IDA IMP IEA,IEA,IEA,IDA IMP ISS IEA,IBA IEA,IEA,IEA,IDA,IDA TAS,TAS IEA,IDA IMP IEA,TAS,IDA IMP IEA,IEA,IDA TAS,IEA,IEA,IDA IMP IBA IEA,IMP IEA,IEA,IDA IBA IEA,IEA,IMP,IEA,ISS IEA,IMP IEA,IDA IEA,IEA,ISS IEA,IEA,IDA IGI…	ENSG00000188976,ENSG00000221978,ENSG00000074800,ENSG00000054523,ENSG00000142627,ENSG00000090432,ENSG00000004487,ENSG00000007968,ENSG00000117318,ENSG00000121774,ENSG00000134684,ENSG00000116560,ENSG00000196182,ENSG00000066135,ENSG00000173846,ENSG00000142871,ENSG00000134250,ENSG00000143384,ENSG00000143543,ENSG00000160710,ENSG00000116584,ENSG00000132688,ENSG00000116679,ENSG00000023572,ENSG00000163545…
TRUE	4.85236e-12	1503	2043	267	0.13069	0.177645	GO:0008283	GO:BP	cell population proliferation	18672	3136		IEA,IDA IGI ISS IEA,IEA,ISS IEA,IMP,IEA,IMP ISS,IEA,IEA,IEA,TAS,IMP,NAS,IEA,IDA,IEA,IDA IEA,IEA,IEA,IEA,IDA TAS,IMP ISS,ISS IEA,IEA,IDA,IMP,IEA,IDA IMP,ISS IEA,IMP TAS,IEA,ISS IBA IEA,IEA,TAS,TAS,IDA,IEA,TAS,IDA ISS IEA,ISS,IEA,IDA IBA IEA,IEA,IDA IBA,TAS,IDA,IMP,IEA,ISS,IEA,IMP,IDA IMP ISS IEA,IEA,IEA,IMP,IEA,IMP,IEA,IMP,ISS IEA,ISS IEA,IDA IEA,ISS,IEA,TAS IEA,ISS TAS IEA,ISS IEA,IDA,IEA,IMP IEA…	ENSG00000078369,ENSG00000157933,ENSG00000142599,ENSG00000142627,ENSG00000127483,ENSG00000142798,ENSG00000004487,ENSG00000117614,ENSG00000162430,ENSG00000131914,ENSG00000162521,ENSG00000171793,ENSG00000117385,ENSG00000116133,ENSG00000142871,ENSG00000116455,ENSG00000134250,ENSG00000143543,ENSG00000163346,ENSG00000173207,ENSG00000116584,ENSG00000132688,ENSG00000158864,ENSG00000185630,ENSG00000135821…
TRUE	5.29998e-12	2460	2043	394	0.192854	0.160163	GO:0035556	GO:BP	intracellular signal transduction	18672	9022		IMP,IEA,TAS,IDA,IDA IGI,IDA TAS,IDA IMP,IDA HMP,IMP TAS,IEA,IMP IEA,IEA,IMP TAS,ISS IEA,IDA IMP IBA IEA,IMP,IDA,IEA,NAS,ISS IBA TAS,IBA,IEA,IDA,HMP IEA,IDA,IGI IBA IEA,IEA,TAS,IDA IMP,IDA IBA,ISS IBA TAS NAS,IBA IEA,IEA,IMP,IBA IEA,IMP,IBA TAS IEA,NAS,IDA IEA,IEA,IBA IEA,IMP,IEA,ISS IEA,IMP IBA NAS IEA,IDA,IMP,TAS,IEA,IEA,IEA,IDA,IEA,IMP,IDA,ISS IEA,IDA IBA NAS IEA,IDA,IDA,IEA,IDA,IBA IEA,NAS,IDA…	ENSG00000188976,ENSG00000107404,ENSG00000078369,ENSG00000157933,ENSG00000074800,ENSG00000116670,ENSG00000142627,ENSG00000090432,ENSG00000004487,ENSG00000007968,ENSG00000142676,ENSG00000117614,ENSG00000117632,ENSG00000131914,ENSG00000130766,ENSG00000121753,ENSG00000116560,ENSG00000196182,ENSG00000117399,ENSG00000173846,ENSG00000085840,ENSG00000116133,ENSG00000142871,ENSG00000155366,ENSG00000134250…
TRUE	6.41732e-12	170	2043	59	0.0288791	0.347059	GO:0043484	GO:BP	regulation of RNA splicing	18672	10633		IDA ISS,IEA,IDA IMP IBA IEA,NAS,IDA IBA,IDA IBA IEA,ISS IEA,IDA,IBA,IDA IMP IBA,IBA,IDA IBA IEA,NAS,IBA,IEA,IPI,IDA IBA IEA,IDA IMP,IDA,IDA,IDA,IDA IBA,IDA,IDA IMP,IDA,NAS,IDA IBA,NAS,IEA,ISS IEA,IDA IMP,IEA,IDA IBA IEA,IBA,IEA,IMP IBA IEA,IMP IEA,IDA,IDA,IBA,IBA,ISS IBA IEA,IMP,IDA,IBA,IDA IBA,IDA ISS IBA IEA,IEA,NAS,IDA IMP,IBA IEA,IBA IEA,IBA,IDA IBA,IDA ISS IBA,IDA,IDA IBA IEA,IMP ISS IBA IEA…	ENSG00000221978,ENSG00000171824,ENSG00000121774,ENSG00000116455,ENSG00000159409,ENSG00000176444,ENSG00000143195,ENSG00000153187,ENSG00000048740,ENSG00000169813,ENSG00000096746,ENSG00000149187,ENSG00000162227,ENSG00000168066,ENSG00000109971,ENSG00000134294,ENSG00000139644,ENSG00000135486,ENSG00000197728,ENSG00000111786,ENSG00000100813,ENSG00000119707,ENSG00000179335,ENSG00000205937,ENSG00000089280…
TRUE	1.05673e-11	859	2043	174	0.0851689	0.202561	GO:0010628	GO:BP	positive regulation of gene expression	18672	4257		IDA,IMP,IEA,IDA IEA,IEA,IDA,IDA IMP IEA,TAS,IDA,IDA IMP,IEA,NAS,IDA IMP,IDA,IEA,IDA,ISS,IDA IMP ISS,IMP,IEA,IDA IEA,IDA IMP,IEA,IDA IMP IEA,IDA IEA,IEA,IMP,IMP ISS,IMP,IDA IMP IGI IEA,IMP,IMP,IGI,IDA IMP IEA,IEA,IDA,ISS IEA,IPI,IEA,IEA,ISS IEA,IMP,IMP,IDA,IDA,IDA ISS IEA,IEA,IDA,ISS IEA,IDA,IDA,IMP,IDA,IDA,IDA,IEA,ISS,IBA,IDA IMP ISS IEA,IDA,IMP IEA,IDA IEA,IEA,IDA IBA,IEA,IMP,IDA,IMP,IMP,IMP,IDA…	ENSG00000188976,ENSG00000074800,ENSG00000171824,ENSG00000116670,ENSG00000117318,ENSG00000142676,ENSG00000131914,ENSG00000117713,ENSG00000121774,ENSG00000065978,ENSG00000066135,ENSG00000116455,ENSG00000009307,ENSG00000159409,ENSG00000160710,ENSG00000116584,ENSG00000143258,ENSG00000135829,ENSG00000163362,ENSG00000117139,ENSG00000162889,ENSG00000153187,ENSG00000026025,ENSG00000138336,ENSG00000110651…
TRUE	1.10052e-11	457	2043	111	0.0543319	0.242888	GO:0051052	GO:BP	regulation of DNA metabolic process	18672	13289		IDA,IMP,IDA NAS,IMP,IEA,NAS,IMP TAS,IMP,IMP,IMP ISO IEA,IMP,IDA IGI ISS,IMP,NAS,IMP IBA,NAS,IDA IMP,IMP,IDA IMP,IDA IMP ISO IEA,IDA IMP,TAS IEA,NAS,IDA IMP IBA,IMP,IDA IEA,IMP,TAS,IDA,IDA IEA,IDA NAS,IMP,IEA,IDA,IDA,IDA,IDA,IDA,NAS,IDA,IDA,IDA IEA,IMP,IDA ISS IBA IEA,NAS,IEA,ISS IEA,IMP,IMP,TAS,IDA,IDA,NAS,IMP,IMP NAS IEA,IMP,NAS,IMP IGI IEA,IMP ISS IEA,IMP,IDA IMP ISO NAS IEA,IDA,IMP,IDA IEA,IDA…	ENSG00000116273,ENSG00000171824,ENSG00000116670,ENSG00000004487,ENSG00000117318,ENSG00000117713,ENSG00000198952,ENSG00000163468,ENSG00000135829,ENSG00000116750,ENSG00000069275,ENSG00000143799,ENSG00000153187,ENSG00000162227,ENSG00000167770,ENSG00000133884,ENSG00000149273,ENSG00000078237,ENSG00000013573,ENSG00000187778,ENSG00000135486,ENSG00000123374,ENSG00000139613,ENSG00000111602,ENSG00000166226…
TRUE	2.15258e-11	845	2043	171	0.0837004	0.202367	GO:0006974	GO:BP	DNA damage response	18672	2590		IDA,IEA,IDA IGI NAS IEA,IDA,IDA IMP,IEA,NAS,IMP IEA,IMP IEA,IMP TAS IEA,IDA IMP IBA IEA,IBA TAS IEA,IMP IBA IEA,IMP IEA,IDA IMP IEA,IMP,ISO IEA,IMP IBA IEA,IMP IEA,IDA IMP IGI IBA TAS IEA,ISS IEA,IEA,IEA,IBA IEA,EXP IDA IMP ISS IBA TAS IEA,TAS IEA,NAS,IDA IMP IBA IEA,IDA NAS,NAS,IDA IMP IBA IEA,IMP,IDA,IDA IMP IEP IEA,IDA,IDA IMP,IMP,IMP IEA,ISO IEA,IMP,IDA TAS IEA,NAS,IDA IMP ISS IBA IEA,IDA,IEA…	ENSG00000116273,ENSG00000171824,ENSG00000116670,ENSG00000142627,ENSG00000004487,ENSG00000117614,ENSG00000117713,ENSG00000130766,ENSG00000116560,ENSG00000116863,ENSG00000173846,ENSG00000132781,ENSG00000143384,ENSG00000143442,ENSG00000143624,ENSG00000135829,ENSG00000116750,ENSG00000069275,ENSG00000162889,ENSG00000143799,ENSG00000171307,ENSG00000155229,ENSG00000149136,ENSG00000110108,ENSG00000167986…
TRUE	2.17088e-11	1282	2043	234	0.114537	0.182527	GO:0007010	GO:BP	cytoskeleton organization	18672	2609		IEA,NAS,IMP,IDA IMP IBA IEA,IMP IBA,NAS,IDA IMP IBA IEA,IMP,IDA IMP,IBA IEA,IBA IEA,IEA,IDA IMP TAS IEA,IMP IBA,IDA ISS IEA,IMP IBA,IMP,IBA IEA,IMP IBA,ISS IBA,IDA,IBA,IDA,TAS,IBA IEA,IBA IEA,IMP,ISS IBA IEA,IEA,IEA,IBA TAS IEA,ISS IEA,IDA IMP IBA TAS IEA,IDA,IBA NAS,IDA IMP ISS IBA TAS NAS IEA,IEA,IBA IEA,IMP IEA,IMP ISS,IDA IMP ISS IBA IEA,IMP ISS,IDA IBA,IMP,IMP IEA,ISS IEA,ISS,IDA IBA IEA,IBA…	ENSG00000107404,ENSG00000221978,ENSG00000116670,ENSG00000058453,ENSG00000088280,ENSG00000169504,ENSG00000117632,ENSG00000090273,ENSG00000180198,ENSG00000116871,ENSG00000127603,ENSG00000117399,ENSG00000142945,ENSG00000173846,ENSG00000134222,ENSG00000155366,ENSG00000143398,ENSG00000163462,ENSG00000116584,ENSG00000132688,ENSG00000143256,ENSG00000134369,ENSG00000163545,ENSG00000162909,ENSG00000154380…
TRUE	2.29804e-11	1099	2043	208	0.101811	0.189263	GO:2000026	GO:BP	regulation of multicellular organismal development	18672	24952		IGI,IBA IEA,ISS IEA,TAS,IMP,IGI,IMP IEA,IEA,NAS,IEA,IMP,IDA,IEA,IDA IEA,IMP,IMP IEA,ISS IEA,IDA IEA,ISO IEA,IEA,IBA,IEA,IMP,ISS IEA,ISS IEA,IEA,ISS IEA,IMP,IDA IMP ISS IEA,ISS IEA,IDA IBA IEA,IMP IEA,ISS,IDA,ISS IEA,IDA IEA,IEA,IMP IEA,ISO IEA,IEA,NAS,ISS IEA,ISS IEA,ISS IBA IEA,IBA IEA,IBA,IDA,IEA,ISS,IEP,IDA IMP ISS IEA,IDA IMP IGI IBA IEA,IEA,IEA,ISO IEA,IMP,IEA,IEA,IBA IEA,IEA,IEA,ISS IEA,IBA…	ENSG00000157933,ENSG00000171603,ENSG00000142627,ENSG00000142798,ENSG00000004487,ENSG00000007968,ENSG00000057757,ENSG00000131914,ENSG00000117713,ENSG00000121753,ENSG00000092847,ENSG00000127603,ENSG00000066135,ENSG00000142871,ENSG00000031698,ENSG00000134250,ENSG00000163462,ENSG00000135821,ENSG00000116750,ENSG00000143842,ENSG00000076356,ENSG00000117020,ENSG00000099284,ENSG00000151208,ENSG00000108175…
TRUE	3.57808e-11	958	2043	187	0.0915321	0.195198	GO:0051726	GO:BP	regulation of cell cycle	18672	13721		NAS,TAS,IEA,IMP,IEA,IEA,NAS,IDA,IMP,IDA IMP ISS NAS IEA,IMP,IMP ISS IBA TAS,IBA,IDA ISS,IDA IMP,IBA IEA,IDA,IEA,IMP,IMP IBA NAS,IMP,IMP,IDA IBA,TAS,IMP,IMP,NAS,IDA IMP IBA,NAS,IBA,IDA IMP,IMP IBA NAS IEA,ISS,IEA,IMP IBA,IDA,IDA IMP IBA IEA,ISO,IMP,IMP,IMP,NAS,IBA TAS,NAS,IBA,IEA,IDA IMP IEA,IEA,IBA NAS,ISS,ISS IEA,IMP,IMP,IDA IMP IBA NAS IEA,NAS,IDA,IMP,IMP,IDA,IDA,IDA,IEA,IBA,IDA ISS IEA,IDA IEA…	ENSG00000221978,ENSG00000116670,ENSG00000116691,ENSG00000179051,ENSG00000007968,ENSG00000117614,ENSG00000117713,ENSG00000180198,ENSG00000121774,ENSG00000117399,ENSG00000142945,ENSG00000173846,ENSG00000085840,ENSG00000134222,ENSG00000143624,ENSG00000173207,ENSG00000143294,ENSG00000185630,ENSG00000116750,ENSG00000117724,ENSG00000153187,ENSG00000107862,ENSG00000148773,ENSG00000110321,ENSG00000167986…
TRUE	5.85267e-11	372	2043	95	0.0465002	0.255376	GO:0000375	GO:BP	RNA splicing, via transesterification reactions	18672	107		IEA,IDA IC,IDA IBA IEA,IMP IBA IEA,NAS,IDA IBA,IEA,IMP,IDA IBA NAS IC IEA,IDA IC,IDA IBA IEA,IC,NAS,IDA ISS IBA IEA,IBA TAS NAS IC IEA,IDA IBA TAS NAS IC IEA,IDA IBA NAS IC,NAS IEA,IBA TAS NAS IC,IMP IBA IC IEA,IDA IBA TAS,IMP IC,IMP,IDA,IBA TAS,IDA IBA,IBA IEA,IEA,IDA IMP IBA IEA,IDA IC,IDA IBA TAS NAS IC,IDA IBA TAS IC,IDA IBA TAS NAS IC IEA,IDA IBA,IEA,IDA IBA NAS,IDA IBA TAS IC IEA,IDA IMP IB…	ENSG00000171824,ENSG00000117614,ENSG00000121774,ENSG00000116560,ENSG00000116455,ENSG00000159409,ENSG00000207082,ENSG00000135829,ENSG00000182004,ENSG00000153187,ENSG00000048740,ENSG00000169813,ENSG00000096746,ENSG00000149187,ENSG00000168066,ENSG00000175467,ENSG00000087365,ENSG00000109971,ENSG00000174243,ENSG00000135486,ENSG00000111786,ENSG00000092199,ENSG00000165819,ENSG00000100813,ENSG00000100650…
TRUE	8.16537e-11	368	2043	94	0.0460108	0.255435	GO:0000398	GO:BP	mRNA splicing, via spliceosome	18672	121		IEA,IDA IC,IDA IBA IEA,IMP IBA IEA,NAS,IDA IBA,IEA,IMP,IDA IBA NAS IC IEA,IDA IC,IDA IBA IEA,IC,NAS,IDA ISS IBA IEA,IBA TAS NAS IC IEA,IDA IBA TAS NAS IC IEA,IDA IBA NAS IC,NAS IEA,IBA TAS NAS IC,IMP IBA IC IEA,IDA IBA TAS,IMP IC,IMP,IDA,IBA TAS,IDA IBA,IBA IEA,IEA,IDA IMP IBA IEA,IDA IC,IDA IBA NAS IC,IDA IBA TAS IC,IDA IBA NAS IC IEA,IDA IBA,IEA,IDA IBA NAS,IDA IBA TAS IC IEA,IDA IMP IBA IC,IBA…	ENSG00000171824,ENSG00000117614,ENSG00000121774,ENSG00000116560,ENSG00000116455,ENSG00000159409,ENSG00000207082,ENSG00000135829,ENSG00000182004,ENSG00000153187,ENSG00000048740,ENSG00000169813,ENSG00000096746,ENSG00000149187,ENSG00000168066,ENSG00000175467,ENSG00000087365,ENSG00000109971,ENSG00000174243,ENSG00000135486,ENSG00000111786,ENSG00000092199,ENSG00000165819,ENSG00000100813,ENSG00000100650…
TRUE	8.16537e-11	368	2043	94	0.0460108	0.255435	GO:0000377	GO:BP	RNA splicing, via transesterification reactions with bulged adenosine as nucleophile	18672	109		IEA,IDA IC,IDA IBA IEA,IMP IBA IEA,NAS,IDA IBA,IEA,IMP,IDA IBA NAS IC IEA,IDA IC,IDA IBA IEA,IC,NAS,IDA ISS IBA IEA,IBA TAS NAS IC IEA,IDA IBA TAS NAS IC IEA,IDA IBA NAS IC,NAS IEA,IBA TAS NAS IC,IMP IBA IC IEA,IDA IBA TAS,IMP IC,IMP,IDA,IBA TAS,IDA IBA,IBA IEA,IEA,IDA IMP IBA IEA,IDA IC,IDA IBA NAS IC,IDA IBA TAS IC,IDA IBA NAS IC IEA,IDA IBA,IEA,IDA IBA NAS,IDA IBA TAS IC IEA,IDA IMP IBA IC,IBA…	ENSG00000171824,ENSG00000117614,ENSG00000121774,ENSG00000116560,ENSG00000116455,ENSG00000159409,ENSG00000207082,ENSG00000135829,ENSG00000182004,ENSG00000153187,ENSG00000048740,ENSG00000169813,ENSG00000096746,ENSG00000149187,ENSG00000168066,ENSG00000175467,ENSG00000087365,ENSG00000109971,ENSG00000174243,ENSG00000135486,ENSG00000111786,ENSG00000092199,ENSG00000165819,ENSG00000100813,ENSG00000100650…
TRUE	8.98411e-11	235	2043	70	0.0342633	0.297872	GO:0033044	GO:BP	regulation of chromosome organization	18672	7942		IMP,TAS,NAS,IDA IMP ISS NAS IEA,IMP TAS,IMP,IMP ISO IEA,NAS,ISS,IMP,IMP,NAS,NAS,IMP,IMP IBA IEA,IDA,IMP,IDA IMP ISO IEA,NAS,IDA IMP,IDA,NAS,IMP,IBA,IMP,TAS,IDA IMP IBA NAS IEA,IDA IEA,IDA IMP TAS,IDA,IDA IMP NAS,IDA,IMP IBA,IMP IBA IEA,NAS,NAS,IMP,NAS,IEA,IMP ISS IEA,IMP ISO IEA,IMP,IMP,IMP TAS,IDA IBA,ISS,IDA,IMP ISS IEA,NAS,IMP,IDA ISS,IMP,ISS IEA,IMP,IMP,IDA,IMP,ISS,IMP,NAS,ISS,IDA,IDA IMP IEA…	ENSG00000171824,ENSG00000116670,ENSG00000117713,ENSG00000117399,ENSG00000198952,ENSG00000163468,ENSG00000116750,ENSG00000117724,ENSG00000143799,ENSG00000153187,ENSG00000168496,ENSG00000149503,ENSG00000133884,ENSG00000137497,ENSG00000110200,ENSG00000010292,ENSG00000013573,ENSG00000187778,ENSG00000135476,ENSG00000135486,ENSG00000123374,ENSG00000139613,ENSG00000166226,ENSG00000089053,ENSG00000092199…
TRUE	1.27339e-10	1772	2043	298	0.145864	0.168172	GO:0051649	GO:BP	establishment of localization in cell	18672	13672		ISS IEA,IEA,IBA IEA,IMP ISS IBA,IBA,IEA,IMP,IMP IEA,IDA ISS IEA,IEA,IBA NAS IEA,IMP,IMP,IDA IBA,IDA,ISS IBA IEA,NAS,TAS,IBA IEA,IDA,IDA IBA IEA,IEA,IMP IBA,IDA IBA,IEA,NAS IEA,IMP IEA,IBA IEA,IMP IBA NAS IEA,IDA IMP,IEA,IMP TAS,NAS,IMP,IMP IBA,IEA,IBA,IDA NAS IEA,IBA NAS,IMP,IMP IGI ISS IBA IEA,IDA IMP IBA NAS IEA,IMP,IEA,ISS,IMP IEA,IDA IMP ISS IBA IEA,ISS IEA,ISS,IGI IBA IEA,IEA,IDA,IDA IMP TAS…	ENSG00000107404,ENSG00000008130,ENSG00000188807,ENSG00000054523,ENSG00000048707,ENSG00000058453,ENSG00000179051,ENSG00000090273,ENSG00000121774,ENSG00000020129,ENSG00000054116,ENSG00000142945,ENSG00000173846,ENSG00000134222,ENSG00000160710,ENSG00000163462,ENSG00000116584,ENSG00000198952,ENSG00000122218,ENSG00000135829,ENSG00000198700,ENSG00000257315,ENSG00000058673,ENSG00000117724,ENSG00000162909…
TRUE	1.75721e-10	574	2043	127	0.0621635	0.221254	GO:0009792	GO:BP	embryo development ending in birth or egg hatching	18672	3664		IEP IEA,ISS,IMP NAS,IEA,IEA,IEA,IEA,ISS,IEA,IEA,IEA,IEA,ISS,IEA,IEA,IEA,IEA,ISS IEA,IEA,IEA,IEA,IEA,NAS,ISS IEA,IEA,IMP,IEA,IEA,IEA,IEA,IEA,ISS IEA,IEA,IEA,IEA,ISS,IEP ISS IEA,IEA,IEA,IEA,IEA,IEA,ISS IEA,IEA,NAS,IEA,IEA,IEA,IEA,IEA,IEA,IEA,IMP,IEA,ISS,IEA,IEA,IEA,IEA,IBA IEA,IEA,IEA,IEA,IEA,IEA,IEA,IEA,ISS IEA,ISS IEA,IEA,ISS IEA,IEA,IEA,IEA,IEA,IEA,IEA,IEA,ISS IEA,ISS IEA,IEA,IEA,ISS IEA,IEA,IEP…	ENSG00000107404,ENSG00000157933,ENSG00000177000,ENSG00000142627,ENSG00000117614,ENSG00000142784,ENSG00000065978,ENSG00000132780,ENSG00000142871,ENSG00000092621,ENSG00000134250,ENSG00000143570,ENSG00000162738,ENSG00000185630,ENSG00000257315,ENSG00000076356,ENSG00000162909,ENSG00000138336,ENSG00000108175,ENSG00000177963,ENSG00000166341,ENSG00000049449,ENSG00000149187,ENSG00000133316,ENSG00000137693…
TRUE	1.91615e-10	3514	2043	519	0.254038	0.147695	GO:0006810	GO:BP	transport	18672	2482		ISS IEA,IEA,IDA IBA IEA,IBA IEA,IEA,IMP ISS IBA,IDA TAS NAS IEA,IBA IEA,IDA,ISS,IBA NAS IEA,IMP IEA,IEA,IEA,IDA ISS IEA,IEA,IEA,IBA NAS IEA,IDA,IDA IMP,IMP,IDA IMP IGI IBA NAS IEA,IMP,IEA,IEA,IEA,IEA,TAS,IDA IMP IBA TAS IEA,IDA,ISS IBA IEA,IBA TAS IEA,NAS,TAS,IDA IBA IEA,IEA,IEA,IEA,IDA IEA,IDA IBA IEA,IEA,IEA,IMP IBA IEA,ISS TAS IEA,ISS IEA,IDA IMP,IEA,IEA,IBA NAS IEA,IEA,IBA IEA,IBA IEA,IMP IBA…	ENSG00000107404,ENSG00000008130,ENSG00000157916,ENSG00000188807,ENSG00000171603,ENSG00000054523,ENSG00000011021,ENSG00000048707,ENSG00000090432,ENSG00000142798,ENSG00000169504,ENSG00000162430,ENSG00000090273,ENSG00000130766,ENSG00000121774,ENSG00000084652,ENSG00000020129,ENSG00000054116,ENSG00000127603,ENSG00000065978,ENSG00000117385,ENSG00000117394,ENSG00000173846,ENSG00000132780,ENSG00000143126…
TRUE	2.00437e-10	652	2043	139	0.0680372	0.21319	GO:0060284	GO:BP	regulation of cell development	18672	14292		IGI,IMP,IMP IEA,IEA,NAS,IDA,IEA,IMP IEA,ISS IEA,IEA,IBA,ISS IEA,IEA,ISS IEA,IDA IMP ISS IEA,ISS IEA,IEA,IDA,IDA,IEA,IEA,NAS,ISS,ISS IEA,ISS IEA,IBA IEA,IBA,ISS,IEP,IDA ISS IEA,IEA,ISO IEA,IEA,IEA,IBA IEA,IEA,IBA,IEA,IEA,IDA IEA,IEA,IEA,IEA,ISS IEA,NAS,ISS IEA,IEA,ISS,IEA,IDA,TAS,ISS IEA,IDA IMP TAS,ISS,IMP,IDA IEA,IDA ISS IEA,ISS,ISS IEA,IEA,ISS,IEA,IEA,IMP IEA,IDA IEA,IEA,IEA,IEA,IEA,IMP ISS IBA…	ENSG00000157933,ENSG00000004487,ENSG00000057757,ENSG00000131914,ENSG00000117713,ENSG00000127603,ENSG00000066135,ENSG00000134250,ENSG00000163462,ENSG00000143842,ENSG00000076356,ENSG00000108175,ENSG00000110321,ENSG00000135387,ENSG00000110492,ENSG00000134569,ENSG00000173039,ENSG00000175467,ENSG00000137693,ENSG00000064309,ENSG00000172819,ENSG00000139613,ENSG00000196531,ENSG00000187109,ENSG00000022840…
TRUE	2.41962e-10	374	2043	94	0.0460108	0.251337	GO:0140694	GO:BP	membraneless organelle assembly	18672	19604		IEA,IMP,IMP,IEA,IMP,IMP,IBA,IDA IMP,IMP,NAS,IMP,IEA,IBA,IDA,IDA,IBA NAS,IMP,IMP,IDA IMP IBA,IDA,IMP,IBA,IBA,IMP IEA,IMP IBA NAS IEA,IMP ISS IEA,IDA,IMP,IMP IBA,IBA,IBA,IDA,IBA,IDA,IDA,ISS,IMP IBA,IMP IBA IEA,IMP TAS NAS,IDA,IBA IEA,IBA,IMP,IEA,IBA,IEA,IEA,IDA IBA,ISS,IBA,IMP IBA IEA,IMP IBA,IBA,IEA,IMP,ISS IBA,IDA,NAS,IBA IEA,IEA,ISS IEA,IBA,IBA,IBA IEA,IBA IEA,IDA IMP,IMP,ISS IBA,IDA IMP,IDA IEA…	ENSG00000053372,ENSG00000142676,ENSG00000180198,ENSG00000117399,ENSG00000009307,ENSG00000143442,ENSG00000177954,ENSG00000143569,ENSG00000117523,ENSG00000117724,ENSG00000153187,ENSG00000107816,ENSG00000130640,ENSG00000135387,ENSG00000167986,ENSG00000149503,ENSG00000137497,ENSG00000149273,ENSG00000110367,ENSG00000060237,ENSG00000123374,ENSG00000089009,ENSG00000089157,ENSG00000165416,ENSG00000092036…
TRUE	2.53016e-10	1266	2043	228	0.111601	0.180095	GO:1901700	GO:BP	response to oxygen-containing compound	18672	21371		IEA,ISS TAS,IEA,IEA,IEA,ISS IEA,IEA,IEA,IDA IMP IBA IEA,IMP IEA,IBA IEA,IDA,IEA,IBA,IEA,IDA,IDA IMP IEA,IEA,IEA,IEA,IEA,IMP,IEA,ISS IEA,ISS IEA,IEA,IDA IEA,IMP,IDA,IEA,IMP IBA IEA,IEA,IDA,IBA,IEA,IEA,IDA IMP IBA IEA,ISS,ISS,IEA,IEA,IDA,IBA IEA,IDA IEA,IEA,IEA,IEA,ISS,IEA,IMP,IMP,IDA ISS,IEA,IDA,IDA IEA,TAS,IMP,ISS,IMP,IDA IEA,IDA,IDA,IEA,ISS,IDA ISS IEA,IEA,IDA IEA,IDA TAS IEA,IDA,IMP,IEP,IBA IEA…	ENSG00000008130,ENSG00000078369,ENSG00000177000,ENSG00000004487,ENSG00000117318,ENSG00000131914,ENSG00000090273,ENSG00000142784,ENSG00000130766,ENSG00000116863,ENSG00000117394,ENSG00000173846,ENSG00000132780,ENSG00000065135,ENSG00000143379,ENSG00000116584,ENSG00000158773,ENSG00000143195,ENSG00000075391,ENSG00000135821,ENSG00000023572,ENSG00000163362,ENSG00000257315,ENSG00000069275,ENSG00000162889…
TRUE	2.89857e-10	121	2043	46	0.0225159	0.380165	GO:0050684	GO:BP	regulation of mRNA processing	18672	13044		IEA,IDA IBA IEA,NAS,IDA IBA,IDA IBA,IDA,IBA,IBA IEA,IBA,IEA,IDA,IMP,IDA,IDA,IDA,IDA IBA,IDA IMP,IDA IBA,IMP,ISS IEA,IEA,IDA IMP,IEA,IDA,IBA,IBA,IEA,IMP,IEA,IDA,IDA,IBA,ISS IBA IEA,IMP,IDA,IBA,IDA ISS IBA IEA,IEA,IBA IEA,IBA IEA,IMP IEA,IBA,IDA ISS IBA,IDA IBA IEA,IMP ISS IBA IEA,IBA IEA	ENSG00000171824,ENSG00000121774,ENSG00000116455,ENSG00000159409,ENSG00000135829,ENSG00000153187,ENSG00000048740,ENSG00000149187,ENSG00000168066,ENSG00000109971,ENSG00000061273,ENSG00000135486,ENSG00000111786,ENSG00000100813,ENSG00000185650,ENSG00000119707,ENSG00000205937,ENSG00000108561,ENSG00000091542,ENSG00000109111,ENSG00000173812,ENSG00000108654,ENSG00000161547,ENSG00000011304,ENSG00000099622…
TRUE	3.08657e-10	2203	2043	353	0.172785	0.160236	GO:0051239	GO:BP	regulation of multicellular organismal process	18672	13407		IEA,IGI,IGI,IBA IEA,IDA IMP IEA,ISS IEA,ISS IEA,IMP,TAS,IDA IMP ISS,IGI,IMP IEA,IEA,IEA,NAS,IEA,NAS,IMP,IDA ISS,IEA,IDA IEA,IDA IMP,IEA,IMP IEA,ISS IEA,IDA,IC,ISS IEA,IEA,IDA IEA,IDA IEA,IMP ISS,ISO IEA,IMP,IEA,IEA,IDA ISS IEA,IBA,IEA,ISS IEA,IEA,TAS,NAS,IMP,IMP ISS IEA,ISS IEA,ISS,IDA IEA,IEA,ISS IEA,IMP,IDA IMP ISS IEA,IMP ISS IEA,IEA,TAS,ISS,IDA IBA IEA,TAS,NAS,IDA IMP IGI IEA,ISS,IDA,NAS,IMP …	ENSG00000107404,ENSG00000157933,ENSG00000074800,ENSG00000171603,ENSG00000116670,ENSG00000142627,ENSG00000117122,ENSG00000090432,ENSG00000142798,ENSG00000004487,ENSG00000007968,ENSG00000057757,ENSG00000162430,ENSG00000131914,ENSG00000117713,ENSG00000121753,ENSG00000162521,ENSG00000092847,ENSG00000127603,ENSG00000066135,ENSG00000142871,ENSG00000031698,ENSG00000116455,ENSG00000134250,ENSG00000163462…
TRUE	3.54484e-10	560	2043	124	0.0606951	0.221429	GO:0043009	GO:BP	chordate embryonic development	18672	10384		IEP IEA,ISS,IMP NAS,IEA,IEA,IEA,IEA,ISS,IEA,IEA,IEA,IEA,ISS,IEA,IEA,IEA,IEA,ISS IEA,IEA,IEA,IEA,IEA,ISS IEA,IEA,IMP,IEA,IEA,IEA,IEA,IEA,ISS IEA,IEA,IEA,IEA,ISS,IEP ISS IEA,IEA,IEA,IEA,IEA,IEA,ISS IEA,IEA,IEA,IEA,IEA,IEA,IEA,IEA,IEA,IMP,IEA,ISS,IEA,IEA,IEA,IEA,IBA IEA,IEA,IEA,IEA,IEA,IEA,IEA,IEA,ISS IEA,ISS IEA,IEA,ISS IEA,IEA,IEA,IEA,IEA,IEA,IEA,IEA,ISS IEA,ISS IEA,IEA,IEA,ISS IEA,IEA,IEA,IEA,IMP…	ENSG00000107404,ENSG00000157933,ENSG00000177000,ENSG00000142627,ENSG00000117614,ENSG00000142784,ENSG00000065978,ENSG00000132780,ENSG00000142871,ENSG00000092621,ENSG00000134250,ENSG00000143570,ENSG00000162738,ENSG00000185630,ENSG00000257315,ENSG00000076356,ENSG00000162909,ENSG00000138336,ENSG00000108175,ENSG00000177963,ENSG00000166341,ENSG00000049449,ENSG00000133316,ENSG00000137693,ENSG00000139219…
TRUE	4.57299e-10	845	2043	167	0.0817425	0.197633	GO:0051247	GO:BP	positive regulation of protein metabolic process	18672	13412		IMP,IMP,IDA,IDA,IMP,IMP IEA,IDA,IDA,IDA IBA IEA,IDA,IDA,ISS,IDA IMP,IMP IGI,IMP,IDA,IDA IMP,IMP IBA IEA,IDA,IMP,IEA,IEA,IC IEA,IDA,IDA IMP,IDA IEA,ISS IEA,IDA,IMP,IGI,IEA,IDA,IMP,ISS,IMP,IDA,IMP,IDA,IMP,TAS,IDA IGI,IDA,IDA,IDA IMP,IDA,ISS IBA IEA,ISS IEA,IDA TAS,IEA,IDA,IDA,ISS,IDA IMP,TAS,ISS,IDA IMP,IBA,ISS IEA,IDA IMP,IMP,IDA IEA,IMP,IDA IMP ISS,IDA,IDA,IC IEA,IMP IBA,IMP,TAS,IMP ISS IBA,IBA I…	ENSG00000107404,ENSG00000074800,ENSG00000116670,ENSG00000090432,ENSG00000004487,ENSG00000131914,ENSG00000121774,ENSG00000065978,ENSG00000117399,ENSG00000173846,ENSG00000142871,ENSG00000134222,ENSG00000009307,ENSG00000117362,ENSG00000143543,ENSG00000116584,ENSG00000135829,ENSG00000163362,ENSG00000153187,ENSG00000110651,ENSG00000110321,ENSG00000134569,ENSG00000165916,ENSG00000186660,ENSG00000167986…
TRUE	4.9854e-10	921	2043	178	0.0871268	0.193268	GO:0009894	GO:BP	regulation of catabolic process	18672	3739		IMP,IDA,IMP,ISS IEA,IMP ISS IEA,IEA,IMP IBA IEA,IEA,IEA,IDA IMP,IBA,IMP,IDA,NAS,IMP,IDA,IMP,IDA IMP,IMP,IDA TAS IEA,IDA IMP,IMP,TAS,TAS,IMP,IMP,IMP,IDA,IC IEA,ISS,IEA,IDA IMP,NAS,IEA,IEA,IEA,IBA,IGI,IMP,IMP IBA IEA,TAS,IDA IMP IEA,TAS,IMP,IMP,IDA IEA,IDA ISS ISO IBA IEA,IMP,ISS,IDA IMP ISS IEA,IGI,IMP IBA,IDA IEA,ISS IBA IEA,IEA,IGI NAS,IDA IEA,IDA,ISS,ISS IBA IEA,IMP TAS,ISS IEA,IDA,IDA IMP IBA …	ENSG00000107404,ENSG00000116670,ENSG00000048707,ENSG00000127481,ENSG00000142676,ENSG00000057757,ENSG00000130766,ENSG00000092847,ENSG00000090621,ENSG00000065978,ENSG00000117399,ENSG00000066135,ENSG00000173846,ENSG00000142864,ENSG00000065135,ENSG00000009307,ENSG00000143384,ENSG00000135829,ENSG00000116750,ENSG00000162889,ENSG00000153187,ENSG00000026025,ENSG00000122958,ENSG00000197746,ENSG00000171206…
TRUE	5.13508e-10	185	2043	59	0.0288791	0.318919	GO:0006403	GO:BP	RNA localization	18672	2156		IMP,IDA ISS IEA,IDA IMP,TAS,HMP,IDA IEA,IMP IBA IEA,IBA,ISS IEA,IEA,ISS,IDA IEA,IDA IBA IEA,IDA,IC IEA,IMP,IMP,IMP,TAS,IMP IEA,IEA,IBA,IMP IBA,ISS IEA,IDA,IEA,IEA,NAS IEA,IEA,IGI IBA TAS,IDA,TAS,IMP,HMP,IMP,IEA,IEA,ISS IEA,HMP,IMP,IMP,IMP IBA IEA,IDA IMP IBA IEA,IDA IBA IEA,IEA,IEA,IEA,HMP,IDA IGI IBA TAS IEA,IDA IMP IBA NAS,IDA IEA,IEA,IDA IBA IEA,ISS,IEA,IMP,IDA IBA IEA,NAS IEA,ISS IEA	ENSG00000171824,ENSG00000121774,ENSG00000065978,ENSG00000198952,ENSG00000163468,ENSG00000135829,ENSG00000058673,ENSG00000173726,ENSG00000153187,ENSG00000135387,ENSG00000175216,ENSG00000030066,ENSG00000149577,ENSG00000060237,ENSG00000135486,ENSG00000111605,ENSG00000166226,ENSG00000100836,ENSG00000087302,ENSG00000185650,ENSG00000183426,ENSG00000129245,ENSG00000091542,ENSG00000109111,ENSG00000108424…
TRUE	7.4206e-10	496	2043	113	0.0553108	0.227823	GO:0080135	GO:BP	regulation of cellular response to stress	18672	17582		IDA,IDA IGI,IDA NAS,IMP,NAS,IEA,ISS,IMP,ISO IEA,IMP,TAS,IDA IGI,ISS IEA,IEA,NAS,IMP IBA,IDA TAS,NAS,ISS,IDA IMP,IDA IBA IEA,IMP,IMP,IMP,ISO IEA,IDA IEA,NAS,IDA IMP,IDA,IMP,IDA,IDA NAS,IDA NAS,IEA,IEA,IDA TAS,IDA,IDA,IMP,IMP,IDA,NAS,IDA,IDA,IEA,NAS,IMP,IMP,IMP,IDA,IDA,IBA IEA,ISS IEA,NAS,IMP,IMP NAS IEA,NAS,IMP IGI IEA,IMP,IMP TAS,IDA ISO NAS IEA,IDA,IMP,IEA,IDA,IDA,IEA,EXP TAS IEA,IMP,IDA,IDA,IMP…	ENSG00000116273,ENSG00000074800,ENSG00000116670,ENSG00000004487,ENSG00000117713,ENSG00000142949,ENSG00000116584,ENSG00000135829,ENSG00000116750,ENSG00000163362,ENSG00000162889,ENSG00000143799,ENSG00000042286,ENSG00000134824,ENSG00000162227,ENSG00000167770,ENSG00000162298,ENSG00000133884,ENSG00000084207,ENSG00000149273,ENSG00000149428,ENSG00000078237,ENSG00000013573,ENSG00000134294,ENSG00000187778…
TRUE	7.69884e-10	1221	2043	220	0.107685	0.18018	GO:0065009	GO:BP	regulation of molecular function	18672	15668		IDA,IDA IMP,IMP,IMP ISS,IDA IMP IC,IDA IEA,IDA,IMP,IMP,IMP,IDA IEA,IMP,IDA,ISS,TAS,IDA,IMP IGI IEA,IMP,IMP,IDA IMP,IDA,IDA,IDA,IEA,IMP,IDA,IMP ISS,IDA,ISS,IDA,IDA,IDA,TAS,IDA IMP,IDA TAS,IDA IMP IGI,IDA,IDA,IDA IMP IGI,IMP IGI,IMP,IDA,IDA,IDA,IDA IMP,IDA IMP,ISS,IDA,ISS,TAS,IGI ISS IC,IMP,ISS,IEA,IMP,ISS,IMP,IDA IMP TAS,IMP IEA,IDA,IMP,IDA IMP,ISS,IDA,IMP,IDA,IDA,IDA,ISS IEA,TAS,IDA,IDA IMP,TAS,I…	ENSG00000157933,ENSG00000116670,ENSG00000142627,ENSG00000179051,ENSG00000004487,ENSG00000088280,ENSG00000117318,ENSG00000142676,ENSG00000162430,ENSG00000117632,ENSG00000117399,ENSG00000142949,ENSG00000142871,ENSG00000134222,ENSG00000065135,ENSG00000155366,ENSG00000117362,ENSG00000143398,ENSG00000143543,ENSG00000160710,ENSG00000116584,ENSG00000132688,ENSG00000185630,ENSG00000075391,ENSG00000135829…
TRUE	7.70538e-10	328	2043	85	0.0416055	0.259146	GO:0050767	GO:BP	regulation of neurogenesis	18672	13070		IGI,IMP,IEA,IDA,IEA,ISS IEA,IBA,IEA,ISS IEA,IDA,ISS IEA,IEA,IDA,IEA,ISS IEA,ISS IEA,IBA,IEA,ISO IEA,IEA,IEA,IBA IEA,IEA,IBA,IEA,IEA,ISS IEA,ISS IEA,IEA,ISS,IMP,IDA IEA,ISS IEA,IEA,ISS,IEA,IEA,IMP IEA,IEA,IMP ISS IBA IEA,IEA,IBA IEA,ISS TAS NAS IEA,IBA IEA,IEA,IBA,ISS IBA IEA,IEA,IBA,IEA,ISS IEA,IEA,IGI ISS,IEA,IBA,ISS,IEA,ISS IEA,IEA,ISS IEA,IEA,IEA,IEA,ISS IEA,IEA,ISS,ISS IEA,ISS IEA,ISS IBA IEA…	ENSG00000157933,ENSG00000004487,ENSG00000131914,ENSG00000127603,ENSG00000066135,ENSG00000163462,ENSG00000076356,ENSG00000110321,ENSG00000135387,ENSG00000110492,ENSG00000134569,ENSG00000173039,ENSG00000137693,ENSG00000064309,ENSG00000187109,ENSG00000022840,ENSG00000177169,ENSG00000166450,ENSG00000182718,ENSG00000137817,ENSG00000182175,ENSG00000103260,ENSG00000007168,ENSG00000129245,ENSG00000141510…
TRUE	9.16104e-10	358	2043	90	0.0440529	0.251397	GO:0030900	GO:BP	forebrain development	18672	6919		ISS,IEA,IEA,IEA,IEA,IMP,ISS,IEA,IEA,IEA,IEA,IEA,IEA,IEA,IEA,ISS,ISS IEA,IEA,IEA,IEA,IMP ISS IEA,ISS,IEA,IEA,IEA,IEA,IEA,IEA,IEA,ISS IEA,IEA,IEA,ISS IEA,IEA,IEA,IEA,ISS,ISS IEA,ISS IEA,IEA,ISS IEA,ISS IEA,IEA,IEA,IEA,IEA,IEA,IEA,IMP,IEA,IEP IBA IEA,ISS IEA,IBA,IEA,IEA,IEA,IEA,IEA,IEA,IEA,IEA,IEA,ISS IEA,IMP,ISS,ISS IEA,IEP,IEA,IEA,IEA,ISS IEA,IEA,IEA,IEA,ISS IEA,IEA,ISS IEA,IEA,IEA,NAS IEA,IEA,IEA…	ENSG00000157933,ENSG00000004487,ENSG00000117394,ENSG00000085998,ENSG00000116750,ENSG00000108175,ENSG00000171307,ENSG00000110492,ENSG00000149187,ENSG00000174483,ENSG00000109971,ENSG00000064309,ENSG00000134294,ENSG00000167552,ENSG00000111783,ENSG00000165819,ENSG00000092445,ENSG00000185551,ENSG00000140443,ENSG00000138834,ENSG00000007168,ENSG00000129245,ENSG00000170315,ENSG00000131759,ENSG00000173786…
TRUE	1.1861e-09	1503	2043	258	0.126285	0.171657	GO:0009888	GO:BP	tissue development	18672	3733		IEP ISS IEA,ISS IEA,IMP IEA,IMP NAS,IMP ISS IEA,IDA,IEA,IMP IEA,IBA IEA,IMP,ISS IEA,IMP IEA,IDA IEA,IEA,ISS,IEA,NAS IEA,TAS,IEA,ISS IBA,IEA,IEA,IEA,IEA,ISS IEA,ISS,IEA,IEA,IEP,IMP,IBA,IMP IEA,IEA,IEA,ISS IEA,IMP IEA,IMP ISS IEA,IEA,IEA,IEA,IEA,ISS IEA,IEA,IC IEA,IGI,IEA,IEA,IEA,IEP ISS,IEA,IEA,TAS IEA,IEA,TAS,TAS,ISS IEA,ISS,IEA,TAS,ISS IEA,IEA,IBA IEA,IEA,ISS IEA,IEP,IEA,IEA,IMP ISS IEA,ISS IEA,…	ENSG00000107404,ENSG00000157933,ENSG00000116670,ENSG00000177000,ENSG00000142627,ENSG00000004487,ENSG00000117318,ENSG00000169504,ENSG00000162430,ENSG00000117632,ENSG00000065978,ENSG00000116133,ENSG00000142871,ENSG00000116455,ENSG00000155366,ENSG00000092621,ENSG00000134250,ENSG00000143398,ENSG00000163346,ENSG00000162738,ENSG00000185630,ENSG00000075391,ENSG00000117139,ENSG00000076356,ENSG00000117724…
TRUE	1.43415e-09	2172	2043	346	0.169359	0.1593	GO:0006366	GO:BP	transcription by RNA polymerase II	18672	2133		IDA IBA,IDA,IBA IEA,IDA IMP ISS IBA,IDA,IDA IBA,IDA,IDA IMP ISS IEA,IDA IBA TAS IEA,IBA TAS IEA,IDA TAS IEA,IBA TAS NAS,IEA,IEA,NAS,IBA,IDA IMP IGI,IMP,IDA IEA,IDA,IBA IEA,IDA,IDA,IEA,IDA IEA,IBA,NAS,IDA,IDA IEA,IDA IMP ISS IBA IC IEA,ISS,ISS IBA IEA,IDA IMP IGI IBA IEA,IMP IBA,ISS IBA IEA,IMP IBA,ISS IEA,IDA TAS IEA,IDA IBA,IMP ISS IBA IEA,IDA IBA,ISS IBA IEA,IDA IMP ISS IBA NAS IEA,IMP IBA IEA,…	ENSG00000188976,ENSG00000107404,ENSG00000221978,ENSG00000157933,ENSG00000074800,ENSG00000130940,ENSG00000116670,ENSG00000004487,ENSG00000007968,ENSG00000117318,ENSG00000011007,ENSG00000117713,ENSG00000142784,ENSG00000121774,ENSG00000162521,ENSG00000160094,ENSG00000116560,ENSG00000092847,ENSG00000065978,ENSG00000173846,ENSG00000154222,ENSG00000142871,ENSG00000031698,ENSG00000116455,ENSG00000134250…
TRUE	1.62579e-09	409	2043	98	0.0479687	0.239609	GO:0044772	GO:BP	mitotic cell cycle phase transition	18672	11001		TAS,IEA,IMP,IEA,NAS,IMP,ISS TAS,IDA NAS,IMP ISS IBA TAS,IBA,IDA IMP,IEA,IDA,IEA,IMP IBA NAS,IMP,IMP,NAS,NAS,IMP IBA IEA,TAS,ISS,IEA,IDA IMP IBA TAS NAS,IMP,TAS,NAS,IBA TAS NAS IEA,NAS,IEA,IEA,IBA,IMP,ISS IEA,IEA,IDA IMP IBA NAS IEA,IMP,IDA,IDA,IBA,IDA TAS,IDA,IDA IMP TAS,IMP,IEA,TAS,IMP IEA,ISS NAS,IEA,IDA,IMP,NAS,IDA,IDA,NAS,NAS,IMP,IMP IBA NAS,NAS,IMP,IDA,IDA IMP,IMP,IMP,IDA IBA,IEA,IMP,IMP,IEA…	ENSG00000116670,ENSG00000116691,ENSG00000179051,ENSG00000117614,ENSG00000117713,ENSG00000180198,ENSG00000121774,ENSG00000117399,ENSG00000173846,ENSG00000085840,ENSG00000143624,ENSG00000173207,ENSG00000132688,ENSG00000185630,ENSG00000117724,ENSG00000107872,ENSG00000167986,ENSG00000149503,ENSG00000133884,ENSG00000110200,ENSG00000214517,ENSG00000137710,ENSG00000109971,ENSG00000118971,ENSG00000215021…
TRUE	1.63795e-09	397	2043	96	0.0469897	0.241814	GO:0051960	GO:BP	regulation of nervous system development	18672	13835		IGI,IBA IEA,IMP,IEA,IDA,IEA,ISS IEA,IBA,ISS IEA,IEA,ISS IEA,IDA,ISS IEA,IEA,IDA,IEA,IEA,ISS IEA,ISS IBA IEA,IBA,IEA,ISO IEA,IEA,IEA,IBA IEA,IEA,ISS IEA,IBA,IEA,IEA,IEA,ISS IEA,ISS IEA,IEA,ISS,IMP,IDA IEA,ISS IEA,IEA,ISS,IEA,IEA,IMP IEA,IBA,IEA,IMP ISS IBA IEA,IEA,IBA IEA,IEA,ISS TAS NAS IEA,IBA IEA,IEA,IBA,ISS IBA IEA,IEA,IBA,IEA,ISS IEA,IEA,IGI ISS,IEA,IBA,ISS,ISS IEA,ISS IEA,IEA,ISS IEA,ISS IEA…	ENSG00000157933,ENSG00000171603,ENSG00000004487,ENSG00000131914,ENSG00000127603,ENSG00000066135,ENSG00000163462,ENSG00000076356,ENSG00000151208,ENSG00000110321,ENSG00000135387,ENSG00000110492,ENSG00000134569,ENSG00000173039,ENSG00000137693,ENSG00000064309,ENSG00000172819,ENSG00000187109,ENSG00000022840,ENSG00000177169,ENSG00000166450,ENSG00000182718,ENSG00000137817,ENSG00000182175,ENSG00000103260…
TRUE	1.71052e-09	926	2043	177	0.0866373	0.191145	GO:0048646	GO:BP	anatomical structure formation involved in morphogenesis	18672	12737		ISS,IMP NAS,ISS IEA,IEA,TAS IEA,IGI,IEA,IEA,IMP,IEA,IMP,IEA,IBA IEA,ISS,IDA IEA,IEA,IEA,ISS IBA IEA,IMP IEA,ISS IEA,IDA ISS IEA,IMP,IMP,IMP,ISS IEA,IDA IBA IEA,ISS IEA,IMP,IEA,IEA,IEA,IMP IEA,IMP,IEA,IEA,IMP,IEA,IEA,IDA IEA,IDA IEP IEA,IEA,IMP,IDA IMP IGI IBA IEA,ISS IEA,IEP IEA,IMP,IMP,IEA,ISS,IEP,IEA,ISS IEA,IEA,ISS IEA,IEA,IBA,IBA IEA,IEA,NAS,IEA,IGI,IMP,IEA,IEA,ISS IEA,IMP IEA,IMP,IEA,IEA,IEA…	ENSG00000157933,ENSG00000177000,ENSG00000142627,ENSG00000117122,ENSG00000142798,ENSG00000007968,ENSG00000169504,ENSG00000121753,ENSG00000092847,ENSG00000142871,ENSG00000031698,ENSG00000134250,ENSG00000023902,ENSG00000162738,ENSG00000135821,ENSG00000076356,ENSG00000162909,ENSG00000054282,ENSG00000117020,ENSG00000138336,ENSG00000110651,ENSG00000166341,ENSG00000157570,ENSG00000110492,ENSG00000133316…
TRUE	2.106e-09	651	2043	136	0.0665688	0.208909	GO:0010564	GO:BP	regulation of cell cycle process	18672	4200		NAS,TAS,IEA,IMP,IEA,NAS,IDA,IDA IMP ISS NAS IEA,IMP,IMP ISS IBA TAS,IBA,IDA,IDA IMP,IEA,IMP IBA NAS,IMP,IDA IBA,IMP,IMP,NAS,NAS,IBA,IDA IMP,IMP IBA IEA,ISS,IDA,IMP IBA,ISO,IMP,IMP,NAS,IBA TAS,NAS,IBA,IEA,IEA,IEA,IBA,ISS IEA,IMP,IMP,IDA IMP IBA NAS IEA,NAS,IDA,IMP,IDA,IDA,IEA,IDA IEA,IDA IEA,IDA IBA TAS,IDA,IDA IMP TAS,IMP,IEA,IDA TAS,IMP,IDA IMP IEA,IDA IMP ISS IBA TAS NAS,IEA,IMP IBA,IMP,IDA,NAS…	ENSG00000221978,ENSG00000116670,ENSG00000116691,ENSG00000179051,ENSG00000117614,ENSG00000117713,ENSG00000180198,ENSG00000117399,ENSG00000142945,ENSG00000173846,ENSG00000085840,ENSG00000134222,ENSG00000143624,ENSG00000185630,ENSG00000117724,ENSG00000153187,ENSG00000148773,ENSG00000167986,ENSG00000168496,ENSG00000149503,ENSG00000133884,ENSG00000172732,ENSG00000137497,ENSG00000110200,ENSG00000137710…
TRUE	2.14752e-09	1211	2043	217	0.106216	0.179191	GO:0043067	GO:BP	regulation of programmed cell death	18672	10418		IMP,NAS,IDA IGI,IMP,IEA,IMP,IDA,ISS IEA,IEA,IDA,IEA,IEA,TAS IEA,IDA IMP IGI IEA,IEA,ISS,IEA,IEA,IDA,IEA,ISS IEA,IMP,IDA IMP IBA,IEA,IDA IMP IEA,IEA,IDA IMP ISS IEA,IMP,IEA,IDA,IDA TAS,IDA IMP IEA,TAS,IDA IMP,IEA,IDA TAS,IEA,IMP,IDA IMP IBA,IMP IEA,IDA IBA IEA,IEA,IMP,IDA IEA,IMP IEA,IEA,IDA IGI IBA IEA,ISS IEA,IEA,ISS,ISS,IMP IBA IEA,IMP TAS,IEA,IMP TAS NAS,IEA,IDA,IMP,NAS,IDA,IDA,IEA,IDA TAS,ISS…	ENSG00000188976,ENSG00000221978,ENSG00000074800,ENSG00000004487,ENSG00000117318,ENSG00000121774,ENSG00000116560,ENSG00000116863,ENSG00000196182,ENSG00000173846,ENSG00000132781,ENSG00000142871,ENSG00000134250,ENSG00000143384,ENSG00000160710,ENSG00000116584,ENSG00000132688,ENSG00000116679,ENSG00000163545,ENSG00000162909,ENSG00000143799,ENSG00000015171,ENSG00000042286,ENSG00000151208,ENSG00000108179…
TRUE	2.43902e-09	626	2043	132	0.0646109	0.210863	GO:0051129	GO:BP	negative regulation of cellular component organization	18672	13333		IMP,TAS,ISS IEA,IDA,IMP IEA,NAS,ISS IEA,IMP,IDA,NAS,ISS,IMP,IMP,IEA,IDA,ISS IEA,ISS IEA,NAS,IEA,IMP,IMP IEA,IMP IBA IEA,IEA,IMP,IMP IEA,IMP,IDA,ISS IEA,ISS,IDA,NAS,IMP,IEA,IDA IBA,IMP,IBA IEA,IDA,IMP,IEA,TAS,IDA IMP IBA NAS IEA,IDA,IDA IEA,IEA,IEA,IDA IEA,IMP,ISS IEA,IMP,IEA,IDA IMP,IDA,NAS,IDA,IEA,IBA,ISS IBA,IMP,IMP,IDA,IBA,ISS IEA,IMP,ISS IEA,NAS,IEA,IEA,IMP,IMP,IDA,IMP,IEA,IDA IEA,IEA,IEA,IMP…	ENSG00000171824,ENSG00000116670,ENSG00000179051,ENSG00000090432,ENSG00000117632,ENSG00000117399,ENSG00000163462,ENSG00000116584,ENSG00000143256,ENSG00000117724,ENSG00000143799,ENSG00000153187,ENSG00000057608,ENSG00000026025,ENSG00000108179,ENSG00000184014,ENSG00000134569,ENSG00000149503,ENSG00000173898,ENSG00000172932,ENSG00000131626,ENSG00000110200,ENSG00000165323,ENSG00000137693,ENSG00000137710…
TRUE	3.00882e-09	1500	2043	256	0.125306	0.170667	GO:0065003	GO:BP	protein-containing complex assembly	18672	15663		IEA,IEA,IMP,IMP IEA,IDA,IDA,NAS,IDA,IDA IBA IEA,ISS IEA,NAS,ISS IEA,NAS,IMP,IBA,IBA,IDA,ISS IEA,IEA,IDA IMP,IDA IBA NAS IEA,NAS,IMP IBA IEA,IDA IBA IEA,IEA,IEA,IMP,IDA IBA NAS IEA,IBA TAS IEA,NAS IEA,IMP,IDA IBA TAS IEA,IDA ISS IBA IEA,NAS,IBA,TAS NAS,IPI,TAS,NAS,IEA,IMP IBA,IMP ISS,IMP,IMP IEA,IDA IMP,IEA,IDA,IEA,IDA TAS,IMP IBA,IEA,IC,TAS,IEA,IDA IEA,IMP,IDA,IDA,IDA,IMP,IBA TAS IEA,IDA IMP ISS …	ENSG00000053372,ENSG00000127483,ENSG00000142676,ENSG00000117632,ENSG00000162521,ENSG00000092847,ENSG00000054116,ENSG00000117394,ENSG00000132780,ENSG00000134222,ENSG00000116455,ENSG00000155366,ENSG00000184678,ENSG00000143442,ENSG00000159409,ENSG00000177954,ENSG00000160710,ENSG00000158864,ENSG00000207082,ENSG00000135829,ENSG00000182004,ENSG00000117724,ENSG00000203667,ENSG00000048740,ENSG00000099284…
TRUE	3.29272e-09	500	2043	112	0.0548213	0.224	GO:0044770	GO:BP	cell cycle phase transition	18672	10999		TAS,IEA,IMP,IEA,NAS,IMP,ISS TAS,IDA IMP ISS NAS IEA,IMP ISS IBA TAS,IBA,IDA IMP,IEA,IDA,IEA,IMP IBA NAS,IMP,IMP,NAS,NAS,IBA,IMP IBA IEA,TAS,ISS,IEA,IDA IMP IBA TAS NAS,IMP,TAS,NAS,IBA TAS NAS IEA,NAS,IMP IBA,IEA,IEA,IEA,IBA,IMP,ISS IEA,IEA,IDA IMP IBA NAS IEA,NAS,IMP,IDA,IDA,IBA,IDA IBA TAS,IDA,IDA IMP TAS,IMP,IEA,IDA TAS,IMP IEA,IDA ISS NAS,IEA,IDA,IMP,NAS,IDA,IDA,NAS,NAS,IMP,IMP,IMP,IMP IBA NAS…	ENSG00000116670,ENSG00000116691,ENSG00000179051,ENSG00000117614,ENSG00000117713,ENSG00000180198,ENSG00000121774,ENSG00000117399,ENSG00000173846,ENSG00000085840,ENSG00000143624,ENSG00000173207,ENSG00000132688,ENSG00000185630,ENSG00000117724,ENSG00000107872,ENSG00000167986,ENSG00000149503,ENSG00000133884,ENSG00000172732,ENSG00000110200,ENSG00000214517,ENSG00000137710,ENSG00000109971,ENSG00000118971…
TRUE	4.49794e-09	1617	2043	271	0.132648	0.167594	GO:1902531	GO:BP	regulation of intracellular signal transduction	18672	22041		IMP,IDA,IDA IGI,IMP,IDA HMP,IMP TAS,IMP IEA,IMP,ISS IEA,IDA IMP IBA IEA,IDA,IEA,ISS TAS,IDA,HMP,IDA,IGI IEA,IEA,TAS,IDA IBA,ISS IBA TAS NAS,IEA,IMP,IMP,IDA IEA,IEA,IEA,IMP,IMP IBA IEA,IMP,TAS,IEA,IEA,IEA,IDA,IEA,IMP,IDA,IDA,IEA,NAS,IDA,IDA,IDA,IDA TAS,ISS IBA IEA,IMP IEP IEA,IDA ISS NAS,IDA IMP ISS IBA IEA,IMP IBA IEA,TAS,IDA IMP,IMP IBA IEA,ISS,IDA IBA IEA,IDA,IEA,IDA,IMP ISS IEA,IMP,IMP,IDA IEA…	ENSG00000188976,ENSG00000157933,ENSG00000074800,ENSG00000142627,ENSG00000090432,ENSG00000004487,ENSG00000142676,ENSG00000117632,ENSG00000131914,ENSG00000130766,ENSG00000116560,ENSG00000196182,ENSG00000173846,ENSG00000142871,ENSG00000155366,ENSG00000134250,ENSG00000143384,ENSG00000197622,ENSG00000143398,ENSG00000198837,ENSG00000116584,ENSG00000116679,ENSG00000163362,ENSG00000163545,ENSG00000143799…
TRUE	6.15008e-09	1187	2043	212	0.103769	0.178602	GO:0016477	GO:BP	cell migration	18672	5204		IEA,IEA,IEA,IDA IMP ISS IEA,ISS IEA,IMP IEA,IDA,IEA,NAS,IDA ISS,IMP,IDA IBA IEA,IEA,IMP ISS,IEA,IMP NAS IEA,IEA,IBA IEA,ISS,ISS,IDA IEA,IBA,IEA,ISS IBA IEA,IBA IEA,IDA IMP,NAS,IMP,IMP,IMP,IMP,IEA,ISS IEA,IMP IBA IEA,IDA IMP ISS IEA,IDA IBA IEA,ISS IBA IEA,NAS,IEA,IEA,IEA,IMP,IEA,IDA,IMP ISS IEA,IDA,IDA,IMP,IEA,IMP,IGI IEA,ISS,IEA,IEA,IDA,IEA,IBA,IEA,IEA,IMP IEA,IDA IMP ISS,ISS IBA IEA,IMP,IMP ISS…	ENSG00000142599,ENSG00000188807,ENSG00000116691,ENSG00000142627,ENSG00000179051,ENSG00000088280,ENSG00000169504,ENSG00000117632,ENSG00000162521,ENSG00000127603,ENSG00000142949,ENSG00000142871,ENSG00000143126,ENSG00000155366,ENSG00000023902,ENSG00000143398,ENSG00000163346,ENSG00000163462,ENSG00000116584,ENSG00000162738,ENSG00000135821,ENSG00000134369,ENSG00000133056,ENSG00000076356,ENSG00000054282…
TRUE	6.93647e-09	271	2043	73	0.0357318	0.269373	GO:0022618	GO:BP	protein-RNA complex assembly	18672	6592		IEA,IMP,IDA,NAS,IBA,IBA,IDA,IEA,IMP,IDA IBA NAS IEA,IDA IBA IEA,IDA IBA NAS IEA,NAS IEA,IDA ISS IBA IEA,TAS NAS,TAS,NAS,IC,IDA IEA,IMP IBA IEA,IBA,IBA,TAS,TAS,IDA,IBA,IBA,NAS,IDA IBA,IBA,IDA TAS,IBA IEA,IBA,IDA IBA TAS NAS,IBA,IBA,NAS IEA,IMP IBA IEA,EXP IDA IBA TAS,IDA IBA TAS NAS,IMP IBA,IBA,IMP IBA,IDA,IBA,IBA,IDA IBA IC,IDA,IDA NAS,IBA IEA,IDA IMP IBA NAS IC,IDA TAS NAS,NAS IEA,IBA,IBA IEA,ID…	ENSG00000053372,ENSG00000142676,ENSG00000092847,ENSG00000116455,ENSG00000159409,ENSG00000177954,ENSG00000160710,ENSG00000207082,ENSG00000135829,ENSG00000182004,ENSG00000048740,ENSG00000107581,ENSG00000175390,ENSG00000149187,ENSG00000168066,ENSG00000175467,ENSG00000087365,ENSG00000174243,ENSG00000139546,ENSG00000151131,ENSG00000089009,ENSG00000089157,ENSG00000111786,ENSG00000100650,ENSG00000080824…
TRUE	7.58713e-09	1175	2043	210	0.10279	0.178723	GO:0042981	GO:BP	regulation of apoptotic process	18672	10372		IMP,NAS,IDA IGI,IMP,IEA,IMP,IDA,IEA,IDA,IEA,TAS IEA,IDA IMP IGI IEA,IEA,ISS,IEA,IEA,IDA,IEA,IEA,IMP,IDA IBA,IEA,IDA IMP IEA,IEA,IDA IMP ISS IEA,IEA,IDA,IDA TAS,IDA IMP IEA,TAS,IDA IMP,IEA,IDA TAS,IEA,IDA IMP IBA,IMP IEA,IDA IBA IEA,IEA,IMP,IEA,IMP IEA,IEA,IDA IGI IBA IEA,ISS IEA,IEA,ISS,ISS,IMP IBA IEA,IMP TAS,IEA,IMP TAS NAS,IEA,IDA,IMP,NAS,IDA,IDA,IEA,IDA TAS,ISS IEA,IEA,IDA IBA,IBA IEA,NAS,IMP…	ENSG00000188976,ENSG00000221978,ENSG00000074800,ENSG00000004487,ENSG00000117318,ENSG00000121774,ENSG00000116560,ENSG00000196182,ENSG00000173846,ENSG00000142871,ENSG00000134250,ENSG00000143384,ENSG00000160710,ENSG00000116584,ENSG00000132688,ENSG00000116679,ENSG00000163545,ENSG00000162909,ENSG00000143799,ENSG00000015171,ENSG00000042286,ENSG00000151208,ENSG00000108179,ENSG00000119969,ENSG00000110492…
TRUE	8.27547e-09	756	2043	150	0.0734214	0.198413	GO:0050790	GO:BP	regulation of catalytic activity	18672	13087		IDA,IMP,IMP ISS,IDA IEA,IMP,IMP,IDA IEA,IDA,ISS,TAS,IDA,IMP IGI IEA,IMP,IMP,IDA IMP,IDA,IEA,IMP,IDA,IMP ISS,IDA,IDA,IDA,IMP,IDA,IDA,IDA IMP,IMP IGI,IMP,IDA,IDA,IDA,IMP,IDA,IDA,ISS,TAS,ISS IC,IEA,IMP,ISS,IMP,IDA TAS,IMP,IDA,IMP,IDA,IDA,IDA,ISS IEA,TAS,IDA,IDA IMP,TAS,IDA,IDA,IDA IEA,IMP,IDA,TAS,IMP,IDA IEA,IDA,IDA,IMP,IDA IMP,ISS,IMP,IDA IEA,IDA,IMP,IMP ISS TAS,IDA IMP,IMP,IMP,IMP,IDA,IDA,IDA,IDA …	ENSG00000116670,ENSG00000142627,ENSG00000179051,ENSG00000088280,ENSG00000142676,ENSG00000117632,ENSG00000117399,ENSG00000142871,ENSG00000134222,ENSG00000065135,ENSG00000155366,ENSG00000117362,ENSG00000143398,ENSG00000143543,ENSG00000160710,ENSG00000132688,ENSG00000075391,ENSG00000135829,ENSG00000143799,ENSG00000153187,ENSG00000197746,ENSG00000186660,ENSG00000149541,ENSG00000133895,ENSG00000014216…
TRUE	8.38994e-09	1663	2043	276	0.135095	0.165965	GO:0032879	GO:BP	regulation of localization	18672	7819		HMP,IDA TAS IEA,IEA,IEA,IMP,IMP IBA,IMP,IMP,IDA,IMP,IMP,IMP,IDA ISS IEA,IEA,IMP,IEA,IMP,IEA,ISS IEA,HMP,IMP,IDA,IEA,IEA,IMP IEA,IMP,IMP,ISS,IEA,IMP,IEA,IDA IMP IEA,IEA,IEA,NAS,IMP,ISS IEA,TAS,ISS,IMP,IMP,IDA IMP,IDA IMP,ISS,ISS IEA,IGI IBA IEA,IEA,IEA,TAS IEA,IDA IMP ISS IEA,IMP,ISS IEA,ISS IEA,IEA,ISS,IDA,IDA,IDA IMP,IDA,IGI ISS,IMP,IEA,IMP,IMP HMP,IEA,IEA,IDA IEA,IEA,IMP,IMP,IDA IMP IC IEA,IMP,…	ENSG00000160087,ENSG00000107404,ENSG00000008130,ENSG00000157916,ENSG00000171824,ENSG00000116786,ENSG00000142627,ENSG00000058453,ENSG00000090432,ENSG00000004487,ENSG00000162430,ENSG00000130766,ENSG00000121774,ENSG00000020129,ENSG00000117385,ENSG00000142945,ENSG00000173846,ENSG00000143126,ENSG00000163462,ENSG00000163468,ENSG00000135821,ENSG00000135829,ENSG00000117139,ENSG00000257315,ENSG00000143799…
TRUE	8.5422e-09	1198	2043	213	0.104258	0.177796	GO:0009719	GO:BP	response to endogenous stimulus	18672	3602		ISS,IDA IMP IGI IBA NAS,IMP,TAS,IEA,IEA,IEA,IEA,NAS,IBA IEA,IEA,IGI,IEA,IDA,IEA,ISS IEA,IMP IBA,IDA IEA,IDA,NAS,IEA,IDA,TAS,IMP,IMP,ISS IEA,IEA,IDA IBA IEA,IMP,ISS IEA,ISS IBA IEA,IMP IEA,IMP,NAS,ISS IEA,IEA,IEA,IDA,ISS IEA,IEA,TAS IEA,IEA,IMP,IEA,IEA,IDA ISS,IDA IMP,IDA IBA IEA,IMP IBA IEA,IDA,IMP,IEA,IEA,IDA IMP IEA,TAS,IEA,IMP,IEA,IDA ISS IEA,IEA,IDA IEA,IDA TAS IEA,IMP,IBA IEA,IEA,IBA IEA,IBA…	ENSG00000078369,ENSG00000157933,ENSG00000142627,ENSG00000004487,ENSG00000162430,ENSG00000090273,ENSG00000142784,ENSG00000130766,ENSG00000162521,ENSG00000117394,ENSG00000116133,ENSG00000142871,ENSG00000134250,ENSG00000158773,ENSG00000117139,ENSG00000069275,ENSG00000162889,ENSG00000143799,ENSG00000153187,ENSG00000138336,ENSG00000148730,ENSG00000108175,ENSG00000095596,ENSG00000107872,ENSG00000175029…
TRUE	8.94953e-09	1213	2043	215	0.105237	0.177246	GO:0023057	GO:BP	negative regulation of signaling	18672	6609		IMP,IDA IMP IGI IBA,IDA IGI,IMP,IDA IMP,IMP,IMP,IDA IMP IBA IEA,NAS,ISS,IMP,IEA,ISS,IEA,IMP,IDA,IMP,NAS,IMP IBA IEA,IDA IMP,TAS,IEA,IBA IEA,IEA,ISS IEA,IDA IMP IBA IEA,IDA,IDA TAS,ISS IBA IEA,IMP IEA,NAS,IMP ISS IBA IEA,IDA ISS NAS IC,IEA,IBA,IMP IBA IEA,IEA,IDA IBA IEA,IDA,IEA,IMP,IEA,ISS IEA,IDA IBA IEA,IDA,IDA,ISS,IMP,IDA IMP TAS,IEA,IEA,IMP,IMP,IEA,IDA IBA IEA,IMP ISS,IDA IBA,ISS IEA,IEA,IDA …	ENSG00000188976,ENSG00000157933,ENSG00000074800,ENSG00000116670,ENSG00000090432,ENSG00000004487,ENSG00000117632,ENSG00000130766,ENSG00000162521,ENSG00000173846,ENSG00000143384,ENSG00000160710,ENSG00000116584,ENSG00000116679,ENSG00000143842,ENSG00000143799,ENSG00000015171,ENSG00000138336,ENSG00000151208,ENSG00000108179,ENSG00000095596,ENSG00000119969,ENSG00000107816,ENSG00000107581,ENSG00000110492…
TRUE	1.00971e-08	1007	2043	186	0.0910426	0.184707	GO:0071495	GO:BP	cellular response to endogenous stimulus	18672	16497		ISS,IDA IMP IGI IBA NAS,TAS,IEA,IEA,NAS,IGI,IEA,IDA,IEA,ISS IEA,IMP IBA,IDA IEA,IDA,NAS,IEA,IDA,TAS,IMP,IMP,IDA IBA IEA,IMP,ISS IEA,ISS IBA IEA,IMP IEA,IMP,NAS,ISS IEA,IEA,ISS IEA,IEA,TAS,IEA,IMP,IEA,IEA,IDA ISS,IMP,IDA IBA IEA,IMP IBA IEA,IDA,IMP,IEA,IEA,IDA IMP IEA,TAS,IMP,IEA,IDA ISS IEA,IDA IEA,IDA IEA,IBA IEA,IEA,IBA IEA,IBA IEA,ISS TAS IEA,ISS IBA,IMP,IEA,IDA,IDA,IEA,IMP ISS IEA,IDA,IDA,IEA…	ENSG00000078369,ENSG00000157933,ENSG00000004487,ENSG00000162430,ENSG00000142784,ENSG00000162521,ENSG00000142871,ENSG00000134250,ENSG00000158773,ENSG00000117139,ENSG00000069275,ENSG00000162889,ENSG00000143799,ENSG00000153187,ENSG00000138336,ENSG00000148730,ENSG00000108175,ENSG00000095596,ENSG00000107872,ENSG00000175029,ENSG00000173511,ENSG00000133895,ENSG00000110047,ENSG00000176973,ENSG00000173039…
TRUE	1.09528e-08	1022	2043	188	0.0920215	0.183953	GO:0006468	GO:BP	protein phosphorylation	18672	2199		IEA,IDA,IEA,IDA IEA,IEA,TAS IEA,IDA,ISS,IMP,IDA IMP,IDA ISS IEA,IDA,IDA IEA,IDA TAS IEA,TAS IEA,IEA,IDA,IDA IEA,IDA IEA,IDA IMP,ISS IEA,IDA,IMP,IDA IMP ISS TAS IEA,IDA,IDA ISS IEA,TAS,IDA IMP IEA,IEA,IMP,IDA,IDA NAS IEA,IMP,TAS,IDA,IDA ISS IEA,IMP,IEA,IDA IEA,ISS,IDA IEA,TAS IEA,ISS,IDA TAS IEA,IMP,IDA,IDA IMP IEA,ISS,ISS,TAS IEA,IDA,IDA IMP IEA,TAS IEA,IDA IEA,IEA,IEA,IDA IMP,ISS IEA,IEA,IMP,IDA…	ENSG00000107404,ENSG00000116670,ENSG00000142627,ENSG00000130766,ENSG00000196182,ENSG00000173846,ENSG00000142871,ENSG00000134222,ENSG00000143543,ENSG00000160710,ENSG00000176444,ENSG00000116584,ENSG00000163545,ENSG00000162889,ENSG00000117020,ENSG00000134569,ENSG00000186660,ENSG00000173511,ENSG00000162302,ENSG00000133895,ENSG00000173020,ENSG00000084207,ENSG00000149273,ENSG00000060237,ENSG00000118971…
TRUE	1.27273e-08	100	2043	39	0.0190896	0.39	GO:0048024	GO:BP	regulation of mRNA splicing, via spliceosome	18672	12308		IEA,IDA IBA IEA,NAS,IDA IBA,IDA,IBA,IBA IEA,IBA,IEA,IMP,IDA,IDA,IDA IBA,IDA IMP,IDA IBA,IEA,IDA IMP,IEA,IDA,IBA,IEA,IMP,IEA,IDA,IDA,IBA,ISS IBA IEA,IMP,IDA,IBA,IDA ISS IBA IEA,IEA,IBA IEA,IBA IEA,IBA,IDA ISS IBA,IDA IBA IEA,IMP ISS IBA IEA,IBA IEA	ENSG00000171824,ENSG00000121774,ENSG00000116455,ENSG00000159409,ENSG00000153187,ENSG00000048740,ENSG00000149187,ENSG00000168066,ENSG00000109971,ENSG00000135486,ENSG00000111786,ENSG00000100813,ENSG00000119707,ENSG00000205937,ENSG00000108561,ENSG00000173812,ENSG00000108654,ENSG00000161547,ENSG00000011304,ENSG00000099622,ENSG00000005007,ENSG00000104824,ENSG00000104852,ENSG00000063244,ENSG00000115875…
TRUE	1.32343e-08	713	2043	143	0.0699951	0.200561	GO:0051093	GO:BP	negative regulation of developmental process	18672	13315		IDA IGI,IMP,IEA,IDA,TAS,IGI,IEA,IEA,IEA,NAS,IMP,IEA,IEA,IMP,IEA,ISS IEA,IEA,ISS IEA,ISS,IMP ISS IEA,NAS,IMP,ISS IEA,IEA,IGI,IMP,IMP,NAS,IEA,IMP IEA,IEA,IMP,IEA,ISS IEA,ISS IEA,IBA IEA,IBA,IDA,IDA,IEA,IDA IMP IGI IBA IEA,IEA,IEA,IDA,IEA,IEA,IDA IEA,IMP,IEA,IEA,IMP,IEA,IDA,IEA,ISS IEA,IMP,NAS,ISS IEA,IEA,IDA,IEA,IMP,IEA,ISS TAS IEA,IDA,ISS,IMP,IDA,IDA ISS IEA,IDA ISS IEA,IEA,IEA,IEA,IDA,IEA,ISS,IEA…	ENSG00000157933,ENSG00000116670,ENSG00000142627,ENSG00000090432,ENSG00000142798,ENSG00000007968,ENSG00000117318,ENSG00000131914,ENSG00000121753,ENSG00000162521,ENSG00000092847,ENSG00000065978,ENSG00000066135,ENSG00000031698,ENSG00000116455,ENSG00000163462,ENSG00000185630,ENSG00000257315,ENSG00000143799,ENSG00000153187,ENSG00000138336,ENSG00000110492,ENSG00000134569,ENSG00000167986,ENSG00000133895…
TRUE	1.52328e-08	1212	2043	214	0.104748	0.176568	GO:0010648	GO:BP	negative regulation of cell communication	18672	4277		IMP,IDA IMP IGI IBA,IDA IGI,IMP,IDA IMP,IMP,IMP,IDA IMP IBA IEA,NAS,ISS,IMP,IEA,ISS,IEA,IMP,IDA,IMP,NAS,IMP IBA IEA,IDA IMP,TAS,IEA,IBA IEA,IEA,ISS IEA,IDA IMP IBA IEA,IDA,IDA TAS,ISS IBA IEA,IMP IEA,NAS,IMP ISS IBA IEA,IDA ISS NAS IC,IEA,IBA,IMP IBA IEA,IEA,IDA IBA IEA,IDA,IEA,IMP,IEA,ISS IEA,IDA IBA IEA,IDA,IDA,ISS,IMP,IDA IMP TAS,IEA,IEA,IMP,IMP,IEA,IDA IBA IEA,IMP ISS,IDA IBA,ISS IEA,IEA,IDA …	ENSG00000188976,ENSG00000157933,ENSG00000074800,ENSG00000116670,ENSG00000090432,ENSG00000004487,ENSG00000117632,ENSG00000130766,ENSG00000162521,ENSG00000173846,ENSG00000143384,ENSG00000160710,ENSG00000116584,ENSG00000116679,ENSG00000143842,ENSG00000143799,ENSG00000015171,ENSG00000138336,ENSG00000151208,ENSG00000108179,ENSG00000095596,ENSG00000119969,ENSG00000107816,ENSG00000107581,ENSG00000110492…
TRUE	1.63838e-08	1069	2043	194	0.0949584	0.181478	GO:0051094	GO:BP	positive regulation of developmental process	18672	13316		ISS IEA,IBA IEA,IDA IEA,IDA IEA,IDA IMP,IMP IEA,IEA,NAS,NAS,IDA,ISS IEA,IEA,IDA IBA IEA,IDA IEA,IDA IBA,IEA,ISS IEA,IBA,IEA,IEA,IEA,ISS IEA,NAS,IMP,ISS IEA,ISS IEA,IEA,ISS IEA,IDA IMP ISS IEA,IEA,IDA IBA IEA,ISS IEA,NAS,IEA,ISS,IDA,NAS,ISS IEA,IMP IEA,IEA,IMP IEA,ISS,ISS,NAS,ISS,IEA,ISS IEA,ISS IEA,IEA,IEP,IDA ISS IEA,IMP,IEA,IMP,IMP,IEA,IEA,IBA IEA,IDA,IEA,IEA,IMP,ISS IEA,ISS IEA,IBA,IDA IEA,IGI…	ENSG00000107404,ENSG00000171603,ENSG00000116670,ENSG00000090432,ENSG00000004487,ENSG00000057757,ENSG00000131914,ENSG00000117713,ENSG00000162521,ENSG00000127603,ENSG00000117399,ENSG00000066135,ENSG00000142871,ENSG00000134250,ENSG00000116584,ENSG00000117139,ENSG00000143842,ENSG00000076356,ENSG00000162909,ENSG00000143799,ENSG00000117020,ENSG00000153187,ENSG00000138336,ENSG00000099284,ENSG00000151208…
TRUE	1.651e-08	304	2043	78	0.0381791	0.256579	GO:0042254	GO:BP	ribosome biogenesis	18672	9967		IBA,IDA IMP IBA TAS IEA,IBA IEA,IMP,IDA IMP IBA,IEA,IMP,IBA,IBA,IEA,IMP IBA IEA,IBA,IMP,IMP IBA IEA,IEA,IEA,IBA,IBA,IBA IEA,IMP IEA,IDA,IMP IBA TAS IEA,IBA,IEA,IBA,IMP IBA IEA,IBA,IMP,IEA,IBA,IEA,IDA,IBA IEA,IBA,IBA,IDA IMP IBA,IDA IBA TAS IEA,IDA IMP IBA IEA,IMP IBA IEA,IBA,IDA,IDA IBA,IDA IBA,IDA IMP IBA,IMP IBA,IDA,IDA IBA NAS IEA,IDA TAS IEA,IDA IEA,IDA TAS IEA,IEA,IEA,IDA IMP IBA,IBA IEA,IMP…	ENSG00000188976,ENSG00000171824,ENSG00000053372,ENSG00000142676,ENSG00000177954,ENSG00000143303,ENSG00000135821,ENSG00000188739,ENSG00000052749,ENSG00000148843,ENSG00000133316,ENSG00000175467,ENSG00000118181,ENSG00000213782,ENSG00000084463,ENSG00000170515,ENSG00000089009,ENSG00000123064,ENSG00000089157,ENSG00000122034,ENSG00000100664,ENSG00000007520,ENSG00000131653,ENSG00000132382,ENSG00000141456…
TRUE	2.00277e-08	1107	2043	199	0.0974058	0.179765	GO:0016310	GO:BP	phosphorylation	18672	5173		IEA,NAS,IDA,IEA,IDA IEA,IEA,TAS IEA,IDA,ISS,IMP,IDA IMP,IDA ISS IEA,IDA,IDA IEA,IDA TAS IEA,TAS IEA,IMP,IEA,IDA,IDA IEA,IDA IEA,IDA IMP,ISS IEA,IDA,IMP,IDA IMP ISS TAS IEA,IDA,IDA,IEA,IDA ISS IEA,TAS,IDA IMP IEA,IEA,IMP,IDA,IDA NAS IEA,IMP,TAS,IDA,IDA ISS IEA,IMP,IEA,IDA IEA,ISS,IDA IEA,TAS IEA,ISS,IDA TAS IEA,IMP,IDA,IDA IMP IEA,ISS,ISS,TAS IEA,IDA,IDA IMP IEA,TAS IEA,IDA IEA,IEA,IEA,IDA IMP,ISS…	ENSG00000107404,ENSG00000008130,ENSG00000116670,ENSG00000142627,ENSG00000130766,ENSG00000196182,ENSG00000173846,ENSG00000142871,ENSG00000134222,ENSG00000143543,ENSG00000160710,ENSG00000176444,ENSG00000116584,ENSG00000163545,ENSG00000162889,ENSG00000117020,ENSG00000153187,ENSG00000134569,ENSG00000186660,ENSG00000173511,ENSG00000162302,ENSG00000133895,ENSG00000173020,ENSG00000084207,ENSG00000149273…
TRUE	2.07211e-08	2066	2043	327	0.160059	0.158277	GO:0006357	GO:BP	regulation of transcription by RNA polymerase II	18672	2126		IDA IBA,IDA,IBA IEA,IDA IMP ISS IBA,IDA,IDA IBA,IDA,IDA IMP ISS IEA,IDA IBA IEA,IBA TAS IEA,TAS,IBA NAS,IEA,IEA,NAS,IBA,IDA IMP IGI,IMP,IDA IEA,IDA,IBA IEA,IDA,IDA,IEA,IDA IEA,IBA,IDA,IDA IEA,IDA IMP ISS IBA IC IEA,ISS IBA IEA,IDA IMP IGI IBA IEA,IMP IBA,ISS IBA IEA,IMP IBA,ISS IEA,IDA TAS IEA,IDA IBA,IMP ISS IBA IEA,IDA IBA,IDA ISS IBA NAS IEA,IMP IBA IEA,IDA IBA IEA,IDA IBA,IBA,IMP IBA TAS,IGI,…	ENSG00000188976,ENSG00000107404,ENSG00000221978,ENSG00000157933,ENSG00000074800,ENSG00000130940,ENSG00000116670,ENSG00000004487,ENSG00000007968,ENSG00000117318,ENSG00000011007,ENSG00000117713,ENSG00000142784,ENSG00000121774,ENSG00000162521,ENSG00000160094,ENSG00000116560,ENSG00000092847,ENSG00000065978,ENSG00000173846,ENSG00000154222,ENSG00000142871,ENSG00000031698,ENSG00000116455,ENSG00000134250…
TRUE	2.10634e-08	84	2043	35	0.0171317	0.416667	GO:1903312	GO:BP	negative regulation of mRNA metabolic process	18672	22566		IDA IMP,IDA,IDA IMP,IDA IEA,IDA IMP,IDA,IMP,IDA,IDA,IDA,IDA IBA,IDA IBA,IMP,IDA,IDA,IMP,IDA,IDA,IDA,IBA,IDA IBA,IDA,IDA TAS,ISS IBA TAS IEA,IMP IEA,IDA,IDA IMP IBA,IDA ISS IEA,IDA IBA,IEA,IDA TAS,IEA,ISS,IDA,IEA	ENSG00000065978,ENSG00000009307,ENSG00000135829,ENSG00000162889,ENSG00000153187,ENSG00000111786,ENSG00000092199,ENSG00000100813,ENSG00000205937,ENSG00000089280,ENSG00000108561,ENSG00000159217,ENSG00000168646,ENSG00000011304,ENSG00000099622,ENSG00000134815,ENSG00000063244,ENSG00000115875,ENSG00000101412,ENSG00000090097,ENSG00000073792,ENSG00000138668,ENSG00000172239,ENSG00000177733,ENSG00000155506…
TRUE	2.31373e-08	1123	2043	201	0.0983847	0.178985	GO:0009968	GO:BP	negative regulation of signal transduction	18672	3791		IMP,IDA IMP IGI IBA,IDA IGI,IMP,IDA IMP,IMP,IMP,IDA IMP IBA IEA,NAS,ISS,IMP,IEA,ISS,IEA,IMP,IDA,IMP,NAS,IMP IBA IEA,IDA IMP,TAS,IEA,IBA IEA,IEA,ISS IEA,IDA IMP IBA IEA,IDA,IDA TAS,ISS IBA IEA,IMP IEA,NAS,IMP ISS IBA IEA,IDA ISS NAS IC,IEA,IBA,IMP IBA IEA,IEA,IDA IBA IEA,IDA,IEA,IMP,IEA,ISS IEA,IDA IBA IEA,IDA,IDA,ISS,IMP,IDA IMP TAS,IEA,IMP,IMP,IEA,IDA IBA IEA,IMP ISS,IDA IBA,ISS IEA,IEA,IDA TAS,…	ENSG00000188976,ENSG00000157933,ENSG00000074800,ENSG00000116670,ENSG00000090432,ENSG00000004487,ENSG00000117632,ENSG00000130766,ENSG00000162521,ENSG00000173846,ENSG00000143384,ENSG00000160710,ENSG00000116584,ENSG00000116679,ENSG00000143842,ENSG00000143799,ENSG00000015171,ENSG00000138336,ENSG00000151208,ENSG00000108179,ENSG00000095596,ENSG00000119969,ENSG00000107816,ENSG00000107581,ENSG00000110492…
TRUE	2.74434e-08	1763	2043	287	0.14048	0.162791	GO:0048584	GO:BP	positive regulation of response to stimulus	18672	12688		IEA,NAS,IDA NAS,HMP,IEA,IMP,ISS IEA,NAS,IDA IEA,IDA,IDA,ISS,IGI,HMP,IDA IEA,IGI IEA,IEA,IC,IMP ISS,IMP ISO IEA,IMP,IEA,ISS IBA IEA,IDA IGI IEA,IEA,IMP ISS IEA,ISS IEA,IMP,IMP,IDA,IMP,IDA IMP ISS IEA,IDA,IMP ISS IEA,IEA,IEA,IEA,NAS,IDA,IDA IBA IEA,IMP,NAS,IDA IMP IEP IEA,IEA,ISS IEA,IDA IMP ISS IBA IEA,IDA IMP IBA,IEA,IDA IEA,IEA,IMP ISS IEA,ISS,IMP,IDA,IDA IMP ISS IEA,IMP,IEA,IMP,ISO IEA,IDA,IMP …	ENSG00000107404,ENSG00000157933,ENSG00000116670,ENSG00000090432,ENSG00000142676,ENSG00000162430,ENSG00000131914,ENSG00000117713,ENSG00000130766,ENSG00000121774,ENSG00000116560,ENSG00000127603,ENSG00000142871,ENSG00000155366,ENSG00000134250,ENSG00000143384,ENSG00000163346,ENSG00000158773,ENSG00000135829,ENSG00000116750,ENSG00000163362,ENSG00000069275,ENSG00000162889,ENSG00000143799,ENSG00000117020…
TRUE	4.00598e-08	881	2043	166	0.0812531	0.188422	GO:0031399	GO:BP	regulation of protein modification process	18672	7116		IEA,IDA,IDA,IMP,IDA IMP,IDA IEA,IMP,IDA IEA,IDA,ISS,IMP,IDA IMP,IDA,IMP,IMP IBA IEA,IDA,IEA,IDA,IDA IEA,IDA IMP,IEA,IDA,IDA,IDA IMP,IDA,IDA,ISS,TAS,IEA,IMP,IDA,IDA,IMP,TAS,IDA,IDA,IDA,IMP,IEA,IDA TAS,IMP,IDA,IDA,ISS,TAS,IDA,IDA IMP,TAS,IDA,IDA IEA,IDA IMP,ISS IEA,IDA IMP,IMP,IDA IEA,IMP,IDA ISS,IEA,IDA,IMP,IMP,IDA,TAS,IMP,IDA IMP,IDA IEA,IEA,IEA,IEA,IMP,IMP IEA,IMP IEA,IMP,IEA,IMP,IDA,IDA,IDA IMP…	ENSG00000107404,ENSG00000116670,ENSG00000090432,ENSG00000004487,ENSG00000142676,ENSG00000130766,ENSG00000117385,ENSG00000117399,ENSG00000142871,ENSG00000134222,ENSG00000143543,ENSG00000160710,ENSG00000116584,ENSG00000116679,ENSG00000163362,ENSG00000166326,ENSG00000134569,ENSG00000186660,ENSG00000173511,ENSG00000133895,ENSG00000173039,ENSG00000174744,ENSG00000084207,ENSG00000149273,ENSG00000060237…
TRUE	4.91034e-08	281	2043	73	0.0357318	0.259786	GO:0071826	GO:BP	protein-RNA complex organization	18672	16698		IEA,IMP,IDA,NAS,IBA,IBA,IDA,IEA,IMP,IDA IBA NAS IEA,IDA IBA IEA,IDA IBA NAS IEA,NAS IEA,IDA ISS IBA IEA,TAS NAS,TAS,NAS,IC,IDA IEA,IMP IBA IEA,IBA,IBA,TAS,TAS,IDA,IBA,IBA,NAS,IDA IBA,IBA,IDA TAS,IBA IEA,IBA,IDA IBA TAS NAS,IBA,IBA,NAS IEA,IMP IBA IEA,EXP IDA IBA TAS,IDA IBA TAS NAS,IMP IBA,IBA,IMP IBA,IDA,IBA,IBA,IDA IBA IC,IDA,IDA NAS,IBA IEA,IDA IMP IBA NAS IC,IDA TAS NAS,NAS IEA,IBA,IBA IEA,ID…	ENSG00000053372,ENSG00000142676,ENSG00000092847,ENSG00000116455,ENSG00000159409,ENSG00000177954,ENSG00000160710,ENSG00000207082,ENSG00000135829,ENSG00000182004,ENSG00000048740,ENSG00000107581,ENSG00000175390,ENSG00000149187,ENSG00000168066,ENSG00000175467,ENSG00000087365,ENSG00000174243,ENSG00000139546,ENSG00000151131,ENSG00000089009,ENSG00000089157,ENSG00000111786,ENSG00000100650,ENSG00000080824…
TRUE	5.37068e-08	172	2043	53	0.0259422	0.30814	GO:0061013	GO:BP	regulation of mRNA catabolic process	18672	14920		IEA,IEA,IDA IMP,NAS,IDA,IDA IMP,IDA TAS IEA,IDA IMP,IMP,IDA,ISS,IMP,ISS,IDA IMP ISS IEA,ISS IBA IEA,IDA,IDA IMP IBA NAS,ISS IBA,IDA ISS IEA,TAS,IDA IMP IBA,IMP,IDA ISS,IDA,IDA IMP,IDA IMP TAS,IBA IEA,IMP,IBA NAS IEA,IDA IBA TAS,IDA,TAS,ISS IEA,IMP IBA,IDA,IDA IBA,IDA IEA,IDA TAS,ISS IBA TAS IEA,IMP IEA,IDA IMP IBA NAS,IDA,IDA IMP IBA TAS NAS,IDA IMP IBA,IDA ISS IEA,IDA IBA,IMP IBA IEA,IBA IEA,IDA…	ENSG00000092847,ENSG00000090621,ENSG00000065978,ENSG00000142864,ENSG00000009307,ENSG00000135829,ENSG00000162889,ENSG00000153187,ENSG00000026025,ENSG00000135387,ENSG00000149187,ENSG00000092199,ENSG00000165819,ENSG00000185650,ENSG00000153048,ENSG00000089280,ENSG00000125107,ENSG00000129245,ENSG00000091542,ENSG00000141698,ENSG00000159217,ENSG00000168646,ENSG00000141543,ENSG00000099622,ENSG00000088247…
TRUE	6.11594e-08	1236	2043	215	0.105237	0.173948	GO:0042127	GO:BP	regulation of cell population proliferation	18672	9890		IDA IGI ISS,IMP,IEA,IMP ISS,IEA,IEA,IEA,TAS,NAS,IEA,IDA,IEA,IDA IEA,IEA,IEA,TAS,ISS,IEA,IMP,IEA,IDA IMP,ISS IEA,IMP TAS,IEA,IEA,TAS,IDA,TAS,IDA ISS IEA,ISS,IDA IBA IEA,IEA,IDA IBA,TAS,IDA,ISS,IEA,IMP,IDA IMP IEA,IEA,IMP,IEA,IMP,IEA,IMP,ISS IEA,IDA IEA,ISS,IEA,TAS IEA,ISS TAS IEA,ISS IEA,IDA,IMP IEA,IEA,IMP ISS IEA,IDA IMP,IMP,IMP,IDA,IEA,IDA,IMP,IMP,IMP TAS IEA,ISS,IMP,IDA,IDA,IEA,IMP,TAS,IDA,IEA…	ENSG00000157933,ENSG00000127483,ENSG00000142798,ENSG00000004487,ENSG00000117614,ENSG00000162430,ENSG00000131914,ENSG00000162521,ENSG00000117385,ENSG00000116133,ENSG00000142871,ENSG00000116455,ENSG00000134250,ENSG00000143543,ENSG00000163346,ENSG00000116584,ENSG00000132688,ENSG00000185630,ENSG00000135829,ENSG00000117139,ENSG00000117020,ENSG00000153187,ENSG00000151208,ENSG00000108175,ENSG00000107816…
TRUE	6.27619e-08	341	2043	83	0.0406265	0.243402	GO:0016032	GO:BP	viral process	18672	5047		IEA,TAS,IDA,ISS,IDA IMP IEA,IDA,IDA,IMP IGI,IEA,IDA,TAS,IEA,IDA,IDA,IMP,IMP,IMP,IMP,IEA,IDA,IDA IEA,IMP TAS,IEA,IEA,IEA,IMP IEA,IMP,IEA,IDA,IDA NAS,TAS,IMP,IMP,IMP,IEA,IMP,TAS,IMP,IDA IMP IEA,IDA IMP,IDA,ISS IEA,IMP,IEA,IDA,IC,TAS,TAS,TAS,IDA IMP IGI TAS IEA,IMP ISS,IDA,IEA,IEA,IEA,TAS,IDA IBA,TAS,IDA,TAS,IMP,TAS,TAS,IDA,IMP,IDA,IMP IEA,IMP,IDA,IMP,IMP TAS,IEA,IMP,IDA ISS,IEA,NAS,IEA,IEA,NAS IEA,…	ENSG00000142627,ENSG00000180198,ENSG00000009307,ENSG00000143379,ENSG00000160710,ENSG00000158773,ENSG00000135829,ENSG00000069275,ENSG00000171206,ENSG00000107581,ENSG00000175029,ENSG00000110651,ENSG00000175390,ENSG00000165916,ENSG00000167986,ENSG00000172757,ENSG00000173020,ENSG00000110367,ENSG00000109971,ENSG00000197111,ENSG00000139546,ENSG00000139722,ENSG00000125266,ENSG00000185896,ENSG00000184990…
TRUE	6.87051e-08	390	2043	91	0.0445423	0.233333	GO:0007059	GO:BP	chromosome segregation	18672	2645		IMP IBA IEA,TAS,IMP,NAS,IMP,IMP,IDA IMP ISS NAS IEA,IMP IEA,IDA IBA,IDA IMP IBA NAS,IMP,IEA,IEA,IDA IBA,IBA,IDA,IMP IBA NAS IEA,NAS,IMP IEA,IMP IBA IEA,IMP,IDA IMP ISO IBA NAS IEA,IMP IBA TAS NAS IEA,NAS,IBA,IMP IBA NAS IEA,IMP,IDA IMP IBA NAS IEA,IBA,IDA IBA,IMP IBA TAS,IBA TAS,IDA IMP TAS IEA,IMP,IDA IMP TAS NAS,IMP,IMP IBA IEA,TAS,IBA,IBA,IMP,ISS IEA,NAS,IDA IBA,NAS,IDA IBA NAS,IEA,IMP,IEA,NAS…	ENSG00000116273,ENSG00000116670,ENSG00000179051,ENSG00000117713,ENSG00000090273,ENSG00000180198,ENSG00000117399,ENSG00000142945,ENSG00000134222,ENSG00000117724,ENSG00000153187,ENSG00000155229,ENSG00000107816,ENSG00000148773,ENSG00000130640,ENSG00000167986,ENSG00000149503,ENSG00000133884,ENSG00000137497,ENSG00000110200,ENSG00000149273,ENSG00000010292,ENSG00000135476,ENSG00000139613,ENSG00000089053…
TRUE	7.19751e-08	880	2043	165	0.0807636	0.1875	GO:0060341	GO:BP	regulation of cellular localization	18672	14344		HMP,IDA TAS,IEA,IEA,IMP IBA,IMP,IMP,IMP,IMP,IDA ISS IEA,IMP,IEA,IMP,IEA,ISS IEA,HMP,IMP,IDA,IEA,IMP IEA,IMP,IEA,IMP,IEA,IDA IMP IEA,IEA,IEA,IMP,ISS IEA,IMP,IDA IMP,IDA,ISS,ISS IEA,IGI IBA IEA,IEA,TAS,IDA ISS,IEA,IDA,IDA,IDA,IGI,IMP,IEA,IMP,HMP,IEA,IMP,IMP,IMP,ISS IEA,IEA,IDA IBA IEA,ISS IEA,IDA,IDA,IDA TAS,ISS IEA,IEA,IMP IEA,IDA IMP IEA,ISS,IMP,IMP IEA,IMP,ISS IEA,IDA,IDA,TAS,IEA,ISS IEA,IEA,IDA…	ENSG00000160087,ENSG00000107404,ENSG00000008130,ENSG00000157916,ENSG00000116786,ENSG00000142627,ENSG00000058453,ENSG00000004487,ENSG00000130766,ENSG00000121774,ENSG00000117385,ENSG00000142945,ENSG00000173846,ENSG00000143126,ENSG00000163462,ENSG00000163468,ENSG00000135821,ENSG00000135829,ENSG00000257315,ENSG00000143799,ENSG00000057608,ENSG00000107816,ENSG00000107862,ENSG00000171206,ENSG00000110651…
TRUE	8.49242e-08	1635	2043	268	0.13118	0.163914	GO:0070887	GO:BP	cellular response to chemical stimulus	18672	16130		IEA,ISS TAS,IDA IGI,IMP,IDA,IDA,TAS IEA,IEA,IMP,IEA,ISS IEA,IEA,IDA IMP ISS IBA IEA,IMP IEA,IEA,IBA,IMP,IDA ISS,IDA IMP ISS TAS IC IEA,IMP IEA,IMP,IEA,IEA,ISS IEA,ISS IEA,IMP,IDA IMP IEA,IDA TAS,IDA,IMP,IDA,IDA ISS IEA,IEA,IDA,IMP ISS IBA IEA,IDA TAS,IDA,IMP,IMP,IMP ISS IEA,IEA,IDA IBA IEA,IDA IMP IBA IEA,ISS,IDA ISS IEA,IEA,IDA IMP IBA IEA,IDA,IBA IEA,IEA,ISS,IEA,IEA,IDA IEP IBA,TAS IEA,IDA IMP,…	ENSG00000008130,ENSG00000078369,ENSG00000074800,ENSG00000142627,ENSG00000090432,ENSG00000127483,ENSG00000004487,ENSG00000117318,ENSG00000169504,ENSG00000162430,ENSG00000131914,ENSG00000142784,ENSG00000130766,ENSG00000116863,ENSG00000117394,ENSG00000065135,ENSG00000143398,ENSG00000116584,ENSG00000158773,ENSG00000158864,ENSG00000135829,ENSG00000023572,ENSG00000257315,ENSG00000069275,ENSG00000162909…
TRUE	8.65145e-08	2198	2043	341	0.166911	0.155141	GO:0009056	GO:BP	catabolic process	18672	3218		IMP IBA,IMP,IDA IMP IBA TAS IEA,IDA IMP IBA IEA,IDA,IMP,IDA ISS IBA IEA,IBA,IMP ISS IEA,IEA,IBA,IMP ISS IEA,IMP IBA IEA,IDA IEA,TAS IEA,IDA IMP,IDA IBA NAS,IMP,IDA,NAS,IMP,IEA,IDA IMP,IMP,IBA NAS,IBA NAS IEA,IBA TAS IEA,IMP,TAS,IDA IMP,IMP IEA,IEA,IDA TAS IEA,IDA IEA,IDA IMP,IMP,TAS,TAS,IDA,IDA IBA,IMP,IDA IBA TAS IEA,IMP,IMP,IDA,IMP,IBA NAS IC IEA,ISS,IDA,IEA,IDA IMP IBA IEA,IDA IMP IBA IEA,IDA …	ENSG00000160087,ENSG00000107404,ENSG00000074800,ENSG00000171824,ENSG00000116670,ENSG00000048707,ENSG00000127481,ENSG00000053372,ENSG00000142676,ENSG00000057757,ENSG00000158062,ENSG00000131914,ENSG00000130766,ENSG00000092847,ENSG00000090621,ENSG00000065978,ENSG00000117399,ENSG00000066135,ENSG00000173846,ENSG00000142864,ENSG00000065135,ENSG00000116455,ENSG00000009307,ENSG00000143384,ENSG00000159352…
TRUE	1.07645e-07	1265	2043	218	0.106706	0.172332	GO:0046907	GO:BP	intracellular transport	18672	12264		IBA IEA,IMP ISS IBA,IBA,IEA,IDA ISS IEA,IBA NAS IEA,IMP,IDA,ISS IBA IEA,NAS,TAS,IBA IEA,IDA,IDA IBA IEA,IMP IBA,NAS IEA,IEA,IBA IEA,IMP IBA NAS IEA,IDA IMP,IEA,IMP TAS,NAS,IMP,IMP IBA,IDA NAS IEA,IMP,IMP IGI ISS IBA IEA,IDA IMP IBA NAS IEA,IMP,IEA,IMP IEA,IMP,ISS IEA,IGI IBA IEA,IDA,IDA IMP TAS IEA,IDA,IDA,IBA,TAS,TAS IEA,TAS,IDA IC,IBA IEA,IMP,ISS,IMP IBA,IEA,IMP,IMP,IDA ISS IEA,IEA,IBA NAS,IMP,…	ENSG00000188807,ENSG00000054523,ENSG00000048707,ENSG00000090273,ENSG00000121774,ENSG00000054116,ENSG00000173846,ENSG00000160710,ENSG00000163462,ENSG00000116584,ENSG00000198952,ENSG00000122218,ENSG00000135829,ENSG00000198700,ENSG00000058673,ENSG00000173726,ENSG00000153187,ENSG00000165997,ENSG00000122958,ENSG00000197746,ENSG00000107816,ENSG00000107862,ENSG00000166275,ENSG00000110651,ENSG00000184014…
TRUE	1.10844e-07	297	2043	75	0.0367107	0.252525	GO:0042063	GO:BP	gliogenesis	18672	9858		IGI ISS,IEA,IEA,IEA,ISS IEA,ISS IEA,ISS IEA,IEA,IMP,IDA ISS IEA,IEA,IEA,ISS,IEA,ISS IEA,ISS,IEA,IBA IEA,ISS IEA,IEA,IEA,IEA,IEA,IEA,ISS IEA,ISS IEA,IEA,ISS,ISS IEA,IEA,ISS IEA,IEA,ISS IEA,ISS IEA,IEA,IEA,IEA,IEA,IEA,IEA,NAS,ISS IEA,IEA,IDA IBA,ISS IEA,ISS IEA,IEA,IEA,ISS IEA,IMP ISS,IEA,IDA IEA,IEA,IEA,IEA,IEA,ISS IEA,IBA,IEA,ISS IEA,ISS IEA,IEA,ISS,ISS IEA,TAS,IBA,ISS IEA,IMP ISS IEA,ISS,IEA,IEA…	ENSG00000157933,ENSG00000131914,ENSG00000066135,ENSG00000092621,ENSG00000158864,ENSG00000143842,ENSG00000158715,ENSG00000026025,ENSG00000108175,ENSG00000110492,ENSG00000173039,ENSG00000167552,ENSG00000123384,ENSG00000179295,ENSG00000022840,ENSG00000165819,ENSG00000103653,ENSG00000103260,ENSG00000007168,ENSG00000141510,ENSG00000141736,ENSG00000173786,ENSG00000108784,ENSG00000136450,ENSG00000170558…
TRUE	1.5244e-07	749	2043	145	0.0709741	0.193591	GO:0000122	GO:BP	negative regulation of transcription by RNA polymerase II	18672	48		IDA IBA,IDA IMP IBA,IDA,IDA,IMP ISS,IBA TAS IEA,IEA,IEA,NAS,IDA IMP IGI,IEA,IDA,IEA,IDA,IEA,IDA IEA,ISS IEA,IMP,IDA TAS,IDA,IMP,IDA,NAS,IMP IBA IEA,IDA,TAS,IDA,TAS,IDA IEA,IBA NAS,IMP,IEA,IEA,IEA,ISS IBA IEA,IMP IEA,IEA,IEA,ISS,IDA,IMP IBA,IDA,IMP,IEA,IBA,ISS IEA,IDA IBA IEA,IDA,IMP,IDA,IDA,IDA,IDA,IDA,IDA,IDA ISS IEA,IDA,ISS IBA IEA,IDA,IEA,IDA IBA,IDA IBA IEA,IBA IEA,ISS,IDA IMP IEA,IDA,IMP IBA…	ENSG00000188976,ENSG00000157933,ENSG00000074800,ENSG00000116670,ENSG00000004487,ENSG00000117318,ENSG00000142784,ENSG00000121774,ENSG00000162521,ENSG00000116560,ENSG00000065978,ENSG00000173846,ENSG00000154222,ENSG00000031698,ENSG00000134250,ENSG00000143321,ENSG00000257315,ENSG00000143842,ENSG00000143799,ENSG00000168264,ENSG00000153187,ENSG00000171163,ENSG00000138336,ENSG00000099284,ENSG00000196233…
TRUE	1.53342e-07	121	2043	42	0.020558	0.347107	GO:0017148	GO:BP	negative regulation of translation	18672	5260		ISS IEA,IMP IEA,IDA,ISS,IDA IEA,IDA ISS IBA IEA,IDA ISS IEA,IEA,IDA,IDA IBA,IDA IMP,IMP,IDA IEA,IEA,IDA,IMP,IDA IEA,IEA,ISS IEA,IDA TAS,IEA,IDA IMP IBA IEA,IDA,IMP,IDA,IDA,IDA,IDA TAS,ISS IEA,IBA,IDA IBA IEA,IMP,ISS,IDA IMP,IDA ISS IEA,ISS,NAS,IDA IMP IEA,IEA,IEA,IDA IMP,IDA	ENSG00000131914,ENSG00000130766,ENSG00000092847,ENSG00000065978,ENSG00000142864,ENSG00000148730,ENSG00000135387,ENSG00000149187,ENSG00000149273,ENSG00000110367,ENSG00000111640,ENSG00000129474,ENSG00000125107,ENSG00000131759,ENSG00000159217,ENSG00000132478,ENSG00000141543,ENSG00000099622,ENSG00000129351,ENSG00000179218,ENSG00000179134,ENSG00000142541,ENSG00000115461,ENSG00000115053,ENSG00000101266…
TRUE	1.63525e-07	253	2043	67	0.0327949	0.264822	GO:0016072	GO:BP	rRNA metabolic process	18672	5074		IMP IBA TAS IEA,IBA,IMP,IMP,IEA,IBA,IGI IBA,IBA,IEA,IMP,IBA,IMP,IMP IBA IEA,IEA,IMP,IEA,IMP,IBA,TAS,IMP IBA TAS IEA,IBA,IEA,IMP,IEA,IDA IMP,IBA,IEA,IBA,IMP,IMP IBA,IMP IBA,IDA IBA TAS IEA,IMP,IMP IBA,IMP IGI IBA,IMP IBA,IC,IBA NAS IEA,TAS,IMP,TAS,IEA,IEA,IMP IBA,IMP,IMP,IMP IGI IBA IEA,IBA,ISS,IBA IEA,IDA IBA IEA,IEA,IDA IBA IEA,IMP IBA IEA,IDA,IEA,IMP IBA IEA,IMP IEA,IDA IBA IEA,IBA IEA,IC,IBA,I…	ENSG00000171824,ENSG00000053372,ENSG00000142676,ENSG00000177954,ENSG00000143303,ENSG00000188739,ENSG00000099284,ENSG00000052749,ENSG00000148843,ENSG00000133316,ENSG00000175467,ENSG00000118181,ENSG00000213782,ENSG00000084463,ENSG00000013573,ENSG00000170515,ENSG00000166986,ENSG00000123064,ENSG00000122034,ENSG00000007520,ENSG00000141456,ENSG00000141510,ENSG00000131469,ENSG00000141543,ENSG00000187531…
TRUE	1.72506e-07	1382	2043	233	0.114048	0.168596	GO:0048585	GO:BP	negative regulation of response to stimulus	18672	12689		IMP,IEA,IDA IMP IGI IBA,IDA IGI,IDA IMP,IDA IMP,IMP,IMP,IDA IMP IBA IEA,NAS,ISS,IMP,IEA,IEA,ISS,IC,IEA,IMP,IDA IMP,IMP,NAS,IMP IBA IEA,IDA IMP,TAS,IEA,IBA IEA,IEA,ISS IEA,IDA IMP IBA IEA,IDA,IMP IBA,IDA,IDA TAS,ISS IBA IEA,IMP IEA,NAS,IMP ISS IBA IEA,IDA ISS NAS IC,IEA,IBA,IMP,IMP IBA IEA,IEA,IDA IBA IEA,IDA,IEA,IMP,IEA,ISS IEA,IDA IBA IEA,IDA IMP,IDA,ISS,IMP,IDA IMP TAS,IEA,IMP,IMP,IEA,IDA IBA I…	ENSG00000188976,ENSG00000107404,ENSG00000157933,ENSG00000074800,ENSG00000116670,ENSG00000090432,ENSG00000004487,ENSG00000117632,ENSG00000130766,ENSG00000162521,ENSG00000173846,ENSG00000143384,ENSG00000159377,ENSG00000160710,ENSG00000116584,ENSG00000158773,ENSG00000116679,ENSG00000143842,ENSG00000143799,ENSG00000015171,ENSG00000138336,ENSG00000151208,ENSG00000108179,ENSG00000095596,ENSG00000119969…
TRUE	1.79843e-07	785	2043	150	0.0734214	0.191083	GO:0009887	GO:BP	animal organ morphogenesis	18672	3732		ISS IEA,ISS,ISS IEA,IEP IBA,IEA,IEA,IEA,IMP IEP IEA,IEA,ISS,IBA IEA,IEA,IEA,IEA,IEA,IEA,IEA,TAS,IMP IEA,ISS IEA,IEA,IDA,IEA,IEA,IEA,IMP,IEA,IEA,IEA,IEA,IEA,IMP IEA,IEA,ISS IEA,ISS,IEA,IBA IEA,IEA,IMP,TAS,IEA,IEP IEA,ISS,IEA,IEA,IMP IBA,ISS IEA,IEA,IEA,IEA,IEA,IMP IEA,ISS IEA,IEA,IMP,IEA,IEA,IEA,IEA,TAS,ISS IEA,IBA,IEA,IEA,ISS,IEA,ISS IEA,ISS IEA,ISS IEA,IEA,IMP IEA,ISS IEA,ISS,IEA,IEA,TAS,ISS IEA…	ENSG00000107404,ENSG00000157933,ENSG00000142627,ENSG00000117122,ENSG00000117318,ENSG00000196182,ENSG00000142871,ENSG00000134250,ENSG00000143570,ENSG00000162738,ENSG00000185630,ENSG00000116750,ENSG00000117139,ENSG00000117020,ENSG00000151208,ENSG00000108175,ENSG00000107816,ENSG00000099204,ENSG00000166341,ENSG00000110492,ENSG00000134569,ENSG00000149823,ENSG00000014216,ENSG00000173039,ENSG00000174483…
TRUE	2.18399e-07	691	2043	136	0.0665688	0.196816	GO:0022603	GO:BP	regulation of anatomical structure morphogenesis	18672	6578		ISS IEA,ISS IEA,IDA IEA,TAS,IGI,IEA,IMP,IDA ISS,IMP,IEA,IEA,ISS IEA,IDA IEA,IBA,IEA,IEA,ISS IEA,IMP,IMP ISS IEA,ISS IEA,IDA IBA IEA,IMP,IMP,IMP IBA IEA,IMP IEA,ISS,IEA,IBA,IEA,IDA,IMP,IEA,IDA IMP IGI IBA IEA,IMP,IMP,IEA,IEA,IBA IEA,IDA,IEA,ISS IEA,IBA IEA,NAS,IGI,IEA,IMP,IEA,ISS IEA,IEA,ISS IBA IEA,ISS IEA,IEA,IMP,IDA ISS IEA,IMP,IEA,IEA,ISS,ISS,IMP IEA,ISS,IEA,IEA,IEA,IEA,IEA,IMP IEA,ISS IBA IEA…	ENSG00000107404,ENSG00000142627,ENSG00000090432,ENSG00000142798,ENSG00000007968,ENSG00000121753,ENSG00000092847,ENSG00000127603,ENSG00000031698,ENSG00000023902,ENSG00000197622,ENSG00000163462,ENSG00000135821,ENSG00000076356,ENSG00000117020,ENSG00000110321,ENSG00000135387,ENSG00000157570,ENSG00000110492,ENSG00000134569,ENSG00000173511,ENSG00000173039,ENSG00000172757,ENSG00000137710,ENSG00000060237…
TRUE	2.25331e-07	301	2043	75	0.0367107	0.249169	GO:0141188	GO:BP	nucleic acid catabolic process	18672	19815		IDA IMP IBA IEA,IBA,IMP ISS IEA,IDA IEA,TAS IEA,IDA IMP,NAS,IDA IMP,IBA TAS IEA,IDA IMP,IDA TAS IEA,IDA IMP,IMP,IDA,ISS,IDA IEA,IMP IEA,ISS IEA,IMP,ISS,IDA IMP ISS IEA,IDA IMP IEA,IMP,ISS IBA IEA,IDA,IDA IMP IBA NAS,ISS IBA,IDA ISS IEA,TAS,IDA IMP IBA,IDA,IMP,IDA IMP ISS IEA,IDA,IEA,IDA IMP IEA,IDA IMP IBA TAS NAS IEA,IMP,IBA IEA,IDA IEA,IMP IBA,IMP,IBA NAS IEA,IDA IBA TAS,IDA,TAS,ISS IEA,ISS IEA…	ENSG00000171824,ENSG00000053372,ENSG00000131914,ENSG00000092847,ENSG00000090621,ENSG00000065978,ENSG00000142864,ENSG00000009307,ENSG00000198952,ENSG00000135829,ENSG00000162889,ENSG00000153187,ENSG00000026025,ENSG00000135387,ENSG00000149187,ENSG00000168496,ENSG00000172732,ENSG00000149577,ENSG00000092199,ENSG00000165819,ENSG00000185650,ENSG00000205937,ENSG00000103363,ENSG00000153048,ENSG00000089280…
TRUE	2.36152e-07	611	2043	124	0.0606951	0.202946	GO:0000226	GO:BP	microtubule cytoskeleton organization	18672	61		IEA,NAS,IDA IMP IBA IEA,IDA IMP IBA IEA,IMP,IDA IMP,IBA IEA,IEA,IDA IMP TAS,IMP IBA,IDA ISS IEA,IBA IEA,IMP,IBA,IBA IEA,IMP,IEA,IBA TAS IEA,IDA IMP IBA TAS IEA,IDA,IBA NAS,ISS,IEA,IMP,IDA IMP ISS IBA IEA,ISS,IMP,ISS IEA,ISS,IDA IBA,IBA IEA,IBA,IDA IMP IBA,NAS IEA,IMP TAS,IMP IBA,IBA IEA,IEA,IMP IBA NAS IEA,IMP IBA NAS,IDA IBA IEA,IMP IBA TAS,IMP IBA,IBA TAS IEA,IEA,IDA IEA,IDA IMP IBA TAS,ISS,IDA…	ENSG00000107404,ENSG00000221978,ENSG00000058453,ENSG00000117632,ENSG00000090273,ENSG00000180198,ENSG00000116871,ENSG00000117399,ENSG00000142945,ENSG00000173846,ENSG00000134222,ENSG00000163462,ENSG00000116584,ENSG00000134369,ENSG00000054282,ENSG00000153187,ENSG00000107816,ENSG00000130640,ENSG00000175216,ENSG00000167986,ENSG00000149503,ENSG00000172757,ENSG00000174483,ENSG00000131626,ENSG00000137497…
TRUE	2.41216e-07	278	2043	71	0.0347528	0.255396	GO:0006401	GO:BP	RNA catabolic process	18672	2154		IDA IMP IBA IEA,IBA,IMP ISS IEA,IDA IEA,TAS IEA,IDA IMP,NAS,IDA IMP,IBA TAS IEA,IDA IMP,IDA TAS IEA,IDA IMP,IMP,IDA,ISS,IDA IEA,ISS IEA,IMP,ISS,IDA IMP ISS IEA,IDA IMP IEA,IMP,ISS IBA IEA,IDA,IDA IMP IBA NAS,ISS IBA,IDA ISS IEA,TAS,IDA IMP IBA,IDA,IMP,IDA IMP ISS IEA,IDA,IEA,IDA IMP IEA,IDA IMP IBA TAS NAS IEA,IMP,IBA IEA,IDA IEA,IMP IBA,IBA NAS IEA,IDA IBA TAS,IDA,TAS,ISS IEA,ISS IEA,IMP IBA,IDA…	ENSG00000171824,ENSG00000053372,ENSG00000131914,ENSG00000092847,ENSG00000090621,ENSG00000065978,ENSG00000142864,ENSG00000009307,ENSG00000198952,ENSG00000135829,ENSG00000162889,ENSG00000153187,ENSG00000026025,ENSG00000135387,ENSG00000149187,ENSG00000168496,ENSG00000149577,ENSG00000092199,ENSG00000165819,ENSG00000185650,ENSG00000205937,ENSG00000103363,ENSG00000153048,ENSG00000089280,ENSG00000125107…
TRUE	2.59928e-07	1079	2043	191	0.09349	0.177016	GO:0080134	GO:BP	regulation of response to stress	18672	17581		IDA,IDA IGI,IDA NAS,IMP,IMP,IMP,NAS,IEA,IDA,IEA,IEA,IEA,ISS,IC,IMP ISS,ISO IEA,IMP,ISS IBA TAS IEA,IDA IMP IGI,ISS IEA,ISS IEA,IDA,IMP ISS IEA,IMP,IDA,ISS IEA,IEA,NAS,IMP IBA,IDA,IDA TAS,NAS,IDA ISS IEA,ISS NAS,IDA IMP,IEA,IDA IBA IEA,IDA,IMP,IDA,IMP,IMP,ISO IEA,IDA IEA,IDA IMP,IDA,NAS,IDA IMP,IDA,TAS,IEA,IMP,IMP,IMP,IDA,IDA,IDA ISS TAS IEA,IDA,IDA NAS,ISS IEA,IEA,IDA NAS,IEA,IEA,IDA TAS,IDA,IDA,…	ENSG00000116273,ENSG00000074800,ENSG00000116670,ENSG00000090432,ENSG00000004487,ENSG00000162430,ENSG00000117713,ENSG00000130766,ENSG00000116560,ENSG00000142949,ENSG00000159377,ENSG00000160710,ENSG00000116584,ENSG00000158773,ENSG00000135829,ENSG00000116750,ENSG00000163362,ENSG00000162889,ENSG00000143799,ENSG00000042286,ENSG00000110651,ENSG00000166326,ENSG00000110492,ENSG00000149187,ENSG00000110042…
TRUE	2.71915e-07	233	2043	63	0.030837	0.270386	GO:0006402	GO:BP	mRNA catabolic process	18672	2155		IMP IBA IEA,IBA,IDA IEA,IEA,IDA IMP,NAS,IDA IMP,IBA TAS IEA,IDA IMP,IDA TAS IEA,IDA IMP,IMP,IDA,ISS,IMP,ISS,IDA IMP ISS IEA,IDA IMP IEA,ISS IBA IEA,IDA,IDA IMP IBA NAS,ISS IBA,IDA ISS IEA,TAS,IDA IMP IBA,IDA,IMP,IDA IMP ISS IEA,IDA,IEA,IDA IMP IEA,IDA IMP IBA TAS NAS IEA,IBA IEA,IMP IBA,IBA NAS IEA,IDA IBA TAS,IDA,TAS,ISS IEA,ISS IEA,IMP IBA,IDA,IDA IBA,IDA IEA,IDA TAS,ISS IBA TAS IEA,IMP IEA,IDA…	ENSG00000171824,ENSG00000053372,ENSG00000092847,ENSG00000090621,ENSG00000065978,ENSG00000142864,ENSG00000009307,ENSG00000198952,ENSG00000135829,ENSG00000162889,ENSG00000153187,ENSG00000026025,ENSG00000135387,ENSG00000149187,ENSG00000092199,ENSG00000165819,ENSG00000185650,ENSG00000205937,ENSG00000153048,ENSG00000089280,ENSG00000125107,ENSG00000129245,ENSG00000091542,ENSG00000141698,ENSG00000159217…
TRUE	2.75506e-07	887	2043	164	0.0802741	0.184893	GO:0060429	GO:BP	epithelium development	18672	14416		IEP ISS IEA,ISS,IMP NAS,IMP ISS IEA,IEA,IMP IEA,IMP,IDA,IEA,ISS,IEA,IEA,TAS,ISS IBA,IEA,IEA,IEA,IEA,IEP,IMP,IBA,IEA,IEA,IEA,IMP,IEA,IEA,IEA,ISS IEA,IC IEA,IGI,IEA,ISS,IEA,IEA,IEA,IEA,ISS IEA,IEA,IEA,IEA,IEA,IMP IEA,IEA,IMP,ISS,IDA IEP IEA,ISS,ISS IEA,IMP,IEA,IEA,ISS IEA,IEA,IEA,IEA,IEA,IMP,IEA,IMP,IEA,IEA,IEA,ISS IEA,IDA,IEA,IEA,IEA,ISS,IEA,TAS,TAS,IBA IEA,ISS IEA,IEA,IEP,ISS IEA,IEA,ISS,IEP,IEA,…	ENSG00000107404,ENSG00000157933,ENSG00000177000,ENSG00000142627,ENSG00000117318,ENSG00000169504,ENSG00000117632,ENSG00000142871,ENSG00000116455,ENSG00000155366,ENSG00000092621,ENSG00000134250,ENSG00000143398,ENSG00000162738,ENSG00000185630,ENSG00000117139,ENSG00000076356,ENSG00000026025,ENSG00000096746,ENSG00000099284,ENSG00000197746,ENSG00000151208,ENSG00000107816,ENSG00000166341,ENSG00000110492…
TRUE	4.17925e-07	1216	2043	209	0.102301	0.171875	GO:0051240	GO:BP	positive regulation of multicellular organismal process	18672	13408		IGI,IBA IEA,IDA IEA,ISS IEA,IDA IMP ISS,NAS,NAS,IDA,IDA IEA,IEA,IDA,IC,IMP ISS,IMP,IEA,IEA,IEA,IBA,ISS IEA,IEA,NAS,IMP,ISS IEA,ISS IEA,ISS,IDA IEA,IEA,ISS IEA,IDA IMP ISS IEA,IEA,IDA IBA IEA,NAS,IDA IMP IGI IEA,ISS,IDA,NAS,IMP,ISS IEA,IMP,IEA,IEA,IMP IEA,IDA,NAS,ISS,ISS TAS,ISS IEA,TAS,ISS TAS IEA,ISS IBA IEA,ISS IEA,IEA,IEP,IDA,ISS IEA,IDA IEA,IDA,IDA IMP ISS IEA,IDA IEA,ISS,IEA,IMP,IMP,IEA,IDA,…	ENSG00000074800,ENSG00000171603,ENSG00000116670,ENSG00000117122,ENSG00000004487,ENSG00000117713,ENSG00000162521,ENSG00000127603,ENSG00000142871,ENSG00000134250,ENSG00000116584,ENSG00000158773,ENSG00000135829,ENSG00000163362,ENSG00000117139,ENSG00000143842,ENSG00000162889,ENSG00000076356,ENSG00000143799,ENSG00000117020,ENSG00000138336,ENSG00000099284,ENSG00000151208,ENSG00000108175,ENSG00000099194…
TRUE	4.4044e-07	170	2043	51	0.0249633	0.3	GO:0021543	GO:BP	pallium development	18672	6095		IEA,IEA,IEA,IMP,IEA,IEA,IEA,IEA,IEA,IEA,IEA,IMP ISS IEA,ISS,IEA,IEA,IEA,IEA,IEA,ISS IEA,IEA,IEA,IEA,ISS IEA,ISS IEA,IEA,IEA,IEA,IMP,IBA,IEA,IEA,IEA,IEA,IEA,IEA,IEA,ISS IEA,ISS,IEA,IEP,IEA,ISS IEA,IEA,IEA,ISS IEA,IEA,ISS IEA,ISS IEA,IEA,IEA,ISS IEA	ENSG00000004487,ENSG00000117394,ENSG00000085998,ENSG00000108175,ENSG00000110492,ENSG00000149187,ENSG00000174483,ENSG00000064309,ENSG00000134294,ENSG00000167552,ENSG00000140443,ENSG00000007168,ENSG00000129245,ENSG00000131759,ENSG00000108799,ENSG00000159217,ENSG00000108819,ENSG00000170558,ENSG00000167680,ENSG00000105426,ENSG00000073050,ENSG00000087088,ENSG00000115310,ENSG00000168542,ENSG00000159131…
TRUE	5.57684e-07	552	2043	114	0.0558003	0.206522	GO:0051640	GO:BP	organelle localization	18672	13663		IBA IEA,IMP ISS,IDA IMP IBA,IEA,IMP,IMP,IMP IEA,NAS,IMP,IDA IBA,ISS IBA IEA,IDA IBA,IMP,IMP,NAS IEA,IBA,IBA NAS,ISS,IDA IMP ISS IBA IEA,ISS IEA,ISS,IEA,NAS,IDA,IMP,IDA,IMP IBA,IMP,IDA IBA IEA,IMP IBA,IDA,IDA,IMP ISS IEA,IMP,IEA,ISS IEA,IMP ISS IBA IEA,IDA IMP,IEA,IDA NAS,IDA,IBA,IDA,IEA,IMP,IMP,IMP,TAS,ISS IEA,IMP IBA IEA,ISS IBA NAS IEA,IBA,IDA,IMP,ISS IEA,TAS,IMP,IEA,IMP IBA,IEA,IMP IBA IEA,IMP…	ENSG00000188807,ENSG00000054523,ENSG00000116786,ENSG00000058453,ENSG00000179051,ENSG00000090432,ENSG00000090273,ENSG00000054116,ENSG00000142945,ENSG00000134222,ENSG00000163462,ENSG00000117724,ENSG00000153187,ENSG00000107862,ENSG00000166275,ENSG00000149182,ENSG00000149503,ENSG00000172757,ENSG00000137497,ENSG00000149357,ENSG00000165458,ENSG00000167552,ENSG00000135476,ENSG00000174437,ENSG00000185896…
TRUE	5.87551e-07	881	2043	162	0.0792952	0.183882	GO:0035295	GO:BP	tube development	18672	8887		IEP ISS IEA,ISS,IMP NAS,ISS IEA,TAS IEA,IGI,IEA,IEA,IEA,IMP,IEA,IEA,IMP,IEA,IEA,ISS,IEA,IDA IEA,IEA,IEA,ISS IBA IEA,IMP IEA,IEA,IEA,IEA,IEA,IMP,IMP ISS IEA,IDA IBA IEA,IMP,IEA,IEA,IMP IEA,IEA,IEA,IMP IEA,IEA,IEA,IEA,IMP,ISS,IDA IBA IEA,IDA IEA,IMP IBA IEA,IEA,IDA IMP IGI IBA IEA,IEP IEA,IMP,IEA,IEA,IEA,ISS,IDA IEP IEA,ISS,IEA,ISS IEA,IEA,IEA,IEA,NAS,IEA,IEA,IGI,IEA,IEA,IMP,IEA,IMP,IMP,IEA,IEA,IEA…	ENSG00000107404,ENSG00000157933,ENSG00000177000,ENSG00000142627,ENSG00000142798,ENSG00000007968,ENSG00000169504,ENSG00000162430,ENSG00000121753,ENSG00000092847,ENSG00000196182,ENSG00000142871,ENSG00000031698,ENSG00000092621,ENSG00000134250,ENSG00000162738,ENSG00000185630,ENSG00000135821,ENSG00000117139,ENSG00000076356,ENSG00000054282,ENSG00000117020,ENSG00000151208,ENSG00000108175,ENSG00000107816…
TRUE	5.96967e-07	166	2043	50	0.0244738	0.301205	GO:0031345	GO:BP	negative regulation of cell projection organization	18672	7097		ISS IEA,IMP,IEA,ISS IEA,ISS IEA,IEA,IMP,ISS,ISS,IEA,IBA,IDA,IEA,IEA,IMP,IEA,IEA,ISS IEA,IMP,IEA,IMP,IDA IEA,IEA,IEA,ISS,IDA,IMP,IMP IEA,IEA,IGI,IEA,ISS IEA,IEA,ISS IEA,IMP IEA,IEA,IEA,ISS IEA,IDA IBA IEA,IEA,IEA,ISS IEA,ISS,IMP,IDA,ISS,ISS,IDA,IDA,IEA	ENSG00000163462,ENSG00000057608,ENSG00000026025,ENSG00000184014,ENSG00000134569,ENSG00000165323,ENSG00000137693,ENSG00000004478,ENSG00000174233,ENSG00000135679,ENSG00000177169,ENSG00000125266,ENSG00000114062,ENSG00000182175,ENSG00000185324,ENSG00000007168,ENSG00000109099,ENSG00000105426,ENSG00000142459,ENSG00000130175,ENSG00000157851,ENSG00000115310,ENSG00000114956,ENSG00000071054,ENSG00000078018…
TRUE	7.05612e-07	702	2043	136	0.0665688	0.193732	GO:0045597	GO:BP	positive regulation of cell differentiation	18672	11286		IEA,IDA IMP,IMP IEA,IEA,NAS,IDA,IEA,IDA IBA IEA,IDA IEA,IDA IBA,ISS IEA,IBA,IEA,ISS IEA,IMP,ISS IEA,IEA,ISS IEA,IDA IMP ISS IEA,IEA,IDA,ISS IEA,IMP,IEA,ISS,NAS,IEA,ISS IEA,ISS IEA,IEA,IEP,IDA ISS IEA,IEA,IEA,IBA IEA,IDA,IEA,IEA,IBA,IDA IEA,IEA,IMP,IMP IEA,NAS,IEA,ISS,IEA,IEA,NAS,ISS,IMP,NAS,IMP,ISS,IDA IBA,ISS IEA,ISS IEA,ISS,ISS IEA,IMP IEA,IEA,IMP IEA,IEA,IEA,ISS IEA,IEA,IMP ISS IBA IEA,IEA,ISS…	ENSG00000116670,ENSG00000004487,ENSG00000057757,ENSG00000131914,ENSG00000117713,ENSG00000127603,ENSG00000066135,ENSG00000142871,ENSG00000134250,ENSG00000116584,ENSG00000143842,ENSG00000076356,ENSG00000143799,ENSG00000153187,ENSG00000099284,ENSG00000108175,ENSG00000110321,ENSG00000135387,ENSG00000110492,ENSG00000173039,ENSG00000175467,ENSG00000137497,ENSG00000137693,ENSG00000064309,ENSG00000170515…
TRUE	7.41639e-07	332	2043	79	0.0386686	0.237952	GO:0031346	GO:BP	positive regulation of cell projection organization	18672	7098		ISS IEA,IMP,IEA,IDA,ISS,IBA,IEA,ISS IEA,IDA IMP,IEA,IEA,IEA,IEA,IEA,IBA IEA,IEA,IEA,IBA IEA,ISS,ISS IEA,IEA,IMP,ISS IEA,IEA,IEA,IMP,ISS IEA,IEA,IDA,IEA,IEA,IDA,IMP,IMP IEA,IEA,IEA,IDA IBA IEA,IBA IEA,ISS,IBA,IMP,ISS,IEA,IEA,ISS IEA,ISS IEA,IMP,IBA IEA,IGI ISS,IMP,IEA,IEA,IBA,IEA,ISS,ISS IEA,IEA,ISS IBA IEA,IEA,IEA,IEA,IEA,IEA,ISS,ISS IEA,IDA,IEA,IBA,ISS,IDA,ISS,IEA,ISS,IEA,IMP,ISS IEA,ISS IEA,IDA…	ENSG00000107404,ENSG00000058453,ENSG00000004487,ENSG00000127603,ENSG00000117385,ENSG00000076356,ENSG00000110321,ENSG00000135387,ENSG00000110492,ENSG00000110047,ENSG00000154134,ENSG00000080824,ENSG00000166128,ENSG00000137817,ENSG00000140538,ENSG00000182175,ENSG00000140443,ENSG00000103260,ENSG00000103034,ENSG00000140995,ENSG00000007168,ENSG00000108518,ENSG00000004975,ENSG00000118046,ENSG00000104897…
TRUE	7.8034e-07	877	2043	161	0.0788057	0.18358	GO:0007017	GO:BP	microtubule-based process	18672	2612		IEA,NAS,IBA,IMP ISS IBA IEA,IDA IMP IBA IEA,IDA IMP IBA IEA,IMP,IDA IMP,IBA IEA,IMP IBA,IEA,IDA IMP IBA TAS IEA,IMP IBA,IEA,IDA ISS IEA,IEA,ISS IBA IEA,IMP,IBA IEA,IBA,IBA IEA,IMP IEA,IEA,NAS,IBA TAS IEA,IDA IMP IBA TAS IEA,IDA,IBA NAS,ISS,IEA,IMP,IDA IMP ISS IBA IEA,ISS,IMP,IEA,ISS IEA,ISS,IDA IBA TAS IEA,IBA TAS IEA,IBA TAS IEA,IDA IMP IBA,NAS IEA,IMP TAS,IMP IBA,IBA IEA,IEA,IMP,IMP IBA NAS IEA…	ENSG00000107404,ENSG00000221978,ENSG00000188807,ENSG00000054523,ENSG00000058453,ENSG00000117632,ENSG00000090273,ENSG00000180198,ENSG00000116871,ENSG00000127603,ENSG00000117399,ENSG00000142945,ENSG00000173846,ENSG00000143126,ENSG00000134222,ENSG00000159409,ENSG00000163462,ENSG00000116584,ENSG00000116852,ENSG00000134369,ENSG00000054282,ENSG00000153187,ENSG00000107816,ENSG00000166275,ENSG00000130640…
TRUE	8.38105e-07	999	2043	178	0.0871268	0.178178	GO:0045944	GO:BP	positive regulation of transcription by RNA polymerase II	18672	11575		IDA,ISS,IDA IBA,IDA ISS IEA,IDA,IMP,IMP,IDA,IDA,IDA,IBA,IDA,IEA,IMP ISS IEA,ISS IEA,IDA IMP IGI,IMP IBA,ISS IEA,IDA IEA,IMP ISS IBA IEA,IDA ISS IBA IEA,IDA IEA,IBA,IMP,IGI,IDA IMP,IDA,IMP,IMP,IDA IMP IGI ISS IBA NAS IEA,IDA IBA IEA,IDA IEA,IEA,IMP,IMP IBA,IBA,ISS IBA IEA,IEA,ISS,IDA IEA,ISS IBA IEA,IGI,IEA,IMP,IMP,IEA,IDA,IDA IEA,ISO IEA,IDA,IDA,IMP,IDA,IDA IBA IEA,IEA,IDA,IDA ISS IEA,ISS,NAS,IDA…	ENSG00000107404,ENSG00000157933,ENSG00000130940,ENSG00000004487,ENSG00000007968,ENSG00000116560,ENSG00000092847,ENSG00000065978,ENSG00000142871,ENSG00000134250,ENSG00000143442,ENSG00000116584,ENSG00000143321,ENSG00000158773,ENSG00000185630,ENSG00000143190,ENSG00000135829,ENSG00000069275,ENSG00000143799,ENSG00000153187,ENSG00000138336,ENSG00000108175,ENSG00000148840,ENSG00000175029,ENSG00000110651…
TRUE	9.45407e-07	583	2043	118	0.0577582	0.202401	GO:0006281	GO:BP	DNA repair	18672	2088		IDA,IEA,IDA IGI NAS IEA,IMP,NAS,IMP IEA,IMP TAS IEA,IBA TAS IEA,IMP IEA,IDA IMP IEA,IMP,ISO IEA,IMP IBA IEA,IDA IMP IGI IBA TAS IEA,IEA,IEA,IDA IBA TAS IEA,TAS IEA,NAS,IMP IBA IEA,NAS,NAS,IDA IMP IBA IEA,IMP,IDA IMP IEA,IMP,IMP,IMP IEA,ISO IEA,IEA,NAS,IDA IMP IBA IEA,IDA IMP IBA IEA,IEA,IMP IBA IEA,IEA,IDA IMP IBA TAS IEA,IEA,IDA NAS IEA,IDA IMP IEA,IDA IBA NAS IEA,IDA,IDA,IEA,IDA,NAS,IDA,IEA,IDA…	ENSG00000116273,ENSG00000171824,ENSG00000116670,ENSG00000004487,ENSG00000117713,ENSG00000116560,ENSG00000116863,ENSG00000132781,ENSG00000143442,ENSG00000143624,ENSG00000135829,ENSG00000116750,ENSG00000069275,ENSG00000143799,ENSG00000155229,ENSG00000149136,ENSG00000167986,ENSG00000168496,ENSG00000162227,ENSG00000167770,ENSG00000133895,ENSG00000133884,ENSG00000172732,ENSG00000173120,ENSG00000149273…
TRUE	1.31338e-06	11	2043	11	0.00538424	1	GO:0070934	GO:BP	CRD-mediated mRNA stabilization	18672	16150		IDA IMP,IDA,IDA IMP,IDA IMP,IDA IBA,IDA IBA,IDA,IDA,IDA IMP IBA,IDA IBA,IDA	ENSG00000065978,ENSG00000009307,ENSG00000135829,ENSG00000153187,ENSG00000159217,ENSG00000073792,ENSG00000138668,ENSG00000172239,ENSG00000135316,ENSG00000136231,ENSG00000070756
TRUE	1.32468e-06	1668	2043	267	0.13069	0.160072	GO:0002376	GO:BP	immune system process	18672	904		IDA NAS,IMP,IMP,IDA,IMP IEA,IMP,NAS,IDA,IEA,IDA IEA,IMP IEA,IMP ISS IEA,IDA,IEA,TAS IEA,IEA,ISS IEA,IDA IEA,ISS IEA,IEA,IMP IEA,ISS IEA,ISS IBA IEA,IDA IMP IEA,IDA,IEA,IMP,ISS IEA,ISS IBA IEA,IMP,IDA IEA,IDA IMP ISS IEA,IMP ISS IEA,IDA,IEA,IDA IBA IEA,IDA,IDA IEA,ISS,IDA IMP IBA,IDA,IDA IBA,IBA IEA,IMP,IDA IEA,IEA,IDA IEA,IMP ISS IEA,IDA IEA,IDA ISS IEA,IEA,ISS IEA,IEA,IEA,IDA IEA,IDA,NAS,ISS,IDA…	ENSG00000116670,ENSG00000116786,ENSG00000090432,ENSG00000244038,ENSG00000057757,ENSG00000198830,ENSG00000117713,ENSG00000121774,ENSG00000084652,ENSG00000116560,ENSG00000171793,ENSG00000134250,ENSG00000184678,ENSG00000159377,ENSG00000160710,ENSG00000116584,ENSG00000185630,ENSG00000143195,ENSG00000135829,ENSG00000116747,ENSG00000163362,ENSG00000143842,ENSG00000162889,ENSG00000143799,ENSG00000168264…
TRUE	1.40101e-06	159	2043	48	0.0234949	0.301887	GO:0043488	GO:BP	regulation of mRNA stability	18672	10636		IEA,IEA,IDA IMP,NAS,IDA,IDA IMP,IDA TAS IEA,IDA IMP,IMP,IDA,ISS,IMP,ISS,IDA IMP ISS IEA,ISS IBA IEA,IDA,IDA IMP IBA NAS,ISS IBA,IDA ISS IEA,TAS,IDA IMP IBA,IMP,IDA,IDA IMP,IDA TAS,IBA IEA,IBA NAS IEA,IDA IBA TAS,IDA,TAS,IMP IBA,IDA,IDA IBA,IDA IEA,IDA TAS,ISS IBA TAS IEA,IMP IEA,IDA IBA NAS,IDA IMP IBA TAS NAS,IDA IMP IBA,IDA ISS IEA,IDA IBA,IMP IBA IEA,IBA IEA,IDA ISS TAS,IDA IMP ISS IEA,IBA,IDA…	ENSG00000092847,ENSG00000090621,ENSG00000065978,ENSG00000142864,ENSG00000009307,ENSG00000135829,ENSG00000162889,ENSG00000153187,ENSG00000026025,ENSG00000135387,ENSG00000149187,ENSG00000092199,ENSG00000165819,ENSG00000185650,ENSG00000153048,ENSG00000089280,ENSG00000125107,ENSG00000129245,ENSG00000091542,ENSG00000141698,ENSG00000159217,ENSG00000168646,ENSG00000099622,ENSG00000088247,ENSG00000005007…
TRUE	1.67468e-06	248	2043	64	0.0313265	0.258065	GO:0021537	GO:BP	telencephalon development	18672	6089		ISS,IEA,IEA,IEA,IEA,IMP,ISS,IEA,IEA,IEA,IEA,IEA,IEA,IEA,IEA,IMP ISS IEA,ISS,IEA,IEA,IEA,IEA,IEA,ISS IEA,IEA,IEA,IEA,ISS,ISS IEA,ISS IEA,ISS IEA,IEA,IEA,IEA,IMP,IEA,IBA,IEA,IEA,IEA,IEA,IEA,IEA,IEA,ISS IEA,IMP,ISS,IEA,IEP,IEA,IEA,ISS IEA,IEA,IEA,ISS IEA,ISS IEA,IEA,IEA,IEA,IEA,ISS IEA,ISS IEA,IEA,IEA,ISS IEA	ENSG00000157933,ENSG00000004487,ENSG00000117394,ENSG00000085998,ENSG00000116750,ENSG00000108175,ENSG00000171307,ENSG00000110492,ENSG00000149187,ENSG00000174483,ENSG00000064309,ENSG00000134294,ENSG00000167552,ENSG00000111783,ENSG00000140443,ENSG00000007168,ENSG00000129245,ENSG00000131759,ENSG00000108799,ENSG00000159217,ENSG00000108819,ENSG00000170558,ENSG00000167680,ENSG00000105426,ENSG00000073050…
TRUE	1.78526e-06	457	2043	98	0.0479687	0.214442	GO:0007346	GO:BP	regulation of mitotic cell cycle	18672	2841		TAS,IEA,IMP,IEA,NAS,IDA,IDA NAS,ISS IBA,IBA,IDA IMP,IBA IEA,IEA,IMP IBA NAS,IMP,IMP,IDA IBA,IMP,NAS,NAS,IBA,IMP IBA NAS IEA,ISS,IMP IBA,IMP,NAS,IBA TAS,NAS,IEA,IMP IEA,IEA,IBA NAS,ISS IEA,IDA IMP IBA NAS IEA,IDA,IDA,IDA,IDA TAS,IDA,IDA IMP TAS,IMP,IEA,IBA TAS IEA,IEA,IMP IEA,ISS NAS,IEA,IMP,IMP,NAS,IDA,IDA NAS,NAS,NAS,IMP,IMP IBA NAS,NAS,IMP,IDA,IMP,IMP,IMP,IEA,IMP,IDA IMP IBA,IMP,IDA IMP IBA,IMP…	ENSG00000116670,ENSG00000116691,ENSG00000179051,ENSG00000117614,ENSG00000117713,ENSG00000180198,ENSG00000117399,ENSG00000173846,ENSG00000085840,ENSG00000143624,ENSG00000173207,ENSG00000185630,ENSG00000117724,ENSG00000153187,ENSG00000107862,ENSG00000148773,ENSG00000167986,ENSG00000149503,ENSG00000133884,ENSG00000172732,ENSG00000110200,ENSG00000137710,ENSG00000118971,ENSG00000215021,ENSG00000135476…
TRUE	1.81274e-06	929	2043	167	0.0817425	0.179763	GO:0033365	GO:BP	protein localization to organelle	18672	8115		HMP,IMP IEA,IBA IEA,IDA,IBA,IMP,IMP,IDA IMP,ISS IEA,IMP,IMP,IEA,IDA,HMP,IEA,IMP,IMP,IDA IBA,IMP,IDA IEA,IDA IBA NAS,IMP,IMP,IMP IBA IEA,IMP,IEA,IMP,IEA,IMP,IMP,IEA,IMP IBA,IDA,IDA,ISS IEA,IGI IBA IEA,IEA,IDA IMP TAS IEA,IDA,IDA,IDA,IDA,IDA,IDA,IDA,HMP,IBA NAS,IMP IBA,IDA IBA,IDA IBA IEA,IDA IEA,IDA IMP,IEA,IEA,IDA,ISS,IDA,IDA IMP TAS IEA,IDA,IEA,IMP,IMP,IEA,IDA,TAS,IDA IMP ISS IBA TAS IEA,IEA,IDA…	ENSG00000160087,ENSG00000107404,ENSG00000157916,ENSG00000188807,ENSG00000048707,ENSG00000058453,ENSG00000179051,ENSG00000127463,ENSG00000142676,ENSG00000130766,ENSG00000065978,ENSG00000142945,ENSG00000160710,ENSG00000163468,ENSG00000143321,ENSG00000135821,ENSG00000135829,ENSG00000198700,ENSG00000163545,ENSG00000143799,ENSG00000173726,ENSG00000153187,ENSG00000057608,ENSG00000165997,ENSG00000099284…
TRUE	1.88103e-06	908	2043	164	0.0802741	0.180617	GO:1901701	GO:BP	cellular response to oxygen-containing compound	18672	21372		IEA,ISS TAS,IEA,IEA,ISS IEA,IEA,IDA IMP IBA,IMP IEA,IBA,IDA,IDA IMP IEA,IEA,IEA,ISS IEA,IEA,IDA IEA,IMP,IDA,IEA,IMP IBA IEA,IDA,IDA IMP IBA IEA,ISS,ISS,IEA,IDA,IBA IEA,IEA,IEA,IEA,ISS,IEA,IMP,IMP,IDA ISS,IEA,TAS,IMP,ISS,IMP,IDA IEA,IDA,IDA,ISS,IDA ISS IEA,IDA,IEP,IBA IEA,IEA,IDA,IGI ISS IBA TAS IEA,ISS IBA,IEA,ISS IEA,IEA,NAS,IDA,ISS,IEA,ISS IEA,IMP IEA,IDA,NAS IEA,IEA,IEA,IEA,IEA,ISS IEA,IEA,IEA…	ENSG00000008130,ENSG00000078369,ENSG00000004487,ENSG00000117318,ENSG00000131914,ENSG00000142784,ENSG00000130766,ENSG00000116863,ENSG00000065135,ENSG00000116584,ENSG00000158773,ENSG00000023572,ENSG00000257315,ENSG00000069275,ENSG00000162909,ENSG00000143799,ENSG00000026025,ENSG00000138336,ENSG00000148730,ENSG00000108179,ENSG00000196233,ENSG00000173039,ENSG00000173020,ENSG00000084207,ENSG00000137496…
TRUE	1.94084e-06	2023	2043	312	0.152717	0.154226	GO:0006796	GO:BP	phosphate-containing compound metabolic process	18672	2474		IEA,IBA NAS IEA,IDA IMP IGI IBA TAS IEA,IDA ISS IBA IEA,IDA,IMP IEA,IDA IEA,IEA,IDA IMP IBA IEA,IMP IEA,TAS IEA,IDA,ISS,IMP IGI IBA IEA,IDA,IDA IBA TAS IEA,IMP,IDA IMP,IBA IEA,IDA ISS IEA,IBA IEA,IDA,IMP,NAS,IDA IEA,IBA IEA,IDA IEA,IDA TAS IEA,IEA,IDA IMP,IDA IMP IEA,TAS IEA,IMP,IBA IEA,NAS,IEA,IDA,TAS,IDA IEA,IDA IEA,IDA IMP,ISS IEA,IDA IMP ISS,TAS,IDA,NAS,NAS,TAS IEA,IMP,IDA,IDA IMP ISS TAS IEA…	ENSG00000107404,ENSG00000008130,ENSG00000074800,ENSG00000142657,ENSG00000116670,ENSG00000142627,ENSG00000130766,ENSG00000196182,ENSG00000171793,ENSG00000142949,ENSG00000173846,ENSG00000142871,ENSG00000134222,ENSG00000116337,ENSG00000065135,ENSG00000143398,ENSG00000143543,ENSG00000160710,ENSG00000160688,ENSG00000176444,ENSG00000160752,ENSG00000116584,ENSG00000198952,ENSG00000158864,ENSG00000081721…
TRUE	1.98279e-06	171	2043	50	0.0244738	0.292398	GO:0043487	GO:BP	regulation of RNA stability	18672	10635		IEA,IEA,IDA IMP,NAS,IDA,IDA IMP,IDA TAS IEA,IDA IMP,IMP,IDA,ISS,IMP,ISS,IDA IMP ISS IEA,ISS IBA IEA,IDA,IDA IMP IBA NAS,ISS IBA,IDA ISS IEA,TAS,IDA IMP IBA,IMP,IDA,IDA IMP,IDA TAS,IMP,IBA IEA,IBA NAS IEA,IDA IBA TAS,IDA,TAS,IMP IBA,IDA,IDA IMP IBA,IDA IEA,IDA TAS,ISS IBA TAS IEA,IMP IEA,IDA IBA NAS,IDA IMP IBA TAS NAS,IDA IMP IBA,IDA ISS IEA,IDA IBA,IMP IBA IEA,IBA IEA,IDA ISS TAS,IDA IMP ISS IEA…	ENSG00000092847,ENSG00000090621,ENSG00000065978,ENSG00000142864,ENSG00000009307,ENSG00000135829,ENSG00000162889,ENSG00000153187,ENSG00000026025,ENSG00000135387,ENSG00000149187,ENSG00000092199,ENSG00000165819,ENSG00000185650,ENSG00000153048,ENSG00000089280,ENSG00000125107,ENSG00000129245,ENSG00000091542,ENSG00000141698,ENSG00000159217,ENSG00000168646,ENSG00000099622,ENSG00000088247,ENSG00000005007…
TRUE	1.99992e-06	290	2043	71	0.0347528	0.244828	GO:0098813	GO:BP	nuclear chromosome segregation	18672	18651		IMP IBA IEA,TAS,IMP,NAS,IMP,IDA IMP ISS NAS IEA,IMP,IDA IBA,IDA IBA NAS,IMP,IDA,IBA NAS,NAS,IMP,IMP IBA IEA,IDA IMP IBA NAS IEA,IMP IBA TAS NAS IEA,NAS,IBA,IMP,IDA IMP IBA NAS IEA,IDA IBA,IMP IBA TAS,IBA TAS,IDA IMP TAS IEA,IMP,IDA IMP TAS NAS,IBA,TAS,IBA,IBA,IMP,ISS IEA,NAS,IDA NAS,IEA,IMP,NAS,IEA,IEA,IEA,IMP,ISS IBA,IEA,IDA IBA,ISS IBA IEA,NAS,IMP IBA,IDA TAS IEA,IMP,IDA,IMP IBA,IMP,IBA IEA,ISS…	ENSG00000116273,ENSG00000116670,ENSG00000179051,ENSG00000117713,ENSG00000090273,ENSG00000117399,ENSG00000142945,ENSG00000134222,ENSG00000117724,ENSG00000153187,ENSG00000167986,ENSG00000149503,ENSG00000133884,ENSG00000137497,ENSG00000110200,ENSG00000010292,ENSG00000135476,ENSG00000139613,ENSG00000089053,ENSG00000197102,ENSG00000156970,ENSG00000137804,ENSG00000137807,ENSG00000198901,ENSG00000166851…
TRUE	2.1395e-06	699	2043	134	0.0655898	0.191702	GO:0097435	GO:BP	supramolecular fiber organization	18672	18414		IEA,IMP,IMP IBA,IEA,IDA IMP IBA IEA,IDA IMP TAS,IMP,ISS IEA,IMP IBA,IMP IBA,IDA,IBA,ISS IBA IEA,IBA TAS IEA,IDA IBA TAS IEA,IDA IBA NAS IEA,IEA,IMP IEA,IMP ISS,IDA IMP,IMP ISS,IMP,IBA IEA,IMP IEA,IDA,IEA,IMP IBA IEA,IEA,IMP IBA,IMP,IDA,IDA IBA IEA,IMP IBA,IBA IEA,IBA IEA,NAS,IMP IEA,IBA,IBA,IEA,IMP ISS IBA IEA,IBA,IMP IBA,IMP IEA,EXP IDA,IEA,IDA IMP IGI IBA IEA,IDA,IBA IEA,IMP,IMP,IMP,ISS IBA IEA…	ENSG00000107404,ENSG00000116670,ENSG00000088280,ENSG00000162430,ENSG00000117632,ENSG00000142945,ENSG00000173846,ENSG00000134222,ENSG00000155366,ENSG00000116584,ENSG00000143256,ENSG00000154380,ENSG00000026025,ENSG00000130640,ENSG00000175216,ENSG00000172757,ENSG00000173898,ENSG00000131626,ENSG00000085733,ENSG00000137497,ENSG00000165458,ENSG00000149273,ENSG00000149257,ENSG00000137710,ENSG00000109971…
TRUE	2.18249e-06	2025	2043	312	0.152717	0.154074	GO:0006793	GO:BP	phosphorus metabolic process	18672	2471		IEA,IBA NAS IEA,IDA IMP IGI IBA TAS IEA,IDA ISS IBA IEA,IDA,IMP IEA,IDA IEA,IEA,IDA IMP IBA IEA,IMP IEA,TAS IEA,IDA,ISS,IMP IGI IBA IEA,IDA,IDA IBA TAS IEA,IMP,IDA IMP,IBA IEA,IDA ISS IEA,IBA IEA,IDA,IMP,NAS,IDA IEA,IBA IEA,IDA IEA,IDA TAS IEA,IEA,IDA IMP,IDA IMP IEA,TAS IEA,IMP,IBA IEA,NAS,IEA,IDA,TAS,IDA IEA,IDA IEA,IDA IMP,ISS IEA,IDA IMP ISS,TAS,IDA,NAS,NAS,TAS IEA,IMP,IDA,IDA IMP ISS TAS IEA…	ENSG00000107404,ENSG00000008130,ENSG00000074800,ENSG00000142657,ENSG00000116670,ENSG00000142627,ENSG00000130766,ENSG00000196182,ENSG00000171793,ENSG00000142949,ENSG00000173846,ENSG00000142871,ENSG00000134222,ENSG00000116337,ENSG00000065135,ENSG00000143398,ENSG00000143543,ENSG00000160710,ENSG00000160688,ENSG00000176444,ENSG00000160752,ENSG00000116584,ENSG00000198952,ENSG00000158864,ENSG00000081721…
TRUE	2.39739e-06	227	2043	60	0.0293686	0.264317	GO:0010001	GO:BP	glial cell differentiation	18672	3807		ISS,IEA,IEA,IEA,ISS IEA,ISS IEA,IEA,IDA ISS IEA,IEA,IEA,ISS,IEA,ISS,IEA,IBA IEA,IEA,IEA,IEA,IEA,ISS IEA,ISS IEA,IEA,ISS,IEA,ISS IEA,ISS IEA,IEA,IEA,IEA,IEA,IEA,NAS,ISS IEA,IEA,IBA,ISS IEA,ISS IEA,IEA,ISS IEA,ISS,IEA,IDA IEA,IEA,IEA,IEA,ISS IEA,IBA,ISS IEA,IEA,ISS,TAS,IBA,ISS IEA,IEA,ISS,IEA,IEA,ISS IEA,IEA,IDA IMP	ENSG00000157933,ENSG00000131914,ENSG00000066135,ENSG00000092621,ENSG00000143842,ENSG00000158715,ENSG00000026025,ENSG00000110492,ENSG00000173039,ENSG00000167552,ENSG00000123384,ENSG00000179295,ENSG00000165819,ENSG00000103653,ENSG00000103260,ENSG00000141736,ENSG00000173786,ENSG00000108784,ENSG00000136450,ENSG00000170558,ENSG00000130164,ENSG00000105221,ENSG00000115738,ENSG00000169554,ENSG00000158470…
TRUE	2.42882e-06	1639	2043	262	0.128243	0.159854	GO:0071705	GO:BP	nitrogen compound transport	18672	16638		IEA,IEA,IBA,IDA ISS IEA,IDA,IDA IMP,IMP,IMP,IEA,IEA,IDA,IBA IEA,NAS,TAS,IBA IEA,IEA,IEA,IDA IEA,IDA IBA IEA,IEA,IMP IBA IEA,IDA IMP,IEA,IBA NAS IEA,IEA,IBA IEA,IBA IEA,IDA,IEA,IMP,ISS,IEA,IDA IEA,IEA,IMP,IMP IEA,IEA,IMP,IEA,IMP IEA,ISS,IEA,IMP IEA,IDA IBA IEA,IDA IMP TAS IEA,IDA,IDA,ISS IBA IEA,ISS IBA IEA,IEA,IBA IEA,IEA,IC IEA,IBA IEA,IEA,IEA,NAS,IMP IBA,IEA,IMP,IMP NAS,IEA,IBA NAS IEA,IMP,IDA …	ENSG00000008130,ENSG00000171603,ENSG00000048707,ENSG00000121774,ENSG00000127603,ENSG00000065978,ENSG00000117385,ENSG00000173846,ENSG00000132780,ENSG00000143384,ENSG00000160710,ENSG00000116521,ENSG00000116584,ENSG00000198952,ENSG00000122218,ENSG00000143195,ENSG00000213064,ENSG00000135829,ENSG00000198700,ENSG00000257315,ENSG00000058673,ENSG00000117724,ENSG00000143774,ENSG00000173726,ENSG00000057608…
TRUE	2.71386e-06	2068	2043	317	0.155164	0.153288	GO:0007166	GO:BP	cell surface receptor signaling pathway	18672	2717		IDA IGI IBA TAS NAS IEA,IDA IMP IGI IBA NAS,IMP,IDA IEA,IDA,IMP,IEA,IEA,IMP,IEA,IDA IEA,NAS,ISS IEA,TAS,IEA,IGI,ISS NAS IEA,IDA IMP IBA IEA,IBA IEA,IMP IBA IEA,IEA,IEA,ISS,ISS IBA,IMP,IEA,IMP,ISS IEA,IMP IBA TAS,ISS IEA,IEA,IMP,NAS,IEA,ISS IEA,IDA ISS IEA,IMP,IBA IEA,IMP,IMP ISS IEA,IDA,ISS IEA,IDA IMP IBA IEA,IBA IEA,IEA,IEA,IDA IBA IEA,IMP,IMP,ISS IBA IEA,IDA IMP IGI IEA,NAS,IC IEA,IDA IC,IEA,I…	ENSG00000107404,ENSG00000157933,ENSG00000116670,ENSG00000142627,ENSG00000179051,ENSG00000090432,ENSG00000142798,ENSG00000162430,ENSG00000117632,ENSG00000121753,ENSG00000121774,ENSG00000162521,ENSG00000127603,ENSG00000142949,ENSG00000117114,ENSG00000142871,ENSG00000143126,ENSG00000134250,ENSG00000117362,ENSG00000143384,ENSG00000160710,ENSG00000163346,ENSG00000116584,ENSG00000162738,ENSG00000116750…
TRUE	3.45286e-06	147	2043	45	0.0220264	0.306122	GO:0050657	GO:BP	nucleic acid transport	18672	13026		IDA ISS IEA,IDA IMP,TAS,IDA IEA,IMP IBA IEA,IBA,ISS,IDA IEA,IDA IBA IEA,IDA,IC IEA,IMP,IMP,TAS,IMP IEA,IEA,IBA,IMP IBA,ISS IEA,IDA,IEA,IEA,NAS IEA,IEA,IGI IBA TAS,IDA,TAS,IEA,ISS IEA,IMP IBA IEA,IDA IMP IBA IEA,IDA IBA IEA,IEA,IEA,IEA,IDA IGI IBA TAS IEA,IDA IMP IBA NAS,IDA IEA,IEA,IDA IBA IEA,ISS,IEA,IDA IBA IEA,NAS IEA,ISS IEA	ENSG00000121774,ENSG00000065978,ENSG00000198952,ENSG00000135829,ENSG00000058673,ENSG00000173726,ENSG00000175216,ENSG00000030066,ENSG00000149577,ENSG00000060237,ENSG00000135486,ENSG00000111605,ENSG00000100836,ENSG00000087302,ENSG00000185650,ENSG00000183426,ENSG00000129245,ENSG00000091542,ENSG00000109111,ENSG00000108424,ENSG00000159217,ENSG00000136450,ENSG00000141543,ENSG00000088247,ENSG00000123136…
TRUE	3.45286e-06	147	2043	45	0.0220264	0.306122	GO:0050658	GO:BP	RNA transport	18672	13027		IDA ISS IEA,IDA IMP,TAS,IDA IEA,IMP IBA IEA,IBA,ISS,IDA IEA,IDA IBA IEA,IDA,IC IEA,IMP,IMP,TAS,IMP IEA,IEA,IBA,IMP IBA,ISS IEA,IDA,IEA,IEA,NAS IEA,IEA,IGI IBA TAS,IDA,TAS,IEA,ISS IEA,IMP IBA IEA,IDA IMP IBA IEA,IDA IBA IEA,IEA,IEA,IEA,IDA IGI IBA TAS IEA,IDA IMP IBA NAS,IDA IEA,IEA,IDA IBA IEA,ISS,IEA,IDA IBA IEA,NAS IEA,ISS IEA	ENSG00000121774,ENSG00000065978,ENSG00000198952,ENSG00000135829,ENSG00000058673,ENSG00000173726,ENSG00000175216,ENSG00000030066,ENSG00000149577,ENSG00000060237,ENSG00000135486,ENSG00000111605,ENSG00000100836,ENSG00000087302,ENSG00000185650,ENSG00000183426,ENSG00000129245,ENSG00000091542,ENSG00000109111,ENSG00000108424,ENSG00000159217,ENSG00000136450,ENSG00000141543,ENSG00000088247,ENSG00000123136…
TRUE	3.57323e-06	411	2043	90	0.0440529	0.218978	GO:0051338	GO:BP	regulation of transferase activity	18672	13483		IDA,IMP,IDA IEA,IDA,ISS,IMP,IDA IMP,IMP,IDA,IMP,IDA,IMP,IDA,IDA,ISS,TAS,ISS,IMP,TAS,IMP,IDA,IMP,IDA,IDA,IDA,ISS,TAS,IDA,IDA IMP,TAS,IDA,IDA,IMP,IDA IEA,IDA,IDA,IMP,IDA IMP,ISS,IDA IEA,IMP,IMP ISS TAS,IDA IMP,IMP,IMP,IDA,IDA,IDA,IDA IMP,IDA IEA,TAS,IDA,IDA,IEA,IDA,IMP,TAS,IDA,TAS,IDA,TAS,IMP,ISS,IDA,IMP,IMP,TAS,IDA,IDA IMP TAS,ISS,IDA,IDA,NAS,NAS,IDA,IMP,IDA TAS,ISS,ISS,IDA ISS,ISS TAS,IMP,TAS,TAS…	ENSG00000116670,ENSG00000142676,ENSG00000117399,ENSG00000142871,ENSG00000134222,ENSG00000143543,ENSG00000160710,ENSG00000153187,ENSG00000186660,ENSG00000133895,ENSG00000084207,ENSG00000149273,ENSG00000118971,ENSG00000078237,ENSG00000139625,ENSG00000139546,ENSG00000100836,ENSG00000087302,ENSG00000198668,ENSG00000137801,ENSG00000140538,ENSG00000197299,ENSG00000185551,ENSG00000127586,ENSG00000140988…
TRUE	3.71043e-06	117	2043	39	0.0190896	0.333333	GO:0045727	GO:BP	positive regulation of translation	18672	11407		IMP IEA,IDA,IDA,IDA IMP,IDA IMP,IDA,IEA,IMP,IDA,ISS IEA,ISS,IBA,IMP,IDA,IMP,IDA,IMP,IMP,IDA,IMP,IPI,IMP,IMP,IBA IEA,IMP,IDA IMP,IDA,IMP IBA,IDA,IDA,IMP,ISS IEA,IDA,IPI,IDA,ISS,IMP,IMP IBA,IMP	ENSG00000131914,ENSG00000121774,ENSG00000065978,ENSG00000009307,ENSG00000135829,ENSG00000153187,ENSG00000110321,ENSG00000165819,ENSG00000137801,ENSG00000067225,ENSG00000108561,ENSG00000129245,ENSG00000141736,ENSG00000159217,ENSG00000141543,ENSG00000099622,ENSG00000167658,ENSG00000105221,ENSG00000126457,ENSG00000100982,ENSG00000100353,ENSG00000100227,ENSG00000196576,ENSG00000169714,ENSG00000114867…
TRUE	3.8941e-06	945	2043	168	0.082232	0.177778	GO:0009628	GO:BP	response to abiotic stimulus	18672	3535		IDA,IDA IGI,IEA,IEA,IDA,IEA,IDA IMP,IEA,IEA,IDA,IMP,IMP,ISS,IMP ISS IEA,IMP IEA,IEA,NAS,IMP,TAS,IEA,IMP IEA,IEA,ISS IEA,IMP IBA IEA,EXP IDA ISS,TAS,IBA IEA,IDA,IDA IEA,ISS IEA,TAS,IDA,IEA,IDA IEP IBA,IEA,IDA,IEA,IDA IEA,IEA,IEA,IEA,IDA,TAS,IDA IEP IEA,IDA,IDA,IDA IBA,IMP ISS IEA,ISS IBA IEA,IDA ISS IBA IEA,NAS IEA,IDA IMP,IDA,IEA,ISS IEA,IDA TAS,IMP,IEA,IEA,IEA,IDA IMP IEP ISS IEA,ISS IBA IEA,IDA…	ENSG00000188976,ENSG00000074800,ENSG00000177000,ENSG00000011021,ENSG00000127483,ENSG00000142798,ENSG00000004487,ENSG00000117394,ENSG00000117411,ENSG00000173846,ENSG00000143624,ENSG00000176444,ENSG00000116584,ENSG00000158773,ENSG00000158864,ENSG00000116747,ENSG00000023572,ENSG00000069275,ENSG00000162889,ENSG00000162909,ENSG00000143799,ENSG00000177963,ENSG00000110492,ENSG00000110108,ENSG00000167986…
TRUE	4.68156e-06	517	2043	106	0.0518845	0.205029	GO:0045596	GO:BP	negative regulation of cell differentiation	18672	11285		IDA IGI,IMP,IEA,IEA,IEA,IEA,ISS IEA,IEA,ISS IEA,IMP ISS IEA,IMP,ISS IEA,IGI,IMP,IMP IEA,IEA,IMP,IEA,ISS IEA,ISS IEA,IBA IEA,IBA,IDA,IEA,IEA,IDA,IEA,IEA,IDA IEA,IMP,IEA,IEA,IEA,IDA,ISS IEA,IMP,NAS,ISS IEA,IEA,IDA,IEA,IMP,IEA,ISS TAS IEA,IDA,ISS,IMP,IDA,IDA ISS IEA,IDA ISS IEA,IEA,IEA,IDA,IEA,ISS,IEA,IEA,IDA IEA,IMP IEA,ISS IEA,IEA,NAS,IDA IMP TAS,ISS,IMP ISS IBA IEA,IEA,ISS IEA,IDA IEA,ISS IEA,IMP…	ENSG00000157933,ENSG00000116670,ENSG00000117318,ENSG00000131914,ENSG00000065978,ENSG00000066135,ENSG00000163462,ENSG00000185630,ENSG00000257315,ENSG00000153187,ENSG00000110492,ENSG00000134569,ENSG00000133895,ENSG00000133884,ENSG00000137693,ENSG00000110367,ENSG00000061273,ENSG00000172819,ENSG00000179295,ENSG00000022840,ENSG00000178882,ENSG00000177169,ENSG00000185650,ENSG00000166450,ENSG00000182175…
TRUE	4.9075e-06	784	2043	145	0.0709741	0.184949	GO:0032880	GO:BP	regulation of protein localization	18672	7820		HMP,IDA TAS,IEA,IEA,IMP IBA,IMP,IMP,IMP,IMP,IMP,IEA,IMP,IEA,ISS IEA,HMP,IMP,IEA,IMP IEA,IMP,IEA,IMP,IEA,IDA IMP IEA,IEA,IEA,IMP,IMP,IDA IMP,IDA,ISS,ISS IEA,IGI IBA IEA,IEA,TAS,ISS,IEA,IDA,IDA,IGI,IMP,IEA,HMP,IEA,ISS IEA,IEA,ISS IEA,IDA,IDA,IDA TAS,ISS IEA,IMP IEA,IDA IMP IEA,ISS,IMP,IMP IEA,IDA,IDA,TAS,IEA,ISS IEA,IEA,IDA IMP,IEA,ISS IEA,ISS IEA,IMP,IMP,ISS IEA,IMP IGI,IDA,IEA,HMP,IMP,IEA,ISS,IEA…	ENSG00000160087,ENSG00000107404,ENSG00000008130,ENSG00000157916,ENSG00000116786,ENSG00000142627,ENSG00000058453,ENSG00000004487,ENSG00000130766,ENSG00000117385,ENSG00000142945,ENSG00000173846,ENSG00000143126,ENSG00000163462,ENSG00000163468,ENSG00000135821,ENSG00000257315,ENSG00000143799,ENSG00000057608,ENSG00000107816,ENSG00000107862,ENSG00000171206,ENSG00000110651,ENSG00000134569,ENSG00000006118…
TRUE	5.27744e-06	314	2043	74	0.0362212	0.235669	GO:1901990	GO:BP	regulation of mitotic cell cycle phase transition	18672	21635		TAS,IEA,IMP,IEA,NAS,IDA NAS,ISS IBA,IBA,IDA IMP,IEA,IMP IBA NAS,IMP,NAS,NAS,IMP IBA IEA,ISS,IMP IBA,IMP,NAS,IBA TAS,NAS,IEA,IEA,IBA,ISS IEA,IDA IMP IBA NAS IEA,IDA,IDA,IDA,IDA,IDA IMP TAS,IMP,IEA,TAS,IMP IEA,ISS NAS,IEA,IMP,NAS,IDA,IDA,NAS,NAS,IMP,IMP IBA NAS,NAS,IMP,IDA,IMP,IMP,IMP,IEA,IDA IBA,IMP,IDA IMP IBA,IMP,NAS,IMP,IMP,IDA IMP,IDA,IMP,IEA,ISS,IDA IMP IGI IBA,NAS,IBA,IMP,IMP,IDA,IMP,NAS,NAS…	ENSG00000116670,ENSG00000116691,ENSG00000179051,ENSG00000117614,ENSG00000117713,ENSG00000117399,ENSG00000173846,ENSG00000085840,ENSG00000143624,ENSG00000185630,ENSG00000117724,ENSG00000167986,ENSG00000149503,ENSG00000133884,ENSG00000110200,ENSG00000137710,ENSG00000118971,ENSG00000215021,ENSG00000135476,ENSG00000123374,ENSG00000139613,ENSG00000175215,ENSG00000135679,ENSG00000089053,ENSG00000185650…
TRUE	5.93831e-06	1371	2043	225	0.110132	0.164114	GO:0048870	GO:BP	cell motility	18672	12944		NAS,IEA,IEA,IEA,IDA IMP ISS IEA,ISS IEA,IMP IEA,IDA,IEA,NAS,IDA ISS,IMP,IDA IBA IEA,IEA,IMP ISS,IEA,IMP NAS IEA,IEA,IEA,IBA IEA,ISS,ISS,IDA IEA,IBA,IEA,ISS IBA IEA,IBA,IBA IEA,IDA IMP,NAS,IMP,IMP,IMP,IMP,IEA,ISS IEA,IMP IBA IEA,IDA IMP ISS IEA,IDA IBA IEA,IEA,ISS IBA IEA,NAS,IEA,ISS IEA,IEA,IMP,IEA,IDA,IMP ISS IEA,IDA,IDA,IMP,IEA,IMP,IGI IEA,ISS,IEA,TAS,IEA,IDA,IEA,IBA,IEA,IEA,IMP IEA,IDA IMP ISS…	ENSG00000157933,ENSG00000142599,ENSG00000188807,ENSG00000116691,ENSG00000142627,ENSG00000179051,ENSG00000088280,ENSG00000169504,ENSG00000117632,ENSG00000162521,ENSG00000127603,ENSG00000142949,ENSG00000142871,ENSG00000143126,ENSG00000155366,ENSG00000023902,ENSG00000143398,ENSG00000159409,ENSG00000163346,ENSG00000163462,ENSG00000116584,ENSG00000162738,ENSG00000135821,ENSG00000134369,ENSG00000133056…
TRUE	5.94887e-06	772	2043	143	0.0699951	0.185233	GO:0040007	GO:BP	growth	18672	9804		IEA,IEA,IDA,IEA,IGI,IDA IEA,IEA,IEA,IEA,ISS IEA,IEA,IDA,ISS IEA,IEA,ISS IEA,IEA,IEA,IBA,IEA,IEA,ISS IEA,IMP IEA,IDA,ISS IEA,ISS IEA,IEA,IEA,ISS,IMP,IDA ISS IEA,ISS,IEA,ISS,IEA,IBA,IEA,IEA,IEA,IMP,IMP,IEA,NAS,ISS,ISS,IEA,IMP IEA,IEA,IMP,IEA,IDA TAS,IEA,ISS IEA,IEA,ISS IEA,IMP,IMP,ISS IEA,IEA,ISS IEA,NAS,IMP,IEA,IEA,IDA IMP IEA,ISS IEA,IEA,IDA IEA,IEA,ISS,ISS IEA,IEA,ISS IEA,IMP,IDA,IEA,IDA IMP ISS…	ENSG00000107404,ENSG00000157933,ENSG00000074800,ENSG00000171603,ENSG00000116670,ENSG00000090432,ENSG00000169504,ENSG00000162430,ENSG00000142784,ENSG00000130766,ENSG00000196182,ENSG00000127603,ENSG00000134222,ENSG00000134250,ENSG00000163462,ENSG00000075391,ENSG00000117139,ENSG00000197746,ENSG00000108175,ENSG00000107816,ENSG00000110651,ENSG00000110321,ENSG00000187079,ENSG00000110492,ENSG00000134569…
TRUE	6.00833e-06	358	2043	81	0.0396476	0.226257	GO:0010720	GO:BP	positive regulation of cell development	18672	4329		IMP,NAS,IDA,IEA,IEA,IBA,ISS IEA,IEA,ISS IEA,IDA ISS IEA,IEA,IDA,IEA,NAS,ISS IEA,IEP,IDA,IEA,IBA IEA,IEA,IBA,IDA,IEA,IEA,NAS,ISS,ISS,ISS,ISS IEA,IEA,IEA,IMP IEA,IEA,IEA,IMP ISS IBA IEA,IEA,ISS,IBA IEA,ISS IEA,NAS,IBA IEA,IEA,IBA,ISS IEA,IEA,IBA,IEA,ISS IEA,IDA IEA,IGI ISS,IEA,IBA,IEA,NAS,ISS IEA,ISS IEA,IEA,ISS IEA,ISS IEA,IMP,ISS IEA,ISS,ISS IEA,ISS IEA,IEA,ISS,ISS IEA,IBA,IDA,ISS,ISS,NAS,IDA,IBA…	ENSG00000004487,ENSG00000117713,ENSG00000127603,ENSG00000134250,ENSG00000143842,ENSG00000076356,ENSG00000108175,ENSG00000110321,ENSG00000135387,ENSG00000110492,ENSG00000173039,ENSG00000175467,ENSG00000064309,ENSG00000139613,ENSG00000187109,ENSG00000100813,ENSG00000185650,ENSG00000137817,ENSG00000103260,ENSG00000007168,ENSG00000129245,ENSG00000131759,ENSG00000118046,ENSG00000065000,ENSG00000127616…
TRUE	7.28726e-06	150	2043	45	0.0220264	0.3	GO:0051236	GO:BP	establishment of RNA localization	18672	13405		IDA ISS IEA,IDA IMP,TAS,IDA IEA,IMP IBA IEA,IBA,ISS,IDA IEA,IDA IBA IEA,IDA,IC IEA,IMP,IMP,TAS,IMP IEA,IEA,IBA,IMP IBA,ISS IEA,IDA,IEA,IEA,NAS IEA,IEA,IGI IBA TAS,IDA,TAS,IEA,ISS IEA,IMP IBA IEA,IDA IMP IBA IEA,IDA IBA IEA,IEA,IEA,IEA,IDA IGI IBA TAS IEA,IDA IMP IBA NAS,IDA IEA,IEA,IDA IBA IEA,ISS,IEA,IDA IBA IEA,NAS IEA,ISS IEA	ENSG00000121774,ENSG00000065978,ENSG00000198952,ENSG00000135829,ENSG00000058673,ENSG00000173726,ENSG00000175216,ENSG00000030066,ENSG00000149577,ENSG00000060237,ENSG00000135486,ENSG00000111605,ENSG00000100836,ENSG00000087302,ENSG00000185650,ENSG00000183426,ENSG00000129245,ENSG00000091542,ENSG00000109111,ENSG00000108424,ENSG00000159217,ENSG00000136450,ENSG00000141543,ENSG00000088247,ENSG00000123136…
TRUE	7.41896e-06	304	2043	72	0.0352423	0.236842	GO:0031647	GO:BP	regulation of protein stability	18672	7217		IDA IEA,IMP IEA,IMP,IMP,IMP,IMP,NAS,IMP,IDA IBA,IMP,IMP,IMP,ISS,IDA IMP,IMP,IDA IMP,IMP,IDA,ISS IEA,IMP IBA IEA,IMP,IDA IBA,IMP,IMP,IMP,IDA,IDA,IEA,IMP,IMP,NAS,ISS TAS IEA,IMP,IMP,IMP,NAS,NAS,IMP,IMP,IMP IEA,IMP,IMP ISS,IDA,IMP,IMP,ISS IEA,IEA,IMP ISS,IDA,IMP,IMP,ISS,IDA IMP ISS IEA,IEA,IBA,IDA,IEA,IMP IEA,IDA,IEA,EXP,IMP,IDA,IMP,IDA,IEA,IDA IBA IEA,IMP,IBA IEA,ISS,ISS IC,IMP IEA	ENSG00000107404,ENSG00000090432,ENSG00000244038,ENSG00000142676,ENSG00000117385,ENSG00000163468,ENSG00000143256,ENSG00000110651,ENSG00000166326,ENSG00000162298,ENSG00000109971,ENSG00000154144,ENSG00000111640,ENSG00000215021,ENSG00000171681,ENSG00000135679,ENSG00000166226,ENSG00000165416,ENSG00000185896,ENSG00000080824,ENSG00000140264,ENSG00000242028,ENSG00000166794,ENSG00000138834,ENSG00000005339…
TRUE	7.80332e-06	705	2043	133	0.0651003	0.188652	GO:0035239	GO:BP	tube morphogenesis	18672	8855		ISS IEA,ISS,IMP NAS,ISS IEA,TAS IEA,IGI,IEA,IEA,IMP,IEA,IMP,IEA,ISS,IEA,IDA IEA,IEA,ISS IBA IEA,IMP IEA,IEA,IEA,IEA,IEA,IMP,IMP ISS IEA,IDA IBA IEA,IMP,IEA,IEA,IMP IEA,IEA,IMP IEA,IEA,IEA,IMP,ISS,IDA IBA IEA,IDA IEA,IEA,IDA IMP IGI IBA IEA,IEP IEA,IMP,IEA,IEA,ISS,IDA IEP IEA,ISS,IEA,ISS IEA,NAS,IEA,IGI,IEA,IEA,IMP,IEA,IMP,IMP,IEA,IEA,IEA,IDA IEA,IEA,IEA,IBA IEA,IEA,IEA,IEA,ISS,IEA,IDA ISS,ISS IEA…	ENSG00000107404,ENSG00000157933,ENSG00000177000,ENSG00000142627,ENSG00000142798,ENSG00000007968,ENSG00000169504,ENSG00000121753,ENSG00000092847,ENSG00000142871,ENSG00000031698,ENSG00000134250,ENSG00000162738,ENSG00000185630,ENSG00000135821,ENSG00000117139,ENSG00000054282,ENSG00000117020,ENSG00000151208,ENSG00000108175,ENSG00000107816,ENSG00000166341,ENSG00000157570,ENSG00000110492,ENSG00000173511…
TRUE	8.61705e-06	130	2043	41	0.0200685	0.315385	GO:1903313	GO:BP	positive regulation of mRNA metabolic process	18672	22567		IEA,IDA,NAS,IDA,IDA,IDA,IDA,IDA,ISS,IEA,ISS,IDA IMP ISS IEA,IDA IMP IBA NAS,ISS,IDA ISS IEA,IEA,TAS,IDA,IBA,IDA IMP,IDA IMP TAS IEA,IBA,IEA,IBA NAS IEA,TAS,IBA,ISS IEA,IMP IBA,IDA IEA,IDA,IDA IMP IBA NAS,IDA IMP IBA TAS NAS,IDA,ISS IEA,IDA ISS,IDA IMP ISS IEA,IBA,IBA,ISS IBA,IDA,IBA IEA	ENSG00000171824,ENSG00000065978,ENSG00000116455,ENSG00000009307,ENSG00000159409,ENSG00000135829,ENSG00000153187,ENSG00000135387,ENSG00000149187,ENSG00000109971,ENSG00000165819,ENSG00000185650,ENSG00000125107,ENSG00000129245,ENSG00000091542,ENSG00000173812,ENSG00000141698,ENSG00000159217,ENSG00000099622,ENSG00000088247,ENSG00000005007,ENSG00000179134,ENSG00000104852,ENSG00000088038,ENSG00000055917…
TRUE	8.78467e-06	269	2043	66	0.0323054	0.245353	GO:0051054	GO:BP	positive regulation of DNA metabolic process	18672	13291		IDA NAS,NAS,IMP,IMP,ISO IEA,IDA IGI,NAS,IDA,IMP,IDA IMP,ISO IEA,IDA,TAS IEA,NAS,IDA IMP,IMP,TAS,IDA,IEA,IDA,IDA,IDA,IDA,IMP,ISS IBA IEA,IEA,IDA,NAS,IMP,IMP IEA,NAS,IMP IGI IEA,ISS IEA,IMP,IDA ISO IEA,IDA,IMP,IDA,IMP,IDA,IDA IMP,IDA,ISS IEA,NAS,IMP,IEA,ISS IEA,IEA,IMP,IDA,IMP,TAS,IDA NAS,ISS,IDA,IEA,IDA,IEA,IEA,IEA,IDA IMP IEA,IDA IBA,NAS,IMP,IDA,IDA	ENSG00000116670,ENSG00000117713,ENSG00000163468,ENSG00000135829,ENSG00000116750,ENSG00000143799,ENSG00000133884,ENSG00000149273,ENSG00000078237,ENSG00000013573,ENSG00000187778,ENSG00000135486,ENSG00000123374,ENSG00000139613,ENSG00000111602,ENSG00000166226,ENSG00000080824,ENSG00000185787,ENSG00000140443,ENSG00000127586,ENSG00000005339,ENSG00000089280,ENSG00000168802,ENSG00000178999,ENSG00000178971…
TRUE	1.25451e-05	559	2043	111	0.0543319	0.198569	GO:0048589	GO:BP	developmental growth	18672	12693		IEA,IEA,IEA,IEA,IEA,IEA,IEA,IDA,IEA,ISS IEA,IEA,IEA,IBA,IEA,IEA,ISS IEA,IEA,ISS IEA,ISS IEA,IEA,IEA,ISS,ISS IEA,ISS,IEA,ISS,IEA,IBA,IEA,IEA,IEA,IMP,IEA,ISS,IEA,IEA,IEA,IEA,IEA,IEA,ISS IEA,ISS IEA,IEA,IEA,IEA,IDA IEA,ISS IEA,IEA,IEA,IEA,ISS,ISS IEA,ISS IEA,IEA,IDA IMP ISS,ISS NAS IEA,IEA,ISS IEA,IEA,IMP,IEA,IEA,ISS,IBA IEA,IEA,IEA,IEA,IEA,ISS IEA,IEA,IEA,TAS IEA,IEA,IEA,IEA,ISS IEA,IDA,IEA,IEA,IEA…	ENSG00000107404,ENSG00000157933,ENSG00000090432,ENSG00000169504,ENSG00000162430,ENSG00000142784,ENSG00000196182,ENSG00000127603,ENSG00000134250,ENSG00000163462,ENSG00000075391,ENSG00000117139,ENSG00000197746,ENSG00000108175,ENSG00000107816,ENSG00000110651,ENSG00000110321,ENSG00000110492,ENSG00000134569,ENSG00000149187,ENSG00000173898,ENSG00000085733,ENSG00000137693,ENSG00000167548,ENSG00000172819…
TRUE	1.27614e-05	731	2043	136	0.0665688	0.186047	GO:0043069	GO:BP	negative regulation of programmed cell death	18672	10420		IMP,IDA IGI,IMP,ISS IEA,IEA,IDA,IEA,IEA,TAS,IDA IMP IEA,IEA,ISS,IEA,IEA,IDA,IMP,IDA IMP,IDA IMP,IEA,IDA IMP ISS IEA,IMP,IEA,IDA,IDA TAS,IDA IMP IEA,TAS,IDA TAS,IEA,IMP IEA,IDA IBA IEA,IEA,IMP,IDA,IMP IEA,IEA,IDA IGI IBA IEA,IEA,ISS,ISS,IMP IBA IEA,IMP TAS,IMP TAS,IEA,IDA TAS,ISS IEA,IDA IBA,IMP,IDA TAS IEA,IMP,IDA,IMP,IMP ISS IEA,IDA,IDA,IEA,IDA IMP IGI IEA,IDA,IBA IEA,IMP,NAS,IMP,TAS IEA,IEA,IEA…	ENSG00000188976,ENSG00000074800,ENSG00000004487,ENSG00000116863,ENSG00000196182,ENSG00000173846,ENSG00000132781,ENSG00000142871,ENSG00000134250,ENSG00000143384,ENSG00000160710,ENSG00000116584,ENSG00000132688,ENSG00000116679,ENSG00000163545,ENSG00000015171,ENSG00000042286,ENSG00000108179,ENSG00000119969,ENSG00000110492,ENSG00000110108,ENSG00000167986,ENSG00000173511,ENSG00000162298,ENSG00000173039…
TRUE	1.36137e-05	931	2043	164	0.0802741	0.176155	GO:0070925	GO:BP	organelle assembly	18672	16146		IMP,IEA,IMP,IMP,IEA,IEA,IMP,IMP,IBA,IDA IMP,ISS,IMP,IEA,NAS,IMP IEA,IMP,IMP,IEA,TAS,IMP IBA,IBA,IDA,IDA,IBA NAS,IMP IBA IEA,IMP IBA NAS IEA,IEA,IMP,IMP,IMP,IGI IBA IEA,IDA IMP IBA,IDA,IMP,IMP,IEA,IDA IBA,IBA,IBA,TAS NAS IEA,IDA IBA IEA,IMP IEA,IMP IBA NAS IEA,IMP ISS IEA,IDA,IDA,IMP,IMP IBA,IBA,IBA,IDA,ISS IEA,IBA,IDA,IDA,ISS IEA,IMP,ISS IEA,IMP IBA,ISS IEA,IMP IBA IEA,IMP TAS NAS,IDA,IBA IEA,IMP…	ENSG00000058453,ENSG00000053372,ENSG00000142676,ENSG00000180198,ENSG00000117399,ENSG00000143126,ENSG00000009307,ENSG00000143442,ENSG00000177954,ENSG00000143569,ENSG00000162738,ENSG00000117523,ENSG00000116747,ENSG00000117724,ENSG00000054282,ENSG00000153187,ENSG00000057608,ENSG00000107816,ENSG00000107862,ENSG00000099204,ENSG00000130640,ENSG00000135387,ENSG00000167986,ENSG00000149503,ENSG00000110047…
TRUE	1.90771e-05	1133	2043	191	0.09349	0.168579	GO:0007155	GO:BP	cell adhesion	18672	2706		TAS IEA,IMP,IDA IEA,IDA ISS IEA,IEA,NAS,IDA ISS IBA,IDA IMP IBA TAS IEA,IBA IEA,ISS IBA IEA,IMP,IEA,IDA IEA,IEA,IBA,IMP NAS,ISS IEA,IEA,IDA IEA,ISS IBA NAS IEA,IDA IMP ISS IEA,IMP,IDA,IEA,TAS,ISS,TAS IEA,IMP,IBA IEA,IMP,IBA,IBA TAS,IMP,TAS IEA,IMP,NAS,IEA,TAS,IMP TAS IEA,IBA IEA,IDA IEA,ISS,IEA,IDA IBA IEA,TAS,IBA TAS IEA,IEA,IMP,IDA TAS NAS IEA,ISS IBA NAS IEA,IEA,IBA,IDA NAS,IEA,ISS,IBA,IDA,TAS…	ENSG00000171603,ENSG00000116670,ENSG00000142627,ENSG00000179051,ENSG00000142798,ENSG00000117713,ENSG00000127603,ENSG00000142949,ENSG00000142871,ENSG00000143126,ENSG00000143398,ENSG00000163346,ENSG00000143195,ENSG00000143842,ENSG00000076356,ENSG00000151208,ENSG00000108175,ENSG00000177963,ENSG00000110651,ENSG00000166341,ENSG00000110492,ENSG00000173039,ENSG00000175467,ENSG00000172531,ENSG00000131626…
TRUE	2.00281e-05	1253	2043	207	0.101322	0.165204	GO:0009967	GO:BP	positive regulation of signal transduction	18672	3790		IEA,NAS,HMP,IEA,ISS IEA,IDA IEA,IDA,ISS,IGI,HMP,IDA IEA,IGI IEA,IEA,IMP,IMP,IEA,IDA IEA,IEA,IMP ISS IEA,ISS IEA,IMP,IMP,IDA,IMP,IDA IMP ISS IEA,IDA,IEA,IEA,NAS,IDA,IDA,IMP,IMP IEP IEA,IEA,ISS IEA,IDA IMP ISS IBA IEA,IDA IMP IBA,IEA,IEA,IMP,ISS,IDA,IMP ISS IEA,IMP,IMP ISS,IMP,IDA IMP IBA IEA,IEA,IDA,IEA,IDA IMP,ISS IEA,IEA,IDA IBA,IDA IBA IEA,ISS,IDA IMP,IMP,IMP,IDA,IDA IMP ISS TAS IEA,IDA ISS IBA…	ENSG00000107404,ENSG00000157933,ENSG00000090432,ENSG00000142676,ENSG00000131914,ENSG00000130766,ENSG00000116560,ENSG00000127603,ENSG00000142871,ENSG00000155366,ENSG00000134250,ENSG00000143384,ENSG00000163346,ENSG00000116750,ENSG00000163362,ENSG00000069275,ENSG00000143799,ENSG00000117020,ENSG00000151208,ENSG00000108175,ENSG00000108219,ENSG00000107872,ENSG00000171206,ENSG00000175029,ENSG00000110651…
TRUE	2.01339e-05	113	2043	37	0.0181106	0.327434	GO:0021987	GO:BP	cerebral cortex development	18672	6510		IEA,IEA,IMP,IEA,IEA,IEA,IEA,IEA,IEA,IMP ISS IEA,IEA,IEA,IEA,IEA,ISS IEA,ISS IEA,IEA,IEA,IEA,IMP,IBA,IEA,IEA,IEA,IEA,IEA,ISS IEA,IEA,IEP,IEA,ISS IEA,IEA,IEA,ISS IEA,ISS IEA,IEA,IEA	ENSG00000004487,ENSG00000117394,ENSG00000108175,ENSG00000110492,ENSG00000149187,ENSG00000174483,ENSG00000064309,ENSG00000134294,ENSG00000167552,ENSG00000007168,ENSG00000108819,ENSG00000170558,ENSG00000105426,ENSG00000087088,ENSG00000115310,ENSG00000168542,ENSG00000159131,ENSG00000100242,ENSG00000168036,ENSG00000082701,ENSG00000013810,ENSG00000155511,ENSG00000137267,ENSG00000137285,ENSG00000164828…
TRUE	2.09463e-05	490	2043	100	0.0489476	0.204082	GO:0048598	GO:BP	embryonic morphogenesis	18672	12698		ISS IEA,ISS,IMP NAS,IEA,IEP IBA,IEA,ISS,IEA,IEA,IEA,ISS,IEA,IEA,IEA,IEA,IEA,IMP,ISS,IMP IEA,ISS IEA,IEA,IEP,IEA,ISS IEA,IEA,ISS,TAS,IEP,ISS,IEA,ISS IEA,IEA,IEA,IEA,IEA,IMP,IEA,ISS,IBA IEA,IEA,IEA,IEA,ISS,IEA,ISS IEA,ISS IEA,IMP IGI,ISS IEA,IDA,ISS IEA,IEA,IEA,ISS IEA,IEP,IEA,IEA,IEA,IEA,ISS IEA,IEA,ISS IEA,IMP,IEA,IDA,ISS IEA,IEA,IEA,IMP,IEA,IBA,ISS IEA,IEA,IEA,IEA,ISS IEA,ISS IEA,TAS IEA,ISS IEA…	ENSG00000107404,ENSG00000157933,ENSG00000177000,ENSG00000142627,ENSG00000117122,ENSG00000117614,ENSG00000065978,ENSG00000142871,ENSG00000134250,ENSG00000143570,ENSG00000162738,ENSG00000185630,ENSG00000177963,ENSG00000134569,ENSG00000137693,ENSG00000064309,ENSG00000060237,ENSG00000111186,ENSG00000139219,ENSG00000172819,ENSG00000136099,ENSG00000134871,ENSG00000185650,ENSG00000137815,ENSG00000182175…
TRUE	2.11114e-05	1550	2043	246	0.120411	0.15871	GO:0141124	GO:BP	intracellular signaling cassette	18672	19772		TAS,IDA,IMP,IDA HMP,IMP,ISS IEA,IEA,IMP,IEA,ISS,IEA,IDA,HMP IEA,IDA,IEA,TAS,IDA IBA,IBA TAS NAS,IBA IEA,IMP,IBA IEA,TAS IEA,IDA IEA,IEA,IMP,IEA,IDA,IEA,IEA,IDA,IEA,IDA,IDA,IEA,IDA,IDA,IDA,ISS IBA IEA,IDA IMP IGI IEP IBA IEA,TAS,IDA ISS NAS,ISS IBA IEA,IEA,TAS,IDA IMP,IEA,ISS,IEA,IDA,IMP ISS IEA,IMP,IMP ISS TAS IEA,IEP,ISS,TAS,IDA IBA IEA,IMP IBA IEA,ISS IEA,IEA,TAS,IEA,ISS,IBA TAS,IDA ISS IEA,IC …	ENSG00000078369,ENSG00000157933,ENSG00000142627,ENSG00000090432,ENSG00000117632,ENSG00000131914,ENSG00000130766,ENSG00000121753,ENSG00000196182,ENSG00000173846,ENSG00000116133,ENSG00000142871,ENSG00000155366,ENSG00000134250,ENSG00000197622,ENSG00000143398,ENSG00000198837,ENSG00000116584,ENSG00000116191,ENSG00000163362,ENSG00000133056,ENSG00000162889,ENSG00000143799,ENSG00000116991,ENSG00000015171…
TRUE	2.30664e-05	894	2043	158	0.0773372	0.176734	GO:0044087	GO:BP	regulation of cellular component biogenesis	18672	10812		IBA IEA,IEA,IMP,IMP,ISS IEA,IMP IBA,IMP IEA,IDA ISS IBA,IEA,ISS IEA,IMP ISS IEA,IDA,IMP IEA,IMP,IMP,ISS IEA,IDA,IDA,IEA,IEA,IMP IEA,IMP ISS,IMP,IMP IEA,IMP,IMP IGI IBA IEA,IDA TAS,IEA,IEA,IDA,IMP,IEA,IDA,IMP IBA,IDA IEA,IMP,NAS,IDA,IMP,IDA NAS IEA,TAS,ISS,IDA,IEA,ISS IEA,IDA,IMP,ISS IEA,IDA IMP IGI IBA IEA,ISS IEA,IDA,IEA,IBA,IMP,IDA,IEA,IMP,IMP,IEA,IMP,IEA,IMP IBA,IDA IMP IEA,ISS IEA,IDA IBA IEA…	ENSG00000171603,ENSG00000116670,ENSG00000142627,ENSG00000058453,ENSG00000179051,ENSG00000088280,ENSG00000117632,ENSG00000127603,ENSG00000142871,ENSG00000134222,ENSG00000155366,ENSG00000143569,ENSG00000054282,ENSG00000153187,ENSG00000057608,ENSG00000151208,ENSG00000135387,ENSG00000175216,ENSG00000134569,ENSG00000173898,ENSG00000131626,ENSG00000085733,ENSG00000137497,ENSG00000149273,ENSG00000137693…
TRUE	2.84427e-05	401	2043	86	0.042095	0.214464	GO:0002009	GO:BP	morphogenesis of an epithelium	18672	610		ISS IEA,ISS,IMP NAS,ISS IEA,IEA,IDA,ISS,IEA,ISS IBA,IEA,IEA,IEA,IEA,IEA,IMP,IEA,IC IEA,ISS,IEA,IEA,ISS IEA,IEA,IEA,IEA,IEA,ISS,IDA IEP IEA,ISS,IMP,IEA,IEA,ISS IEA,IEA,IEA,IMP,IEA,IEA,IDA,IBA IEA,ISS IEA,ISS IEA,IEA,IEP,IEA,ISS IEA,IMP ISS IEA,IMP,ISS IEA,IEA,IEA,IEA,IEA,IEA,ISS IEA,IMP IEA,IBA IEA,IEA,ISS IEA,IEA,IEA,ISS IEA,IEA,IEA,IMP IEA,IMP,IEA,IEA,ISS IEA,ISS IEA,IMP,IEA,IEA,ISS IEA,IEA,IEA,…	ENSG00000107404,ENSG00000157933,ENSG00000177000,ENSG00000142627,ENSG00000169504,ENSG00000142871,ENSG00000155366,ENSG00000134250,ENSG00000162738,ENSG00000185630,ENSG00000117139,ENSG00000151208,ENSG00000107816,ENSG00000166341,ENSG00000110492,ENSG00000172531,ENSG00000137693,ENSG00000111186,ENSG00000215021,ENSG00000172819,ENSG00000111602,ENSG00000136099,ENSG00000125266,ENSG00000129474,ENSG00000182175…
TRUE	3.48509e-05	120	2043	38	0.0186001	0.316667	GO:0010977	GO:BP	negative regulation of neuron projection development	18672	4533		ISS IEA,IEA,ISS IEA,ISS IEA,IEA,ISS,ISS,IEA,IBA,IDA,IEA,IEA,IEA,IEA,ISS IEA,IEA,IDA IEA,IEA,IEA,ISS,IDA,IEA,IGI,IEA,ISS IEA,IEA,IMP IEA,IEA,IEA,ISS IEA,IEA,IEA,ISS IEA,IDA,ISS,IDA,IDA,IEA	ENSG00000163462,ENSG00000026025,ENSG00000184014,ENSG00000134569,ENSG00000165323,ENSG00000004478,ENSG00000174233,ENSG00000135679,ENSG00000177169,ENSG00000125266,ENSG00000114062,ENSG00000182175,ENSG00000007168,ENSG00000109099,ENSG00000105426,ENSG00000130175,ENSG00000115310,ENSG00000114956,ENSG00000071054,ENSG00000078018,ENSG00000135916,ENSG00000114315,ENSG00000072832,ENSG00000175745,ENSG00000113657…
TRUE	3.71979e-05	936	2043	163	0.0797846	0.174145	GO:0072359	GO:BP	circulatory system development	18672	17136		ISS IEA,IEA,ISS IEA,TAS IEA,IGI,IEA,IEA,IEA,IMP,IEA,IMP,IMP NAS IEA,ISS,IBA,IDA IEA,IMP IEA,IEA,IEA,ISS IEA,IEA,IMP IEA,IEA,IMP,IMP ISS IEA,IDA IBA IEA,IMP,IEA,IEA,IMP IEA,IMP IEA,IEA,IMP,ISS,ISS,IEA,IMP,IDA ISS IBA IEA,IDA IEA,IEA,IDA IMP IGI IBA IEA,IEA,IEP IEA,IMP,IMP,IEA,IMP,IMP IEA,IEA,ISS,IEP ISS IEA,IEA,ISS IEA,NAS,IEA,ISS IEA,IEA,NAS IEA,IEA,IGI,IEA,IEA,IMP,IEA,ISS IEA,IMP,IMP,IEA,IEA,IEA…	ENSG00000107404,ENSG00000157933,ENSG00000142627,ENSG00000142798,ENSG00000007968,ENSG00000117318,ENSG00000169504,ENSG00000121753,ENSG00000092847,ENSG00000142871,ENSG00000031698,ENSG00000134250,ENSG00000162738,ENSG00000116161,ENSG00000135821,ENSG00000117020,ENSG00000153187,ENSG00000108175,ENSG00000171307,ENSG00000177963,ENSG00000166341,ENSG00000110321,ENSG00000157570,ENSG00000110492,ENSG00000173511…
TRUE	3.8967e-05	213	2043	55	0.0269212	0.258216	GO:0050769	GO:BP	positive regulation of neurogenesis	18672	13072		IMP,IDA,IBA,IEA,ISS IEA,IDA,IEA,IEA,ISS IEA,IEA,IBA IEA,IEA,IBA,IEA,ISS,ISS IEA,IEA,IEA,IMP IEA,IEA,IMP ISS IBA IEA,IEA,IBA IEA,ISS IEA,IBA IEA,IEA,IBA,ISS IEA,IEA,IBA,IEA,ISS IEA,IGI ISS,IEA,IBA,IEA,IEA,ISS IEA,IEA,ISS IEA,ISS,ISS IEA,IEA,ISS,ISS IEA,IBA,ISS,ISS,IDA,IBA,ISS IEA,IEA,ISS,IDA IMP,IBA	ENSG00000004487,ENSG00000127603,ENSG00000076356,ENSG00000110321,ENSG00000135387,ENSG00000110492,ENSG00000173039,ENSG00000064309,ENSG00000187109,ENSG00000137817,ENSG00000103260,ENSG00000007168,ENSG00000129245,ENSG00000118046,ENSG00000115738,ENSG00000081479,ENSG00000204217,ENSG00000079246,ENSG00000124006,ENSG00000115694,ENSG00000198026,ENSG00000101126,ENSG00000196576,ENSG00000168036,ENSG00000164050…
TRUE	3.96734e-05	91	2043	32	0.0156632	0.351648	GO:0034728	GO:BP	nucleosome organization	18672	8658		IEA,IDA,IDA,IDA,NAS,IEA,IDA NAS,IDA,IBA TAS IEA,IDA TAS NAS,IBA,IDA IBA,IDA,IDA IEA,IDA,IDA,IDA,IDA,IEA,NAS IEA,NAS,IDA IBA IEA,IDA IMP,IMP,TAS,IDA,TAS IEA,IDA TAS,IEA,IEA,IEA,IDA	ENSG00000127483,ENSG00000117713,ENSG00000162521,ENSG00000132780,ENSG00000184678,ENSG00000099284,ENSG00000149136,ENSG00000139613,ENSG00000187109,ENSG00000092201,ENSG00000109111,ENSG00000167670,ENSG00000127616,ENSG00000105011,ENSG00000128708,ENSG00000160294,ENSG00000100084,ENSG00000173473,ENSG00000073111,ENSG00000113648,ENSG00000180596,ENSG00000158406,ENSG00000197153,ENSG00000204256,ENSG00000137309…
TRUE	4.06383e-05	219	2043	56	0.0274107	0.255708	GO:0006282	GO:BP	regulation of DNA repair	18672	2089		IDA,IDA NAS,IMP,NAS,IMP,ISO IEA,IDA IGI,NAS,IMP IBA,NAS,IDA IMP,IMP,IMP,ISO IEA,NAS,IDA IMP,IDA,IDA NAS,IDA,IDA,IDA,NAS,IDA,IDA,NAS,IMP,IDA,IDA,NAS,IMP NAS IEA,NAS,IMP IGI IEA,IDA ISO NAS IEA,IDA,IMP,IDA,IDA,IMP,TAS,NAS,IDA,IDA,NAS,IEA,IDA NAS,IDA NAS,IDA NAS,IDA,IMP,IDA,IDA,IDA IBA,IMP,NAS,IDA,IDA NAS	ENSG00000116273,ENSG00000116670,ENSG00000004487,ENSG00000117713,ENSG00000135829,ENSG00000116750,ENSG00000143799,ENSG00000162227,ENSG00000167770,ENSG00000133884,ENSG00000149273,ENSG00000078237,ENSG00000013573,ENSG00000187778,ENSG00000139613,ENSG00000111602,ENSG00000051180,ENSG00000185787,ENSG00000005339,ENSG00000166851,ENSG00000089280,ENSG00000189091,ENSG00000108561,ENSG00000161956,ENSG00000124422…
TRUE	4.08463e-05	359	2043	79	0.0386686	0.220056	GO:0001701	GO:BP	in utero embryonic development	18672	391		IEA,IEA,IEA,ISS,IEA,IEA,IEA,IEA,IEA,ISS IEA,IEA,IEA,IEA,ISS IEA,IEA,IEA,IEA,IEA,ISS IEA,IEA,IEA,ISS IEA,IEA,IEA,IEA,IEA,IEA,IEA,IEA,IEA,IEA,IEA,IEA,IEA,IEA,IEA,IEA,IEA,IEA,IEA,IEA,IEA,IEA,IEA,IEA,IEA,IEA,IEA,IEA,IEA,IEA,IEA,IEA,IEA,IEA,IEA,IEA,IEA,IDA IEA,IEA,IEA,IEA,IEA,IEA,IMP IEA,IEA,IEA,ISS IEA,IEA,IEA,IEA,IEA,IEA,IEA,IEA,IEA,IEA,IEA,IEA	ENSG00000117614,ENSG00000142784,ENSG00000065978,ENSG00000132780,ENSG00000142871,ENSG00000134250,ENSG00000143570,ENSG00000257315,ENSG00000162909,ENSG00000138336,ENSG00000108175,ENSG00000177963,ENSG00000049449,ENSG00000133316,ENSG00000137693,ENSG00000100888,ENSG00000185650,ENSG00000137815,ENSG00000137845,ENSG00000185551,ENSG00000138834,ENSG00000008710,ENSG00000162104,ENSG00000125107,ENSG00000140931…
TRUE	4.19388e-05	577	2043	112	0.0548213	0.194107	GO:1902532	GO:BP	negative regulation of intracellular signal transduction	18672	22042		IMP,IDA,IDA IGI,IDA,IMP,IMP,IDA IMP IBA IEA,ISS,ISS,IEA,IDA,IMP,IMP IBA IEA,IMP,TAS,IEA,IEA,IDA,IDA TAS,ISS IBA IEA,IMP,IDA ISS NAS,IMP IBA IEA,IDA IBA IEA,IDA,IEA,IMP,IDA IEA,IDA,IDA,ISS,IDA IMP TAS,IMP,IMP,IEA,IDA IBA,ISS IEA,IDA,IEA,IDA,IDA IGI ISS IBA IEA,IBA,IMP,IDA,IDA,IEA,IDA NAS,IDA,IDA,ISS IEA,IDA,IMP IBA,IMP IBA,IDA,IMP,IMP,IMP,IDA,IMP,ISS IBA IEA,ISS IEA,IMP IEA,IMP,IDA IBA IEA,IDA ISS…	ENSG00000188976,ENSG00000157933,ENSG00000074800,ENSG00000090432,ENSG00000004487,ENSG00000117632,ENSG00000130766,ENSG00000173846,ENSG00000116584,ENSG00000116679,ENSG00000143799,ENSG00000015171,ENSG00000151208,ENSG00000108179,ENSG00000095596,ENSG00000119969,ENSG00000107581,ENSG00000133895,ENSG00000162298,ENSG00000176973,ENSG00000173039,ENSG00000084207,ENSG00000149212,ENSG00000149428,ENSG00000109971…
TRUE	4.57062e-05	571	2043	111	0.0543319	0.194396	GO:0061061	GO:BP	muscle structure development	18672	14961		IDA ISS,ISS,IEA,IBA IEA,NAS,IEA,IDA,IBA IEA,ISS IEA,ISS IEA,IEA,IEA,IEA,ISS IEA,ISS IEA,IEA,IEA,ISS,TAS,TAS,NAS,ISS,IEA,IEA,ISS IEA,ISS IEA,IBA IEA,TAS,IMP,IEA,IDA IEA,IEA,IBA IEA,ISS IEA,IEP IBA IEA,IEA,IEA,IMP ISS,IEA,ISS,IEA,NAS,IEA,IDA,IEA,IMP,NAS,IEA,IBA IEA,IEA,IDA,ISS IEA,ISS IEA,ISS,IEP ISS IEA,IDA IEA,ISS IEA,IEA,IEA,IEA,NAS,IEA,NAS,IBA IEA,IEA,IEA,IEA,IEA,IMP ISS,IEA,NAS,ISS,NAS,IBA,ISS…	ENSG00000157933,ENSG00000004487,ENSG00000117318,ENSG00000162430,ENSG00000117713,ENSG00000065978,ENSG00000134250,ENSG00000023902,ENSG00000257315,ENSG00000117724,ENSG00000162909,ENSG00000153187,ENSG00000108179,ENSG00000110651,ENSG00000110047,ENSG00000109971,ENSG00000064309,ENSG00000111186,ENSG00000196465,ENSG00000092841,ENSG00000139613,ENSG00000196531,ENSG00000135679,ENSG00000174437,ENSG00000125266…
TRUE	4.73727e-05	15	2043	12	0.00587372	0.8	GO:2000767	GO:BP	positive regulation of cytoplasmic translation	18672	25578		IMP,IDA,IDA,IDA IMP,IDA,ISS IEA,IDA,IBA IEA,IDA,IDA,IDA,IDA	ENSG00000131914,ENSG00000065978,ENSG00000009307,ENSG00000135829,ENSG00000153187,ENSG00000067225,ENSG00000159217,ENSG00000169714,ENSG00000138668,ENSG00000172239,ENSG00000135316,ENSG00000070756
TRUE	5.1488e-05	203	2043	53	0.0259422	0.261084	GO:0097485	GO:BP	neuron projection guidance	18672	18430		IEA,IBA,ISS,IBA,ISS IBA NAS IEA,IBA,IBA,IBA,IEA,IEA,IMP ISS IBA IEA,IEA,ISS IBA IEA,IBA,IBA IEA,ISS IEA,IMP,TAS,IBA,ISS IEA,IEA,IEA,IEA,IBA IEA,IEA,IBA,IBA IEA,IEA,IBA,IBA,IBA,IBA IEA,IMP,IEA,TAS,IEA,IDA ISS IBA TAS IEA,IBA,IEA,ISS IEA,IEA,IBA,IBA,IDA IMP IBA IEA,ISS,IEA,ISS IEA,TAS,IBA IEA,IBA IEA,IBA,IEA,ISS IEA	ENSG00000107404,ENSG00000134250,ENSG00000162738,ENSG00000154380,ENSG00000154134,ENSG00000240771,ENSG00000125266,ENSG00000165801,ENSG00000140538,ENSG00000138834,ENSG00000258947,ENSG00000141736,ENSG00000167680,ENSG00000074181,ENSG00000125753,ENSG00000160007,ENSG00000151694,ENSG00000157851,ENSG00000168758,ENSG00000074047,ENSG00000204217,ENSG00000168505,ENSG00000172037,ENSG00000173402,ENSG00000114391…
TRUE	5.37168e-05	432	2043	90	0.0440529	0.208333	GO:0010638	GO:BP	positive regulation of organelle organization	18672	4267		IMP,IDA,IDA,ISS IEA,IMP,IDA,IMP,ISS IBA,IDA,ISO IEA,IDA,IDA,IMP,IMP ISS,IMP,IMP,IDA,IMP,ISO IEA,NAS,IDA,IDA,IMP,IMP,IBA,IMP IBA,IEA,IMP,TAS,IDA,IDA,IDA IMP,ISS,IEA,IDA,IGI IBA,IDA,IDA IMP,IMP,IDA,ISS IEA,IMP,ISS IEA,IDA IBA IEA,ISS IEA,IDA IMP,ISO IEA,IMP,IMP,IMP,IDA IMP,ISS,IDA,IEA,IDA,ISS,ISS IEA,IMP,ISS,IMP IGI IBA IEA,IDA ISS,IMP,IEA,ISS IEA,IMP,IEA,IDA,ISS IEA,IMP,IMP,IMP,IMP,ISS,IDA IBA IEA…	ENSG00000058453,ENSG00000090432,ENSG00000117399,ENSG00000134222,ENSG00000155366,ENSG00000143569,ENSG00000163468,ENSG00000132688,ENSG00000143256,ENSG00000116750,ENSG00000135387,ENSG00000175216,ENSG00000168496,ENSG00000085733,ENSG00000137497,ENSG00000149273,ENSG00000010292,ENSG00000013573,ENSG00000187778,ENSG00000135476,ENSG00000135486,ENSG00000123374,ENSG00000166908,ENSG00000166226,ENSG00000089053…
TRUE	5.47408e-05	485	2043	98	0.0479687	0.202062	GO:0007423	GO:BP	sensory organ development	18672	2904		IEA,IEA,ISS,ISS IEA,IEP IBA,IEA,IEA,ISS,IBA IEA,IEA,IEA,IEA,ISS IEA,IEA,IEA,IEA,IEA,IEA,ISS,IEA,ISS IEA,IMP,IMP,IEA,IEA,IEA,IEA,IEA,IEA,ISS IEA,IEA,IEA,ISS,IEA,IEP,IEA,IBA,IEA,IEA,IEA,IMP,ISS IEA,ISS,IEA,IEA,ISS IEA,IEA,IEA,IEA,ISS IEA,IEA,IEA,IEA,IEA,IEA,IMP,IEP IBA,IEA,IEA,ISS IEA,IMP,IEA,ISS NAS,IEA,IEA,IEA,IEA,IEP IEA,ISS IEA,TAS IEA,ISS IEA,IEA,IEA,IMP IBA IEA,IEA,IEA,IEA,IEA,ISS IEA,IEA,IEA…	ENSG00000107404,ENSG00000078369,ENSG00000157933,ENSG00000142627,ENSG00000117122,ENSG00000169504,ENSG00000134250,ENSG00000132688,ENSG00000185630,ENSG00000117139,ENSG00000162889,ENSG00000026025,ENSG00000171307,ENSG00000166341,ENSG00000049449,ENSG00000174483,ENSG00000165323,ENSG00000064309,ENSG00000111186,ENSG00000139219,ENSG00000172819,ENSG00000179295,ENSG00000198732,ENSG00000137845,ENSG00000007168…
TRUE	5.6366e-05	148	2043	43	0.0210475	0.290541	GO:0044839	GO:BP	cell cycle G2/M phase transition	18672	11038		IEA,IMP,IEA,ISS,TAS,IBA,IDA IMP,IDA,IEA,IMP IBA,IMP,TAS,IBA NAS,IEA,IMP,IDA,IDA IBA TAS,IDA TAS,IMP,IEA,IDA,IMP,IDA ISS,IEA,IDA,IMP,IDA,IMP,IMP,IMP,IMP IBA NAS,IMP,IDA,IEA,IDA IBA TAS IEA,IDA NAS,IDA NAS,IMP,IEA,IMP,IBA,IMP,IEA	ENSG00000116691,ENSG00000179051,ENSG00000117614,ENSG00000121774,ENSG00000173846,ENSG00000085840,ENSG00000143624,ENSG00000132688,ENSG00000185630,ENSG00000117724,ENSG00000107872,ENSG00000214517,ENSG00000123374,ENSG00000198668,ENSG00000128989,ENSG00000197299,ENSG00000127564,ENSG00000166851,ENSG00000149930,ENSG00000140943,ENSG00000185324,ENSG00000141510,ENSG00000178999,ENSG00000178971,ENSG00000124422…
TRUE	6.85553e-05	467	2043	95	0.0465002	0.203426	GO:0034655	GO:BP	nucleobase-containing compound catabolic process	18672	8646		IDA IMP IBA TAS IEA,IDA IMP IBA IEA,IBA,IMP ISS IEA,IDA IEA,TAS IEA,IDA IMP,NAS,IDA IMP,IBA TAS IEA,IDA IMP,IDA TAS IEA,IDA IMP,IMP,IDA,ISS,IDA IEA,IMP IEA,ISS IEA,IBA IEA,IBA IEA,IMP IBA IEA,IMP,ISS,IDA IMP ISS IEA,IDA IBA IEA,IDA IMP IEA,IMP,ISS IBA IEA,IDA,IDA IMP IBA NAS,IBA TAS IEA,ISS IBA,IDA ISS IEA,ISS IEA,TAS,IEA,IDA IMP IBA,IDA,IMP,IDA IMP ISS IEA,IDA,IEA,IDA IMP IEA,IDA IMP IBA TAS NAS…	ENSG00000074800,ENSG00000171824,ENSG00000053372,ENSG00000131914,ENSG00000092847,ENSG00000090621,ENSG00000065978,ENSG00000142864,ENSG00000009307,ENSG00000198952,ENSG00000135829,ENSG00000162889,ENSG00000153187,ENSG00000026025,ENSG00000135387,ENSG00000149187,ENSG00000168496,ENSG00000172732,ENSG00000149577,ENSG00000078237,ENSG00000111640,ENSG00000152556,ENSG00000092199,ENSG00000165819,ENSG00000185650…
TRUE	7.40427e-05	402	2043	85	0.0416055	0.211443	GO:1901987	GO:BP	regulation of cell cycle phase transition	18672	21632		TAS,IEA,IMP,IEA,NAS,IDA NAS,ISS IBA,IBA,IDA IMP,IEA,IMP IBA NAS,IMP,NAS,NAS,IBA,IMP IBA IEA,ISS,IMP IBA,IMP,NAS,IBA TAS,NAS,IBA,IEA,IEA,IEA,IBA,ISS IEA,IDA IMP IBA NAS IEA,NAS,IDA,IDA,IDA IBA,IDA,IDA IMP TAS,IMP,IEA,IDA TAS,IMP IEA,ISS NAS,IEA,IMP,NAS,IDA,IDA,NAS,NAS,IMP,IMP IBA NAS,NAS,IMP,IDA,IMP,IMP,IMP,IEA,IDA IBA IEA,IMP,IDA IMP IBA,IMP IBA,IMP IEA,NAS,IDA,IMP,IMP,IDA IMP,IDA,IMP,IMP,IEA,ISS…	ENSG00000116670,ENSG00000116691,ENSG00000179051,ENSG00000117614,ENSG00000117713,ENSG00000117399,ENSG00000173846,ENSG00000085840,ENSG00000143624,ENSG00000185630,ENSG00000117724,ENSG00000167986,ENSG00000149503,ENSG00000133884,ENSG00000172732,ENSG00000110200,ENSG00000137710,ENSG00000118971,ENSG00000215021,ENSG00000135476,ENSG00000123374,ENSG00000139613,ENSG00000111602,ENSG00000175215,ENSG00000135679…
TRUE	7.95916e-05	1556	2043	244	0.119432	0.156812	GO:0045184	GO:BP	establishment of protein localization	18672	11159		HMP,IEA,IEA,IBA,IEA,IDA IMP,IMP,IDA,IMP,IMP,IEA,IEA,IDA,IBA IEA,NAS,TAS,IBA IEA,IEA,IEA,IDA IBA IEA,IEA,IDA IMP,IEA,IDA IBA NAS IEA,IEA,IBA IEA,IBA IEA,IMP,IMP IBA,IEA,IMP,IEA,IEA,IEA,IMP,IMP IEA,IEA,IMP,IEA,IMP IEA,IEA,IMP IEA,ISS,IEA,IEA,IDA IMP TAS IEA,IDA,IDA,IEA,IBA IEA,IEA,IBA IEA,IEA,IBA IEA,NAS,IMP IBA IEA,IDA IEA,IMP NAS,IEA,IBA NAS IEA,IMP IBA,IDA IBA IEA,IDA IBA IEA,IDA IEA,NAS,IDA IMP…	ENSG00000160087,ENSG00000008130,ENSG00000171603,ENSG00000048707,ENSG00000179051,ENSG00000127463,ENSG00000142676,ENSG00000127603,ENSG00000117385,ENSG00000173846,ENSG00000132780,ENSG00000143384,ENSG00000160710,ENSG00000116521,ENSG00000116584,ENSG00000163479,ENSG00000122218,ENSG00000143195,ENSG00000213064,ENSG00000198700,ENSG00000257315,ENSG00000117724,ENSG00000143774,ENSG00000173726,ENSG00000057608…
TRUE	9.28164e-05	911	2043	158	0.0773372	0.173436	GO:0030163	GO:BP	protein catabolic process	18672	6658		IMP IBA,IMP,IDA,IDA IBA IEA,IMP ISS IEA,IEA,IBA,IDA IBA NAS,IDA,IEA,IBA NAS,IBA NAS IEA,IMP IEA,IDA IEA,IDA IBA,IMP,IBA NAS IC IEA,IDA,IEA,IDA IMP IBA IEA,IDA IMP IBA TAS,IEA,IDA NAS,IGI,IDA IMP ISS TAS IEA,IDA IBA,IDA IMP,IMP,TAS,IMP,IMP IBA IEA,IDA IMP IGI TAS IEA,IMP IBA,IDA,IDA IBA NAS,IBA NAS,IDA,IGI TAS,IMP,IMP ISS IBA TAS IEA,IEA,IEA,IDA IEA,ISS IBA IEA,IEA,IDA IEA,IDA,IDA,ISS,IMP TAS,ISS …	ENSG00000160087,ENSG00000107404,ENSG00000116670,ENSG00000127481,ENSG00000142676,ENSG00000057757,ENSG00000158062,ENSG00000117399,ENSG00000173846,ENSG00000116455,ENSG00000159352,ENSG00000159377,ENSG00000116750,ENSG00000162909,ENSG00000107872,ENSG00000110651,ENSG00000165916,ENSG00000110042,ENSG00000006118,ENSG00000167986,ENSG00000162298,ENSG00000173039,ENSG00000110200,ENSG00000137710,ENSG00000109971…
TRUE	0.000112632	458	2043	93	0.0455213	0.203057	GO:0044092	GO:BP	negative regulation of molecular function	18672	10817		IDA IMP,IMP ISS,IDA IMP IC,IDA,IMP,IMP,IMP,TAS,IDA IMP,IDA,IDA,IMP,ISS,IDA IMP,IDA,IDA,IMP,IMP,IDA,IMP,IMP,IDA,TAS,IC,IMP,IMP,IMP,IDA IMP,IMP IEA,IDA,IDA,ISS,IDA,IMP,IDA,TAS,ISS,IDA,IMP,IMP TAS,IDA IMP,IMP,IDA,IMP,IDA,IDA,IDA,IDA ISS,ISS,IDA,IDA,IDA,IDA,TAS,TAS,IDA,IDA,ISS,TAS,ISS IEA,IMP,IDA,IDA,IMP,IDA,ISS,ISS,IDA,IDA,NAS,ISS,IMP,IMP,IMP,IMP,IDA TAS,ISS,IDA,IMP,IDA,ISS,ISS,IDA,ISS,ISS,IMP,IDA,I…	ENSG00000116670,ENSG00000179051,ENSG00000004487,ENSG00000117318,ENSG00000142676,ENSG00000117632,ENSG00000142949,ENSG00000065135,ENSG00000160710,ENSG00000132688,ENSG00000185630,ENSG00000153187,ENSG00000108179,ENSG00000133895,ENSG00000174744,ENSG00000084207,ENSG00000137710,ENSG00000060237,ENSG00000111640,ENSG00000215021,ENSG00000013573,ENSG00000139644,ENSG00000139546,ENSG00000123384,ENSG00000174437…
TRUE	0.000125882	202	2043	52	0.0254528	0.257426	GO:0007411	GO:BP	axon guidance	18672	2892		IEA,IBA,ISS,IBA,ISS IBA NAS IEA,IBA,IBA,IBA,IEA,IEA,IMP ISS IBA IEA,IEA,ISS IBA IEA,IBA,IBA IEA,ISS IEA,IMP,TAS,IBA,ISS IEA,IEA,IEA,IEA,IBA IEA,IEA,IBA,IBA,IBA,IBA,IBA,IBA IEA,IMP,IEA,TAS,IEA,IDA ISS IBA TAS IEA,IBA,IEA,ISS IEA,IEA,IBA,IBA,IDA IMP IBA IEA,ISS,IEA,ISS IEA,TAS,IBA IEA,IBA IEA,IBA,IEA,ISS IEA	ENSG00000107404,ENSG00000134250,ENSG00000162738,ENSG00000154380,ENSG00000154134,ENSG00000240771,ENSG00000125266,ENSG00000165801,ENSG00000140538,ENSG00000138834,ENSG00000258947,ENSG00000141736,ENSG00000167680,ENSG00000074181,ENSG00000125753,ENSG00000160007,ENSG00000151694,ENSG00000157851,ENSG00000168758,ENSG00000074047,ENSG00000204217,ENSG00000168505,ENSG00000172037,ENSG00000173402,ENSG00000114391…
TRUE	0.000132796	141	2043	41	0.0200685	0.29078	GO:0048813	GO:BP	dendrite morphogenesis	18672	12892		ISS IEA,IEA,ISS,IEA,ISS IEA,ISS IEA,IMP,IEA,IEA,ISS IEA,IEA,IEA,IEA,IEA,IMP,ISS,IEP,IMP IEA,ISS,ISS,IEA,ISS,ISS IEA,IGI ISS,IEA,ISS TAS,ISS IEA,ISS IBA IEA,ISS,IEA,IEA,ISS IEA,IEA,IMP IBA,IEA,IBA,IEA,IEA,IEA,ISS IEA,ISS TAS IEA	ENSG00000107404,ENSG00000142599,ENSG00000143126,ENSG00000138336,ENSG00000135387,ENSG00000134569,ENSG00000172757,ENSG00000114062,ENSG00000137817,ENSG00000149930,ENSG00000007168,ENSG00000159217,ENSG00000118046,ENSG00000132024,ENSG00000157851,ENSG00000138443,ENSG00000078018,ENSG00000124006,ENSG00000130294,ENSG00000160305,ENSG00000100320,ENSG00000082701,ENSG00000113758,ENSG00000044090,ENSG00000010810…
TRUE	0.000132796	141	2043	41	0.0200685	0.29078	GO:0050770	GO:BP	regulation of axonogenesis	18672	13073		IDA,ISS IEA,IBA,IEA,ISS IEA,IBA,IEA,IBA IEA,IEA,IEA,ISS IEA,ISS IBA IEA,ISS IEA,IDA IEA,IEA,ISS,IEA,IEA,IBA IEA,IBA IEA,ISS,IBA,IBA,IEA,IEA,IEA,IEA,IBA,ISS IEA,IEA,IEA,ISS,ISS IEA,ISS,IEA,IBA,ISS,IDA,ISS IBA,IBA,IBA IEA	ENSG00000127603,ENSG00000163462,ENSG00000076356,ENSG00000110321,ENSG00000134569,ENSG00000177169,ENSG00000182175,ENSG00000103260,ENSG00000007168,ENSG00000118046,ENSG00000105426,ENSG00000160007,ENSG00000160469,ENSG00000115310,ENSG00000204217,ENSG00000078018,ENSG00000115694,ENSG00000101126,ENSG00000196576,ENSG00000164050,ENSG00000082701,ENSG00000114554,ENSG00000180370,ENSG00000131711,ENSG00000184349…
TRUE	0.00014373	262	2043	62	0.0303475	0.236641	GO:0006260	GO:BP	DNA replication	18672	2072		IEA,IEA,IEA,IDA IBA TAS IEA,IMP IEA,IMP,IDA IMP,IDA,IMP IBA IEA,IEA,IDA TAS IEA,IDA IBA NAS IEA,IDA,IMP,IMP IEA,IMP,TAS IEA,IBA,TAS,NAS,IDA IMP IBA TAS IEA,IDA IEA,IEA,IDA IMP IEA,IBA,IDA IMP IBA TAS IEA,IDA IMP ISS TAS IEA,IEA,IEA,IEA,ISS IBA IEA,IEA,IMP IBA IEA,IMP IBA,IEA,IMP,IDA IMP,IBA IEA,IMP,NAS,IDA,IMP ISS IBA IEA,IBA IEA,IBA TAS NAS IEA,IMP IBA,IMP IBA TAS NAS IEA,IMP,IMP,IMP IEA,TAS,IBA…	ENSG00000117318,ENSG00000162521,ENSG00000132780,ENSG00000085840,ENSG00000135829,ENSG00000116750,ENSG00000069275,ENSG00000143799,ENSG00000197771,ENSG00000149136,ENSG00000168496,ENSG00000014138,ENSG00000172732,ENSG00000154144,ENSG00000013573,ENSG00000187778,ENSG00000123374,ENSG00000111602,ENSG00000187109,ENSG00000111328,ENSG00000177084,ENSG00000152193,ENSG00000092201,ENSG00000051180,ENSG00000140451…
TRUE	0.000151501	203	2043	52	0.0254528	0.256158	GO:0001649	GO:BP	osteoblast differentiation	18672	365		IDA,ISS IEA,IEA,IDA IEA,IEA,HDA,HDA,IGI,IMP,IMP,HDA,HDA,IMP,HDA,HDA,ISS,IEA,ISS IEA,HDA,HDA,IMP,HDA,IDA IBA,HDA,ISS IEA,HDA,IMP IEA,IEA,IEA,IEA,IEA,HDA,IEA,IMP,IMP IEA,IMP,IDA,IEA,HDA,IEA,IEA,IMP,HDA,IEA,IDA,IEA,IMP,ISS IEA,HDA,HDA,IMP,ISS IEA	ENSG00000157933,ENSG00000142627,ENSG00000117318,ENSG00000142871,ENSG00000160710,ENSG00000135829,ENSG00000153187,ENSG00000133895,ENSG00000137693,ENSG00000061273,ENSG00000110955,ENSG00000092199,ENSG00000198732,ENSG00000132382,ENSG00000011028,ENSG00000108654,ENSG00000168646,ENSG00000187531,ENSG00000169710,ENSG00000167460,ENSG00000130881,ENSG00000105202,ENSG00000138085,ENSG00000144028,ENSG00000074047…
TRUE	0.000161787	215	2043	54	0.0264317	0.251163	GO:0006364	GO:BP	rRNA processing	18672	2132		IMP IBA TAS IEA,IBA,IMP,IMP,IEA,IBA,IBA,IEA,IMP,IBA,IMP,IMP IBA IEA,IEA,IEA,IBA,IMP IBA TAS IEA,IBA,IMP,IEA,IDA,IEA,IBA,IBA,IMP IBA,IDA IBA TAS IEA,IMP,IBA,IBA,IMP IBA,IBA NAS IEA,TAS,TAS,IEA,IEA,IMP IBA,IMP,IMP,ISS,IBA IEA,IDA IBA IEA,IEA,IDA IBA IEA,IMP IBA IEA,IDA,IEA,IMP IBA IEA,IMP IEA,IDA IBA IEA,IBA IEA,IBA,IBA IEA,IMP IBA TAS IEA,IMP,IEA	ENSG00000171824,ENSG00000053372,ENSG00000142676,ENSG00000177954,ENSG00000143303,ENSG00000188739,ENSG00000052749,ENSG00000148843,ENSG00000133316,ENSG00000175467,ENSG00000118181,ENSG00000213782,ENSG00000084463,ENSG00000170515,ENSG00000123064,ENSG00000007520,ENSG00000141456,ENSG00000131469,ENSG00000141543,ENSG00000187531,ENSG00000130810,ENSG00000129347,ENSG00000105671,ENSG00000105193,ENSG00000105202…
TRUE	0.000164016	363	2043	78	0.0381791	0.214876	GO:0001503	GO:BP	ossification	18672	318		IDA,ISS IEA,IEA,IDA IEA,IEA,IEA,HDA,HDA,ISS IEA,IEA,ISS IEA,IMP,IGI,IMP,IMP,IMP,IEA,HDA,ISS IEA,IBA IEA,HDA,IMP,HDA,ISS IEA,IEA,HDA,ISS,IEA,IEA,ISS IEA,HDA,IEA,HDA,IMP,HDA,IDA IBA,ISS IEA,HDA,ISS IEA,IEA,HDA,IMP ISS IEA,IEA,IEA,IEA,IEA,HDA IEA,IEA,IMP,IMP IEA,ISS IEA,IMP,IDA,IEA,HDA,ISS,IEA,IEA,IEA,IMP,HDA,IEA,IEA,IDA,IEA,IMP,NAS,ISS IEA,IMP IEA,HDA,HDA,IMP IEA,IMP,IEA,IDA ISS IEA,IEA,ISS IEA,IMP	ENSG00000157933,ENSG00000142627,ENSG00000117318,ENSG00000142871,ENSG00000160710,ENSG00000185630,ENSG00000135829,ENSG00000153187,ENSG00000107872,ENSG00000166341,ENSG00000110492,ENSG00000134569,ENSG00000133895,ENSG00000165458,ENSG00000137693,ENSG00000061273,ENSG00000139219,ENSG00000110955,ENSG00000179295,ENSG00000178882,ENSG00000092199,ENSG00000198732,ENSG00000132382,ENSG00000108262,ENSG00000126351…
TRUE	0.000170162	257	2043	61	0.0298581	0.237354	GO:0051962	GO:BP	positive regulation of nervous system development	18672	13837		IBA IEA,IMP,IDA,IBA,ISS IEA,IEA,ISS IEA,IDA,IEA,IEA,ISS IEA,IEA,IBA IEA,IEA,ISS IEA,IBA,IEA,ISS,ISS IEA,IEA,IEA,IMP IEA,IEA,IMP ISS IBA IEA,IEA,IBA IEA,IEA,ISS IEA,IBA IEA,IEA,IBA,ISS IEA,IEA,IBA,IEA,ISS IEA,IGI ISS,IEA,IBA,IEA,IEA,ISS IEA,IEA,ISS IEA,ISS IEA,ISS IEA,IEA,ISS,ISS IEA,IBA,ISS,ISS,IDA,IBA,ISS IBA IEA,ISS IEA,ISS TAS IEA,IEA,ISS,IDA IMP,IBA	ENSG00000171603,ENSG00000004487,ENSG00000127603,ENSG00000076356,ENSG00000151208,ENSG00000110321,ENSG00000135387,ENSG00000110492,ENSG00000173039,ENSG00000064309,ENSG00000187109,ENSG00000137817,ENSG00000103260,ENSG00000007168,ENSG00000169992,ENSG00000129245,ENSG00000118046,ENSG00000115738,ENSG00000081479,ENSG00000204217,ENSG00000079246,ENSG00000124006,ENSG00000115694,ENSG00000198026,ENSG00000101126…
TRUE	0.000186979	101	2043	33	0.0161527	0.326733	GO:0019080	GO:BP	viral gene expression	18672	5540		IDA,IDA,IDA,IGI,IEA,IDA,IDA,IDA,IDA,IDA IEA,IEA,IDA NAS,TAS,TAS,IDA IMP,IDA,IMP,IDA,IC,TAS,TAS,TAS,IDA,TAS,IDA,TAS,TAS,TAS,IDA,IEA,IDA ISS,IDA,IDA	ENSG00000009307,ENSG00000158773,ENSG00000135829,ENSG00000069275,ENSG00000171206,ENSG00000107581,ENSG00000175390,ENSG00000165916,ENSG00000197111,ENSG00000139546,ENSG00000180304,ENSG00000090447,ENSG00000157350,ENSG00000070731,ENSG00000011304,ENSG00000130811,ENSG00000127616,ENSG00000141867,ENSG00000105698,ENSG00000105723,ENSG00000126457,ENSG00000115275,ENSG00000100353,ENSG00000082701,ENSG00000172239…
TRUE	0.000205063	430	2043	88	0.0430739	0.204651	GO:0051656	GO:BP	establishment of organelle localization	18672	13679		IBA IEA,IMP ISS,IEA,IMP,IMP IEA,NAS,IMP,IDA IBA,ISS IBA IEA,IDA IBA,IMP,IMP,NAS,IBA,IBA NAS,ISS,IDA IMP ISS IBA IEA,ISS,IEA,NAS,IMP,IMP IBA,IDA IBA IEA,IMP IBA,IDA,IDA,IMP,IMP,IMP ISS IBA IEA,IDA NAS,IDA,IBA,IEA,IMP,IMP,TAS,IMP IBA IEA,ISS IBA NAS IEA,IBA,IDA,IMP,ISS IEA,IMP,IEA,IMP IBA,IMP IBA IEA,IMP,IDA IMP IGI IBA,ISS,ISS,IMP,NAS,IEA,ISS TAS IEA,IEA,IMP IGI,ISS IBA,IMP,IEA,IMP IBA,IEA,IMP IBA…	ENSG00000188807,ENSG00000054523,ENSG00000058453,ENSG00000179051,ENSG00000090273,ENSG00000054116,ENSG00000142945,ENSG00000134222,ENSG00000163462,ENSG00000117724,ENSG00000153187,ENSG00000107862,ENSG00000166275,ENSG00000149182,ENSG00000149503,ENSG00000172757,ENSG00000137497,ENSG00000165458,ENSG00000167552,ENSG00000135476,ENSG00000185896,ENSG00000197102,ENSG00000137804,ENSG00000140983,ENSG00000008710…
TRUE	0.000205305	1425	2043	225	0.110132	0.157895	GO:0023056	GO:BP	positive regulation of signaling	18672	6608		IEA,IEA,NAS,IBA IEA,HMP,IEA,ISS IEA,IDA IEA,IDA,ISS,IGI,HMP,IDA IEA,IGI IEA,IEA,IMP,IMP,IEA,IDA IEA,IEA,IMP ISS IEA,ISS IEA,IMP,IMP,IDA,IMP,IDA IMP ISS IEA,IDA,IEA,IEA,NAS,IDA,IDA,IMP,IMP IEP IEA,IEA,ISS IEA,IDA IMP ISS IBA IEA,IDA IMP IBA,IEA,IEA,IMP,ISS,IDA,IMP ISS IEA,IEA,IMP,IMP ISS,IMP,IDA IMP IBA IEA,IEA,IDA,IEA,IDA IMP,ISS IEA,IEA,IDA IEA,IEA,IDA IBA,IDA IBA IEA,ISS,IDA IMP,IMP,IMP,IDA,IDA…	ENSG00000107404,ENSG00000008130,ENSG00000157933,ENSG00000171603,ENSG00000090432,ENSG00000142676,ENSG00000131914,ENSG00000130766,ENSG00000116560,ENSG00000127603,ENSG00000142871,ENSG00000155366,ENSG00000134250,ENSG00000143384,ENSG00000163346,ENSG00000116750,ENSG00000163362,ENSG00000069275,ENSG00000143799,ENSG00000117020,ENSG00000151208,ENSG00000108175,ENSG00000108219,ENSG00000107872,ENSG00000171206…
TRUE	0.000222357	327	2043	72	0.0352423	0.220183	GO:0001654	GO:BP	eye development	18672	366		IEA,ISS,ISS IEA,IEP IBA,IEA,IEA,ISS,IBA IEA,IEA,IEA,ISS IEA,IEA,IEA,IEA,IEA,ISS,ISS IEA,IMP,IEA,IEA,IEA,ISS IEA,IEA,ISS,IEA,IEP,IEA,IBA,IEA,IEA,IMP,ISS IEA,ISS,IEA,IEA,ISS IEA,IEA,IEA,IEA,IEA,IEP,IEA,ISS IEA,IMP,IEA,IEA,IEA,IEP,ISS IEA,IEA,ISS IEA,IMP IEA,IEA,IEA,ISS IEA,IEA,IEA,IEA,ISS IEA,IEA,IEA,ISS IEA,IEA,ISS IBA IEA,IEA,IEA,ISS IBA IEA,ISS IEA,IEA,IBA,ISS IEA,IBA	ENSG00000078369,ENSG00000157933,ENSG00000142627,ENSG00000117122,ENSG00000169504,ENSG00000134250,ENSG00000132688,ENSG00000185630,ENSG00000117139,ENSG00000026025,ENSG00000171307,ENSG00000049449,ENSG00000174483,ENSG00000165323,ENSG00000064309,ENSG00000111186,ENSG00000172819,ENSG00000198732,ENSG00000179094,ENSG00000131759,ENSG00000108784,ENSG00000069188,ENSG00000101680,ENSG00000172270,ENSG00000105325…
TRUE	0.000242397	1420	2043	224	0.109643	0.157746	GO:0010647	GO:BP	positive regulation of cell communication	18672	4276		IEA,IEA,NAS,IBA IEA,HMP,IEA,ISS IEA,IDA IEA,IDA,ISS,IGI,HMP,IDA IEA,IGI IEA,IEA,IMP,IMP,IEA,IDA IEA,IEA,IMP ISS IEA,ISS IEA,IMP,IMP,IDA,IMP,IDA IMP ISS IEA,IDA,IEA,IEA,NAS,IDA,IDA,IMP,IMP IEP IEA,IEA,ISS IEA,IDA IMP ISS IBA IEA,IDA IMP IBA,IEA,IEA,IMP,ISS,IDA,IMP ISS IEA,IEA,IMP,IMP ISS,IMP,IDA IMP IBA IEA,IEA,IDA,IEA,IDA IMP,ISS IEA,IEA,IEA,IDA IBA,IDA IBA IEA,ISS,IDA IMP,IMP,IMP,IDA,IDA IMP ISS…	ENSG00000107404,ENSG00000008130,ENSG00000157933,ENSG00000171603,ENSG00000090432,ENSG00000142676,ENSG00000131914,ENSG00000130766,ENSG00000116560,ENSG00000127603,ENSG00000142871,ENSG00000155366,ENSG00000134250,ENSG00000143384,ENSG00000163346,ENSG00000116750,ENSG00000163362,ENSG00000069275,ENSG00000143799,ENSG00000117020,ENSG00000151208,ENSG00000108175,ENSG00000108219,ENSG00000107872,ENSG00000171206…
[truncated: 158 more rows]

## Sheet: GOBP_fRIP-Seq_D0-unique
significant	p_value	term_size	query_size	intersection_size	precision	recall	term_id	source	term_name	effective_domain_size	source_order	evidence_codes	intersection
[truncated: 195 more rows]

## Sheet: GOBP_fRIP-Seq_D28
significant	p_value	term_size	query_size	intersection_size	precision	recall	term_id	source	term_name	effective_domain_size	source_order	evidence_codes	intersection
[truncated: 20 more rows]

[truncated: 7 more sheets: GOBP_fRIP-Seq_Shared, GOBP_DMR_H3K4me3_D0_All, GOBP_DMR_H3K4me3_D0_Hypo, GOBP_DMR_H3K4me3_D0_Hyper, GOBP_DMR_H3K4me3_D7_All, GOBP_DMR_H3K4me3_D7_Hypo, GOBP_DMR_H3K4me3_D7_Hyper]
